# Supplementary material for: Microbial co-habitation and lateral gene transfer: what transposases can tell us
Source: Genome Biol. 2009 Apr 24;10(4):R45. doi: 10.1186/gb-2009-10-4-r45 (PMC2688936; doi:10.1186/gb-2009-10-4-r45)
Supplement: Additional data file 1 — Tables S1-S6. [file gb-2009-10-4-r45-S1.txt]

#Additional data file 1
#

Table S1. Distribution of network microbes by phylum.
					
Phylum	N				
Actinobacteria	48				
Apicomplexa	1				
Bacteroidetes	17				
Chlorobi	8				
Chloroflexi	5				
Crenarchaeota	2				
Cyanobacteria	17				
Euryarchaeota	12				
Firmicutes	196				
Fusobacteria	3				
Proteobacteria	448				
Spirochaetes	13				
Thermi	4				
Total	774				
					
					
Table S2: Distribution of network microbes by habitat.
					
Habitat	N				
Aquatic 	64				
Aquatic Host 	17				
Aquatic Host Soil 	48				
Aquatic Marine 	10				
Aquatic Marine Soil 	2				
Aquatic Soil 	29				
Host 	327				
Host Marine 	1				
Host Soil 	31				
Marine 	101				
none	52				
Soil 	92				
Total	774	
			
Table S3a. Frequency of intra-habitat and inter-habitat connections at the 80% identity cutoff. A and B: habitats. Obs: observed number of connections. Exp: expected number of connections based on random selection. Prob: probability of this connection by chance. Ratio: Obs:Exp. 
	
					
Habitat			80%		
A	B	obs	exp	prob	ratio
Aquatic 	Aquatic 	73	35.2730939	0.006837196	2.069566118
Aquatic 	Aquatic Host 	14	18.73883113	0.00363226	0.747111701
Aquatic 	Aquatic Host Soil 	37	52.90964085	0.010255794	0.699305446
Aquatic 	Aquatic Marine 	25	11.02284184	0.002136624	2.268017663
Aquatic 	Aquatic Marine Soil 	3	2.204568369	4.27E-04	1.360810598
Aquatic 	Aquatic Soil 	16	31.96624135	0.006196209	0.500528036
Aquatic 	Host 	97	360.4469283	0.069867596	0.269110353
Aquatic 	Host Marine 	0	1.102284184	2.14E-04	0
Aquatic 	Host Soil 	31	34.17080971	0.006623534	0.907207065
Aquatic 	Marine 	152	111.3307026	0.0215799	1.365301722
Aquatic 	none	33	57.31877758	0.011110443	0.575727561
Aquatic 	Soil 	27	101.410145	0.019656938	0.266245552
Aquatic Host 	Aquatic Host 	21	2.48875101	4.82E-04	8.437967445
Aquatic Host 	Aquatic Host Soil 	7	14.05412335	0.002724195	0.498074467
Aquatic Host 	Aquatic Marine 	7	2.927942365	5.68E-04	2.390757443
Aquatic Host 	Aquatic Marine Soil 	1	0.585588473	1.14E-04	1.707683888
Aquatic Host 	Aquatic Soil 	3	8.491032857	0.001645868	0.353313908
Aquatic Host 	Host 	34	95.74371532	0.01855858	0.355114692
Aquatic Host 	Host Marine 	0	0.292794236	5.68E-05	0
Aquatic Host 	Host Soil 	3	9.07662133	0.001759376	0.330519462
Aquatic Host 	Marine 	21	29.57221788	0.005732161	0.710125973
Aquatic Host 	none	2	15.2253003	0.002951212	0.131360299
Aquatic Host 	Soil 	3	26.93706975	0.005221374	0.111370688
Aquatic Host Soil 	Aquatic Host Soil 	78	19.84111532	0.003845923	3.931230616
Aquatic Host Soil 	Aquatic Marine 	6	8.267131382	0.001602468	0.725765652
Aquatic Host Soil 	Aquatic Marine Soil 	0	1.653426276	3.20E-04	0
Aquatic Host Soil 	Aquatic Soil 	14	23.97468101	0.004647157	0.583949375
Aquatic Host Soil 	Host 	707	270.3351962	0.052400697	2.615271744
Aquatic Host Soil 	Host Marine 	0	0.826713138	1.60E-04	0
Aquatic Host Soil 	Host Soil 	44	25.62810729	0.00496765	1.716864984
Aquatic Host Soil 	Marine 	42	83.49802696	0.016184925	0.503005898
Aquatic Host Soil 	none	39	42.98908319	0.008332833	0.907207065
Aquatic Host Soil 	Soil 	56	76.05760872	0.014742704	0.736283995
Aquatic Marine 	Aquatic Marine 	1	0.861159519	1.67E-04	1.161225044
Aquatic Marine 	Aquatic Marine Soil 	1	0.344463808	6.68E-05	2.903062609
Aquatic Marine 	Aquatic Soil 	3	4.99472521	9.68E-04	0.600633643
Aquatic Marine 	Host 	25	56.31983254	0.010916812	0.443893365
Aquatic Marine 	Host Marine 	0	0.172231904	3.34E-05	0
Aquatic Marine 	Host Soil 	5	5.339189018	0.001034927	0.936471809
Aquatic Marine 	Marine 	30	17.39542228	0.003371859	1.724591649
Aquatic Marine 	none	7	8.956058998	0.001736007	0.781593779
Aquatic Marine 	Soil 	4	15.84533515	0.003071397	0.252440227
Aquatic Marine Soil 	Aquatic Marine Soil 	0	0.034446381	6.68E-06	0
Aquatic Marine Soil 	Aquatic Soil 	2	0.998945042	1.94E-04	2.002112144
Aquatic Marine Soil 	Host 	8	11.26396651	0.002183362	0.710229384
Aquatic Marine Soil 	Host Marine 	0	0.034446381	6.68E-06	0
Aquatic Marine Soil 	Host Soil 	2	1.067837804	2.07E-04	1.872943619
Aquatic Marine Soil 	Marine 	7	3.479084457	6.74E-04	2.01202359
Aquatic Marine Soil 	none	3	1.7912118	3.47E-04	1.674843813
Aquatic Marine Soil 	Soil 	4	3.16906703	6.14E-04	1.262201134
Aquatic Soil 	Aquatic Soil 	9	7.242351555	0.001403829	1.242690296
Aquatic Soil 	Host 	92	163.3275144	0.031658754	0.563285374
Aquatic Soil 	Host Marine 	0	0.499472521	9.68E-05	0
Aquatic Soil 	Host Soil 	16	15.48364815	0.003001289	1.033348203
Aquatic Soil 	Marine 	46	50.44672462	0.009778392	0.911853056
Aquatic Soil 	none	32	25.97257109	0.00503442	1.232069012
Aquatic Soil 	Soil 	50	45.95147193	0.00890705	1.088104426
Host 	Host 	1552	920.8292621	0.178489874	1.685437316
Host 	Host Marine 	0	5.631983254	0.001091681	0
Host 	Host Soil 	112	174.5914809	0.033842117	0.641497509
Host 	Marine 	159	568.8303087	0.1102598	0.279520971
Host 	none	252	292.8631292	0.056767422	0.860470216
Host 	Soil 	414	518.1424594	0.100434669	0.799008058
Host Marine 	Host Marine 	0	0.008611595	1.67E-06	0
Host Marine 	Host Soil 	0	0.533918902	1.03E-04	0
Host Marine 	Marine 	3	1.739542228	3.37E-04	1.724591649
Host Marine 	none	0	0.8956059	1.74E-04	0
Host Marine 	Soil 	0	1.584533515	3.07E-04	0
Host Soil 	Host Soil 	19	8.275742978	0.001604137	2.295866371
Host Soil 	Marine 	36	53.92580908	0.010452764	0.667583864
Host Soil 	none	38	27.76378289	0.005381621	1.368689568
Host Soil 	Soil 	86	49.12053896	0.00952133	1.750795122
Marine 	Marine 	198	87.84688253	0.01702789	2.253921759
Marine 	none	46	90.45619587	0.017533669	0.508533435
Marine 	Soil 	48	160.037885	0.031021106	0.299928982
none	none	18	23.28575339	0.004513618	0.773004837
Soil 	none	74	82.39574278	0.015971262	0.898104653
Soil 	Soil 	161	72.88854169	0.014128424	2.208851985


Table S3b. Identical to Table S3a, but at a 90% cutoff level. This table serves as a control to verify that the signal is also present when cutoff levels are increased.
						
Phylum			90%		
A	B	obs	exp	prob	ratio
Aquatic 	Aquatic 	34	14.21809997	0.005936576	2.391318113
Aquatic 	Aquatic Host 	12	9.075382962	0.003789304	1.322258251
Aquatic 	Aquatic Host Soil 	7	26.01609782	0.010862671	0.269064179
Aquatic 	Aquatic Marine 	11	4.235178715	0.001768342	2.597292993
Aquatic 	Aquatic Marine Soil 	1	1.210051062	5.05E-04	0.826411407
Aquatic 	Aquatic Soil 	3	10.89045955	0.004547165	0.275470469
Aquatic 	Host 	8	170.6171997	0.071238914	0.04688859
Aquatic 	Host Marine 	0	0.605025531	2.53E-04	0
Aquatic 	Host Soil 	11	15.12563827	0.006315507	0.727242038
Aquatic 	Marine 	41	42.35178715	0.017683418	0.968081934
Aquatic 	none	5	24.20102123	0.010104811	0.206602852
Aquatic 	Soil 	9	36.30153185	0.015157216	0.247923422
Aquatic Host 	Aquatic Host 	20	1.448199409	6.05E-04	13.81025284
Aquatic Host 	Aquatic Host Soil 	2	8.303009944	0.00346681	0.240876503
Aquatic Host 	Aquatic Marine 	4	1.351652782	5.64E-04	2.959339895
Aquatic Host 	Aquatic Marine Soil 	0	0.386186509	1.61E-04	0
Aquatic Host 	Aquatic Soil 	0	3.475678581	0.001451223	0
Aquatic Host 	Host 	9	54.45229777	0.022735824	0.165282281
Aquatic Host 	Host Marine 	0	0.193093255	8.06E-05	0
Aquatic Host 	Host Soil 	0	4.827331363	0.002015587	0
Aquatic Host 	Marine 	6	13.51652782	0.005643644	0.443900984
Aquatic Host 	none	0	7.72373018	0.00322494	0
Aquatic Host 	Soil 	0	11.58559527	0.004837409	0
Aquatic Host Soil 	Aquatic Host Soil 	67	11.90098092	0.004969094	5.629788036
Aquatic Host Soil 	Aquatic Marine 	2	3.874737974	0.001617845	0.516163935
Aquatic Host Soil 	Aquatic Marine Soil 	0	1.107067992	4.62E-04	0
Aquatic Host Soil 	Aquatic Soil 	7	9.963611932	0.004160172	0.702556467
Aquatic Host Soil 	Host 	402	156.0965869	0.065176028	2.57532857
Aquatic Host Soil 	Host Marine 	0	0.553533996	2.31E-04	0
Aquatic Host Soil 	Host Soil 	18	13.83834991	0.005778017	1.300733116
Aquatic Host Soil 	Marine 	7	38.74737974	0.016178447	0.180657377
Aquatic Host Soil 	none	16	22.14135985	0.009244827	0.722629509
Aquatic Host Soil 	Soil 	22	33.21203977	0.01386724	0.662410383
Aquatic Marine 	Aquatic Marine 	0	0.315385649	1.32E-04	0
Aquatic Marine 	Aquatic Marine Soil 	0	0.180220371	7.52E-05	0
Aquatic Marine 	Aquatic Soil 	0	1.621983338	6.77E-04	0
Aquatic Marine 	Host 	10	25.41107229	0.010610051	0.393529241
Aquatic Marine 	Host Marine 	0	0.090110185	3.76E-05	0
Aquatic Marine 	Host Soil 	2	2.252754636	9.41E-04	0.887801968
Aquatic Marine 	Marine 	11	6.30771298	0.002633701	1.743896724
Aquatic Marine 	none	0	3.604407417	0.001504972	0
Aquatic Marine 	Soil 	1	5.406611126	0.002257458	0.184958743
Aquatic Marine Soil 	Aquatic Marine Soil 	0	0.025745767	1.07E-05	0
Aquatic Marine Soil 	Aquatic Soil 	1	0.463423811	1.93E-04	2.157852006
Aquatic Marine Soil 	Host 	0	7.260306369	0.003031443	0
Aquatic Marine Soil 	Host Marine 	0	0.025745767	1.07E-05	0
Aquatic Marine Soil 	Host Soil 	1	0.643644182	2.69E-04	1.553653445
Aquatic Marine Soil 	Marine 	0	1.802203709	7.52E-04	0
Aquatic Marine Soil 	none	0	1.029830691	4.30E-04	0
Aquatic Marine Soil 	Soil 	0	1.544746036	6.45E-04	0
Aquatic Soil 	Aquatic Soil 	5	2.085407149	8.71E-04	2.397613341
Aquatic Soil 	Host 	26	65.34275732	0.027282988	0.397901788
Aquatic Soil 	Host Marine 	0	0.231711905	9.67E-05	0
Aquatic Soil 	Host Soil 	5	5.792797635	0.002418705	0.863140803
Aquatic Soil 	Marine 	14	16.21983338	0.006772373	0.863140803
Aquatic Soil 	none	13	9.268476216	0.003869927	1.402603804
Aquatic Soil 	Soil 	17	13.90271432	0.005804891	1.222782804
Host 	Host 	953	511.851599	0.213716743	1.861867779
Host 	Host Marine 	0	3.630153185	0.001515722	0
Host 	Host Soil 	41	90.75382962	0.03789304	0.451771569
Host 	Marine 	38	254.1107229	0.106100511	0.149541112
Host 	none	74	145.2061274	0.060628863	0.509620367
Host 	Soil 	171	217.8091911	0.090943295	0.785090836
Host Marine 	Host Marine 	0	0.006436442	2.69E-06	0
Host Marine 	Host Soil 	0	0.321822091	1.34E-04	0
Host Marine 	Marine 	1	0.901101854	3.76E-04	1.10975246
Host Marine 	none	0	0.514915345	2.15E-04	0
Host Marine 	Soil 	0	0.772373018	3.22E-04	0
Host Soil 	Host Soil 	10	4.022776135	0.001679656	2.485845511
Host Soil 	Marine 	15	22.52754636	0.009406074	0.665851476
Host Soil 	none	15	12.87288363	0.005374899	1.165240084
Host Soil 	Soil 	39	19.30932545	0.008062349	2.019749478
Marine 	Marine 	64	31.5385649	0.013168503	2.029261642
Marine 	none	8	36.04407417	0.015049718	0.221950492
Marine 	Soil 	10	54.06611126	0.022574577	0.184958743
none	none	10	10.29830691	0.004299919	0.971033403
Soil 	none	35	30.89492072	0.012899758	1.132872303
Soil 	Soil 	81	23.17119054	0.009674819	3.495720251
	
					
Table S4a. Frequency of intra-phylum and inter-phylum connections. A and B: phyla. Obs: observed number of connections. Exp: expected number of connections based on random selection. Prob: probability of this connection by chance. Ratio: Obs:Exp. 
					
Phylum					
A	B	Obs	Exp	Prob	Ratio
Actinobacteria	Actinobacteria	116	19.84111532	0.003845923	5.846445532
Actinobacteria	Apicomplexa	0	0.826713138	1.60E-04	0
Actinobacteria	Bacteroidetes	0	14.05412335	0.002724195	0
Actinobacteria	Chlorobi	0	6.613705106	0.001281974	0
Actinobacteria	Chloroflexi	0	4.133565691	8.01E-04	0
Actinobacteria	Crenarchaeota	0	1.653426276	3.20E-04	0
Actinobacteria	Cyanobacteria	0	14.05412335	0.002724195	0
Actinobacteria	Euryarchaeota	0	9.920557659	0.001922961	0
Actinobacteria	Firmicutes	4	162.0357751	0.031408369	0.024685907
Actinobacteria	Fusobacteria	0	2.480139415	4.81E-04	0
Actinobacteria	Proteobacteria	24	370.3674859	0.071790557	0.064800505
Actinobacteria	Spirochaetes	0	10.7472708	0.002083208	0
Actinobacteria	Thermi	0	3.306852553	6.41E-04	0
Apicomplexa	Apicomplexa	0	0.008611595	1.67E-06	0
Apicomplexa	Bacteroidetes	0	0.292794236	5.68E-05	0
Apicomplexa	Chlorobi	0	0.137785523	2.67E-05	0
Apicomplexa	Chloroflexi	0	0.086115952	1.67E-05	0
Apicomplexa	Crenarchaeota	0	0.034446381	6.68E-06	0
Apicomplexa	Cyanobacteria	0	0.292794236	5.68E-05	0
Apicomplexa	Euryarchaeota	0	0.206678285	4.01E-05	0
Apicomplexa	Firmicutes	0	3.375745314	6.54E-04	0
Apicomplexa	Fusobacteria	0	0.051669571	1.00E-05	0
Apicomplexa	Proteobacteria	13	7.71598929	0.001495637	1.684813121
Apicomplexa	Spirochaetes	0	0.223901475	4.34E-05	0
Apicomplexa	Thermi	0	0.068892762	1.34E-05	0
Bacteroidetes	Bacteroidetes	29	2.48875101	4.82E-04	11.65243123
Bacteroidetes	Chlorobi	0	2.342353892	4.54E-04	0
Bacteroidetes	Chloroflexi	0	1.463971182	2.84E-04	0
Bacteroidetes	Crenarchaeota	0	0.585588473	1.14E-04	0
Bacteroidetes	Cyanobacteria	0	4.97750202	9.65E-04	0
Bacteroidetes	Euryarchaeota	0	3.513530837	6.81E-04	0
Bacteroidetes	Firmicutes	0	57.38767035	0.011123797	0
Bacteroidetes	Fusobacteria	0	0.878382709	1.70E-04	0
Bacteroidetes	Proteobacteria	0	131.1718179	0.025425822	0
Bacteroidetes	Spirochaetes	0	3.806325074	7.38E-04	0
Bacteroidetes	Thermi	0	1.171176946	2.27E-04	0
Chlorobi	Chlorobi	14	0.551142092	1.07E-04	25.40179783
Chlorobi	Chloroflexi	0	0.688927615	1.34E-04	0
Chlorobi	Crenarchaeota	0	0.275571046	5.34E-05	0
Chlorobi	Cyanobacteria	0	2.342353892	4.54E-04	0
Chlorobi	Euryarchaeota	0	1.653426276	3.20E-04	0
Chlorobi	Firmicutes	0	27.00596252	0.005234728	0
Chlorobi	Fusobacteria	0	0.413356569	8.01E-05	0
Chlorobi	Proteobacteria	0	61.72791432	0.011965093	0
Chlorobi	Spirochaetes	0	1.7912118	3.47E-04	0
Chlorobi	Thermi	0	0.551142092	1.07E-04	0
Chloroflexi	Chloroflexi	3	0.21528988	4.17E-05	13.93470052
Chloroflexi	Crenarchaeota	0	0.172231904	3.34E-05	0
Chloroflexi	Cyanobacteria	0	1.463971182	2.84E-04	0
Chloroflexi	Euryarchaeota	0	1.033391423	2.00E-04	0
Chloroflexi	Firmicutes	0	16.87872657	0.003271705	0
Chloroflexi	Fusobacteria	0	0.258347856	5.01E-05	0
Chloroflexi	Proteobacteria	0	38.57994645	0.007478183	0
Chloroflexi	Spirochaetes	0	1.119507375	2.17E-04	0
Chloroflexi	Thermi	0	0.344463808	6.68E-05	0
Crenarchaeota	Crenarchaeota	1	0.034446381	6.68E-06	29.03062609
Crenarchaeota	Cyanobacteria	0	0.585588473	1.14E-04	0
Crenarchaeota	Euryarchaeota	0	0.413356569	8.01E-05	0
Crenarchaeota	Firmicutes	0	6.751490629	0.001308682	0
Crenarchaeota	Fusobacteria	0	0.103339142	2.00E-05	0
Crenarchaeota	Proteobacteria	0	15.43197858	0.002991273	0
Crenarchaeota	Spirochaetes	0	0.44780295	8.68E-05	0
Crenarchaeota	Thermi	0	0.137785523	2.67E-05	0
Cyanobacteria	Cyanobacteria	19	2.48875101	4.82E-04	7.634351498
Cyanobacteria	Euryarchaeota	0	3.513530837	6.81E-04	0
Cyanobacteria	Firmicutes	1	57.38767035	0.011123797	0.017425346
Cyanobacteria	Fusobacteria	0	0.878382709	1.70E-04	0
Cyanobacteria	Proteobacteria	19	131.1718179	0.025425822	0.144848187
Cyanobacteria	Spirochaetes	0	3.806325074	7.38E-04	0
Cyanobacteria	Thermi	0	1.171176946	2.27E-04	0
Euryarchaeota	Euryarchaeota	14	1.240069707	2.40E-04	11.28968792
Euryarchaeota	Firmicutes	0	40.50894377	0.007852092	0
Euryarchaeota	Fusobacteria	0	0.620034854	1.20E-04	0
Euryarchaeota	Proteobacteria	0	92.59187148	0.017947639	0
Euryarchaeota	Spirochaetes	0	2.686817699	5.21E-04	0
Euryarchaeota	Thermi	0	0.826713138	1.60E-04	0
Firmicutes	Firmicutes	1043	330.8230408	0.06412542	3.152742921
Firmicutes	Fusobacteria	2	10.12723594	0.001963023	0.197487252
Firmicutes	Proteobacteria	385	1512.333901	0.293144776	0.254573411
Firmicutes	Spirochaetes	0	43.88468909	0.008506433	0
Firmicutes	Thermi	0	13.50298126	0.002617364	0
Fusobacteria	Fusobacteria	3	0.077504357	1.50E-05	38.70750145
Fusobacteria	Proteobacteria	0	23.14796787	0.00448691	0
Fusobacteria	Spirochaetes	0	0.671704425	1.30E-04	0
Fusobacteria	Thermi	0	0.206678285	4.01E-05	0
Proteobacteria	Proteobacteria	3450	1728.381601	0.335022601	1.996086974
Proteobacteria	Spirochaetes	0	100.3078608	0.019443276	0
Proteobacteria	Thermi	0	30.86395716	0.005982546	0
Spirochaetes	Spirochaetes	17	1.455359587	2.82E-04	11.68096198
Spirochaetes	Thermi	0	0.8956059	1.74E-04	0
Thermi	Thermi	2	0.137785523	2.67E-05	14.51531305
					
					
Table S4b. Identical to Table S4a, but at a 90% cutoff level. This table serves as a control to verify that the signal is also present when cutoff levels are increased.

Phylum			90%		
A	B	obs	exp	prob	ratio
Actinobacteria	Actinobacteria	44	5.046170384	0.00210696	8.719483618
Actinobacteria	Apicomplexa	0	0.360440742	1.50E-04	0
Actinobacteria	Bacteroidetes	0	3.964848159	0.001655469	0
Actinobacteria	Chlorobi	0	2.16264445	9.03E-04	0
Actinobacteria	Chloroflexi	0	0	0	0
Actinobacteria	Crenarchaeota	0	0	0	0
Actinobacteria	Cyanobacteria	0	1.802203709	7.52E-04	0
Actinobacteria	Euryarchaeota	0	2.883525934	0.001203977	0
Actinobacteria	Firmicutes	0	58.7518409	0.02453104	0
Actinobacteria	Fusobacteria	0	1.081322225	4.51E-04	0
Actinobacteria	Proteobacteria	21	133.3630744	0.055683956	0.157464876
Actinobacteria	Spirochaetes	0	4.685729643	0.001956463	0
Actinobacteria	Thermi	0	0.720881483	3.01E-04	0
Apicomplexa	Apicomplexa	0	0.006436442	2.69E-06	0
Apicomplexa	Bacteroidetes	0	0.14160172	5.91E-05	0
Apicomplexa	Chlorobi	0	0.077237302	3.22E-05	0
Apicomplexa	Chloroflexi	0	0	0	0
Apicomplexa	Crenarchaeota	0	0	0	0
Apicomplexa	Cyanobacteria	0	0.064364418	2.69E-05	0
Apicomplexa	Euryarchaeota	0	0.102983069	4.30E-05	0
Apicomplexa	Firmicutes	0	2.098280032	8.76E-04	0
Apicomplexa	Fusobacteria	0	0.038618651	1.61E-05	0
Apicomplexa	Proteobacteria	1	4.762966944	0.001988713	0.209953168
Apicomplexa	Spirochaetes	0	0.167347487	6.99E-05	0
Apicomplexa	Thermi	0	0.025745767	1.07E-05	0
Bacteroidetes	Bacteroidetes	19	0.77880946	3.25E-04	24.39621111
Bacteroidetes	Chlorobi	0	0.84961032	3.55E-04	0
Bacteroidetes	Chloroflexi	0	0	0	0
Bacteroidetes	Crenarchaeota	0	0	0	0
Bacteroidetes	Cyanobacteria	0	0.7080086	2.96E-04	0
Bacteroidetes	Euryarchaeota	0	1.13281376	4.73E-04	0
Bacteroidetes	Firmicutes	0	23.08108035	0.009637194	0
Bacteroidetes	Fusobacteria	0	0.42480516	1.77E-04	0
Bacteroidetes	Proteobacteria	0	52.39263639	0.02187584	0
Bacteroidetes	Spirochaetes	0	1.84082236	7.69E-04	0
Bacteroidetes	Thermi	0	0.28320344	1.18E-04	0
Chlorobi	Chlorobi	4	0.231711905	9.67E-05	17.26281605
Chlorobi	Chloroflexi	0	0	0	0
Chlorobi	Crenarchaeota	0	0	0	0
Chlorobi	Cyanobacteria	0	0.386186509	1.61E-04	0
Chlorobi	Euryarchaeota	0	0.617898414	2.58E-04	0
Chlorobi	Firmicutes	0	12.58968019	0.005256651	0
Chlorobi	Fusobacteria	0	0.231711905	9.67E-05	0
Chlorobi	Proteobacteria	0	28.57780167	0.011932276	0
Chlorobi	Spirochaetes	0	1.004084923	4.19E-04	0
Chlorobi	Thermi	0	0.154474604	6.45E-05	0
Chloroflexi	Chloroflexi	0	0	0	0
Chloroflexi	Crenarchaeota	0	0	0	0
Chloroflexi	Cyanobacteria	0	0	0	0
Chloroflexi	Euryarchaeota	0	0	0	0
Chloroflexi	Firmicutes	0	0	0	0
Chloroflexi	Fusobacteria	0	0	0	0
Chloroflexi	Proteobacteria	0	0	0	0
Chloroflexi	Spirochaetes	0	0	0	0
Chloroflexi	Thermi	0	0	0	0
Crenarchaeota	Crenarchaeota	0	0	0	0
Crenarchaeota	Cyanobacteria	0	0	0	0
Crenarchaeota	Euryarchaeota	0	0	0	0
Crenarchaeota	Firmicutes	0	0	0	0
Crenarchaeota	Fusobacteria	0	0	0	0
Crenarchaeota	Proteobacteria	0	0	0	0
Crenarchaeota	Spirochaetes	0	0	0	0
Crenarchaeota	Thermi	0	0	0	0
Cyanobacteria	Cyanobacteria	3	0.160911045	6.72E-05	18.64384134
Cyanobacteria	Euryarchaeota	0	0.514915345	2.15E-04	0
Cyanobacteria	Firmicutes	0	10.49140016	0.004380543	0
Cyanobacteria	Fusobacteria	0	0.193093255	8.06E-05	0
Cyanobacteria	Proteobacteria	11	23.81483472	0.009943564	0.46189697
Cyanobacteria	Spirochaetes	0	0.836737436	3.49E-04	0
Cyanobacteria	Thermi	0	0.128728836	5.37E-05	0
Euryarchaeota	Euryarchaeota	5	0.411932276	1.72E-04	12.13791754
Euryarchaeota	Firmicutes	0	16.78624026	0.007008869	0
Euryarchaeota	Fusobacteria	0	0.308949207	1.29E-04	0
Euryarchaeota	Proteobacteria	0	38.10373555	0.015909702	0
Euryarchaeota	Spirochaetes	0	1.338779898	5.59E-04	0
Euryarchaeota	Thermi	0	0.205966138	8.60E-05	0
Firmicutes	Firmicutes	542	171.0098226	0.071402849	3.169408585
Firmicutes	Fusobacteria	0	6.294840097	0.002628326	0
Firmicutes	Proteobacteria	329	776.3636119	0.324160172	0.423770505
Firmicutes	Spirochaetes	0	27.27764042	0.011389411	0
Firmicutes	Thermi	0	4.196560064	0.001752217	0
Fusobacteria	Fusobacteria	3	0.057927976	2.42E-05	51.78844816
Fusobacteria	Proteobacteria	0	14.28890083	0.005966138	0
Fusobacteria	Spirochaetes	0	0.502042462	2.10E-04	0
Fusobacteria	Thermi	0	0.077237302	3.22E-05	0
Proteobacteria	Proteobacteria	1403	881.1488847	0.367911852	1.592239432
Proteobacteria	Spirochaetes	0	61.91857028	0.025853265	0
Proteobacteria	Thermi	0	9.525933889	0.003977425	0
Spirochaetes	Spirochaetes	9	1.087758667	4.54E-04	8.273894084
Spirochaetes	Thermi	0	0.334694974	1.40E-04	0
Thermi	Thermi	1	0.025745767	1.07E-05	38.84133612

			
					
					
Table S5: The top 30 network microbes ranked by their two-path scores.			
					
Rank	IMG Identifier	Species	Phylum	Habitat	Score
1	637000016	Bacillus cereus ATCC 10987	Firmicutes	Soil 	2784
2	640963051	Streptococcus pneumoniae SP19-BS75	Firmicutes	Host 	1204
3	640069307	Burkholderia vietnamiensis G4	Proteobacteria	Soil 	908
4	638341239	Yersinia frederiksenii ATCC 33641	Proteobacteria	Host 	828
5	637000279	Staphylococcus aureus subsp. aureus NCTC 8325	Firmicutes	Host 	672
6	638341087	Escherichia coli E22	Proteobacteria	Host 	658
7	637000231	Ralstonia solanacearum GMI1000	Proteobacteria	Soil 	630
8	638341196	Shigella dysenteriae 1012	Proteobacteria	Host 	564
9	638341243	Yersinia pestis biovar Orientalis str. IP275	Proteobacteria	Host 	526
10	640753023	Escherichia coli APEC O1	Proteobacteria	Host 	476
11	639633059	Shewanella sp. W3-18-1	Proteobacteria	Marine 	422
12	640196205	Shewanella putrefaciens 200	Proteobacteria	Aquatic Soil 	414
13	638341151	Photobacterium sp. SKA34	Proteobacteria	Marine 	404
14	638341168	Ralstonia solanacearum UW551	Proteobacteria	Soil 	382
15	638341205	Streptococcus agalactiae COH1	Firmicutes	Host 	360
16	639857024	Clostridium cellulolyticum H10	Firmicutes	Soil 	356
17	641736232	Salmonella enterica subsp. enterica serovar Schwarzengrund str. CVM19633	Proteobacteria	Aquatic Host Soil 	354
18	639633003	Acidovorax sp. JS42	Proteobacteria	Soil 	354
19	641522624	Escherichia coli SMS-3-5	Proteobacteria	Host 	344
20	639633058	Shewanella sp. ANA-3	Proteobacteria	Host Soil 	282
21	641380428	Clostridium bolteae ATCC BAA-613	Firmicutes	Host 	272
22	640753042	Pseudomonas aeruginosa PA7	Proteobacteria	Aquatic Host Soil 	270
23	641736234	Salmonella enterica subsp. enterica serovar Kentucky str. CVM29188	Proteobacteria	Aquatic Host Soil 	250
24	641228508	Shewanella pealeana ATCC 700345	Proteobacteria	Host 	246
25	637000254	Salmonella enterica subsp. enterica serovar Typhi str. CT18	Proteobacteria	Aquatic Host Soil 	242
26	641228479	Bordetella petrii	Proteobacteria	Aquatic 	234
27	637000230	Ralstonia metallidurans CH34	Proteobacteria	Aquatic Soil 	226
28	641736208	Salmonella enterica subsp. enterica serovar Hadar str. RI_05P066	Proteobacteria	Aquatic Host Soil 	224
29	640753038	Ochrobactrum anthropi ATCC 49188	Proteobacteria	Host Soil 	218
30	640753032	Klebsiella pneumoniae subsp. pneumoniae MGH 78578	Proteobacteria	Aquatic Host Soil 	204


Table S6: Effect of collapsing nodes by genus. Here, genomes in the same genus and habitat were
represented by a single member. Results are largely consistent with Table S3a.
eco1	eco2	obs	exp	prob	ratio
Aquatic 	Aquatic 	36	20.33103484	0.010883852	1.770691963
Aquatic 	Aquatic Host 	3	7.934062377	0.004247357	0.378116513
Aquatic 	Aquatic Host Soil 	15	18.84339814	0.010087472	0.796034764
Aquatic 	Aquatic Marine 	11	6.94230458	0.003716437	1.584488245
Aquatic 	Aquatic Marine Soil 	3	1.983515594	0.001061839	1.512466052
Aquatic 	Aquatic Soil 	10	17.85164035	0.009556553	0.560172612
Aquatic 	Host 	33	135.8708182	0.072735984	0.24287776
Aquatic 	Host Marine 	0	0.991757797	5.31E-04	0
Aquatic 	Host Soil 	24	18.84339814	0.010087472	1.273655623
Aquatic 	Marine 	72	56.53019443	0.030262417	1.273655623
Aquatic 	none	29	35.70328069	0.019113105	0.812250287
Aquatic 	Soil 	27	47.60437426	0.02548414	0.56717477
Aquatic Host 	Aquatic Host 	4	0.774054866	4.14E-04	5.167592345
Aquatic Host 	Aquatic Host Soil 	3	3.676760614	0.001968287	0.815935633
Aquatic Host 	Aquatic Marine 	4	1.354596016	7.25E-04	2.952909911
Aquatic Host 	Aquatic Marine Soil 	1	0.387027433	2.07E-04	2.583796172
Aquatic Host 	Aquatic Soil 	2	3.483246897	0.001864693	0.574176927
Aquatic Host 	Host 	12	26.51137916	0.014192387	0.452635826
Aquatic Host 	Host Marine 	0	0.193513717	1.04E-04	0
Aquatic Host 	Host Soil 	3	3.676760614	0.001968287	0.815935633
Aquatic Host 	Marine 	11	11.03028184	0.005904862	0.997254663
Aquatic Host 	none	2	6.966493794	0.003729386	0.287088464
Aquatic Host 	Soil 	3	9.288658392	0.004972515	0.322974522
Aquatic Host Soil 	Aquatic Host Soil 	17	4.366153229	0.002337341	3.893587584
Aquatic Host Soil 	Aquatic Marine 	6	3.217165537	0.001722251	1.864995733
Aquatic Host Soil 	Aquatic Marine Soil 	0	0.919190153	4.92E-04	0
Aquatic Host Soil 	Aquatic Soil 	7	8.27271138	0.004428646	0.846155472
Aquatic Host Soil 	Host 	109	62.96452551	0.033706919	1.731133509
Aquatic Host Soil 	Host Marine 	0	0.459595077	2.46E-04	0
Aquatic Host Soil 	Host Soil 	26	8.732306457	0.004674682	2.977449329
Aquatic Host Soil 	Marine 	19	26.19691937	0.014024047	0.725276119
Aquatic Host Soil 	none	18	16.54542276	0.008857293	1.087914178
Aquatic Host Soil 	Soil 	30	22.06056368	0.011809724	1.359892722
Aquatic Marine 	Aquatic Marine 	1	0.592635757	3.17E-04	1.687377092
Aquatic Marine 	Aquatic Marine Soil 	1	0.338649004	1.81E-04	2.952909911
Aquatic Marine 	Aquatic Soil 	3	3.047841035	0.001631607	0.984303304
Aquatic Marine 	Host 	13	23.19745677	0.012418339	0.560406261
Aquatic Marine 	Host Marine 	0	0.169324502	9.06E-05	0
Aquatic Marine 	Host Soil 	5	3.217165537	0.001722251	1.554163111
Aquatic Marine 	Marine 	24	9.651496611	0.005166754	2.486660978
Aquatic Marine 	none	5	6.09568207	0.003263213	0.820252753
Aquatic Marine 	Soil 	4	8.127576093	0.004350951	0.492151652
Aquatic Marine Soil 	Aquatic Marine Soil 	0	0.048378429	2.59E-05	0
Aquatic Marine Soil 	Aquatic Soil 	2	0.870811724	4.66E-04	2.296707709
Aquatic Marine Soil 	Host 	7	6.62784479	0.003548097	1.05615026
Aquatic Marine Soil 	Host Marine 	0	0.048378429	2.59E-05	0
Aquatic Marine Soil 	Host Soil 	2	0.919190153	4.92E-04	2.175828356
Aquatic Marine Soil 	Marine 	6	2.75757046	0.001476215	2.175828356
Aquatic Marine Soil 	none	3	1.741623449	9.32E-04	1.722530782
Aquatic Marine Soil 	Soil 	4	2.322164598	0.001243129	1.722530782
Aquatic Soil 	Aquatic Soil 	3	3.918652759	0.00209778	0.765569236
Aquatic Soil 	Host 	57	59.65060311	0.031932871	0.955564521
Aquatic Soil 	Host Marine 	0	0.435405862	2.33E-04	0
Aquatic Soil 	Host Soil 	16	8.27271138	0.004428646	1.934069649
Aquatic Soil 	Marine 	27	24.81813414	0.013285939	1.087914178
Aquatic Soil 	none	16	15.67461104	0.008391119	1.020758982
Aquatic Soil 	Soil 	35	20.89948138	0.011188159	1.674682704
Host 	Host 	342	227.0036841	0.121522315	1.506583479
Host 	Host Marine 	0	3.313922395	0.001774048	0
Host 	Host Soil 	57	62.96452551	0.033706919	0.905271652
Host 	Marine 	82	188.8935765	0.101120758	0.434106874
Host 	none	100	119.3012062	0.063865742	0.838214492
Host 	Soil 	156	159.068275	0.085154323	0.980710956
Host Marine 	Host Marine 	0	0.012094607	6.47E-06	0
Host Marine 	Host Soil 	0	0.459595077	2.46E-04	0
Host Marine 	Marine 	3	1.37878523	7.38E-04	2.175828356
Host Marine 	none	0	0.870811724	4.66E-04	0
Host Marine 	Soil 	0	1.161082299	6.22E-04	0
Host Soil 	Host Soil 	11	4.366153229	0.002337341	2.519380201
Host Soil 	Marine 	26	26.19691937	0.014024047	0.99248311
Host Soil 	none	24	16.54542276	0.008857293	1.450552237
Host Soil 	Soil 	38	22.06056368	0.011809724	1.722530782
Marine 	Marine 	96	39.29537906	0.02103607	2.443035347
Marine 	none	29	49.63626828	0.026571878	0.584250207
Marine 	Soil 	35	66.18169104	0.035429171	0.52884717
none	none	13	15.67461104	0.008391119	0.829366673
Soil 	none	40	41.79896276	0.022376318	0.956961545
Soil 	Soil 	42	27.86597518	0.014917546	1.507214434
