# Supplementary material for: Microbial co-habitation and lateral gene transfer: what transposases can tell us
Source: Genome Biol. 2009 Apr 24;10(4):R45. doi: 10.1186/gb-2009-10-4-r45 (PMC2688936; doi:10.1186/gb-2009-10-4-r45)
Supplement: Additional data file 2 — Specific transposases present in various taxa. [file gb-2009-10-4-r45-S2.txt]

#Additional data file 2: Transposase connection details
#Taxon 1 and 2: IMG taxon identifiers
#Taxon name 1 and 2: Full name of taxon
#Transposase details: IMG identifiers in pairs, e.g. 637717683 - 640625249 form a pair of transposases. This is followed by a short description and the e-value of the connection.
Taxon 1	Taxon 2	Taxon name 1	Taxon name 2	Transposase details
640612201	637000006	Anabaena variabilis ATCC 29413	Cyanothece sp. CCY 0110	637717683 - 640625249 transposase (.00000000000000000000000006), 637714991 - 640630029 Transposase, IS891/IS1136/IS1341 (7.E-127),
640427101	639857019	Stappia aggregata IAM 12614	Acidiphilium cryptum JF-5	639944570 - 640538532 Transposase-like protein (0),
641736186	640612201	Cyanothece sp. CCY 0110	Cyanothece sp. PCC 8801	640625249 - 642456440 conserved hypothetical protein (.000000000000000000000000000000000006), 640630029 - 642456045 transposase, IS605 OrfB family (5.E-129), 640629630 - 642454639 putative transposase IS891/IS1136/IS1341 family (0), 640627524 - 642455322 conserved hypothetical protein (5.E-94), 640629966 - 642452310 transposase (.0000000000000000000000009),
637000159	637000123	Granulobacter bethesdensis CGDNIH1	Mesorhizobium loti MAFF303099	638129595 - 637078064 transposase (0),
637000133	637000130	Helicobacter acinonychis str. Sheeba	Helicobacter pylori HPAG1	638058185 - 638020600 hypothetical protein (0),
639857000	637000186	Myxococcus xanthus DK 1622	Stigmatella aurantiaca DW4/3-1	638027609 - 639860192 isrso17-transposase protein (0),
641228504	640427140	Salinispora tropica CNB-440	Salinispora arenicola CNS-205	640725604 - 641515100 hypothetical protein (0), 640475598 - 641515068 hypothetical protein (.00000000000001), 640472856 - 641271157 transposase mutator type (0),
641522639	641380430	Methylobacterium nodulans ORS 2060	Methylobacterium sp. 4-46	641504477 - 642486726 null (7.E-38), 641505010 - 641646244 hypothetical protein (.000000000000000000000000002), 641498680 - 641646984 transposase IS4 family protein (1.E-105), 641502822 - 642486960 null (.0000000000000000000000000000000003), 641502557 - 641568639 hypothetical protein (0), 641503521 - 641568628 hypothetical protein (1.E-121), 641502782 - 641646962 hypothetical protein (3.E-75), 64…
641380430	640963008	Methylobacterium chloromethanicum CM4	Methylobacterium nodulans ORS 2060	641198836 - 641504477 FOG: Transposase-like protein (6.E-50), 641199078 - 641504599 ISRSO16-transposase orfB protein (3.E-63), 641197295 - 641505010 helix-turn-helix, fis-type (0), 641196409 - 641498554 transposase (0), 641197285 - 641503521 transposase, mutator type (1.E-125),
638154504	638154503	Haloarcula marismortui ATCC 43049	Halobacterium sp. NRC-1	638205458 - 638203579 hypothetical protein (0), 638185180 - 638203605 hypothetical protein (1.E-91), 638205412 - 638203600 Npa (0), 638182698 - 638203656 hypothetical protein (0), 638183245 - 638159072 Vng0035h (8.E-100), 638206139 - 638203691 hypothetical protein (0),
638341196	638341089	Escherichia coli F11	Shigella dysenteriae 1012	638660267 - 638865070 COG3385: FOG: Transposase and inactivated derivatives (0), 638660662 - 638865104 COG2801: Transposase and inactivated derivatives (0), 638660526 - 638864056 COG2801: Transposase and inactivated derivatives (6.E-72), 638660026 - 638865094 COG2801: Transposase and inactivated derivatives (4.E-107), 638663406 - 638865096 COG2963: Transposase and inactivated derivatives (2.E-57)…
640069335	637000106	Escherichia coli K12	Yersinia enterocolitica subsp. enterocolitica 8081	637017600 - 640075115 transposase for insertion sequence element IS1660 (0),
640069335	637000105	Escherichia coli CFT073	Yersinia enterocolitica subsp. enterocolitica 8081	637357550 - 640075115 transposase for insertion sequence element IS1660 (0), 637356997 - 640075241 transposase for IS1541 (2.E-82), 637356316 - 640076115 IS1400 transposase B (1.E-72), 637359034 - 640073558 transposase (0),
640069335	638341083	Escherichia coli 53638	Yersinia enterocolitica subsp. enterocolitica 8081	638694799 - 640075115 transposase for insertion sequence element IS1660 (0),
641522650	637000106	Escherichia coli K12	Shigella boydii CDC 3083-94	637017600 - 641727995 IS4 transposase (0), 637014792 - 641725201 IS605 family transposase orfB (0), 637017608 - 641726423 IS911, transposase orfB (5.E-87), 637017597 - 641728608 IS2 transposase orfB (0), 637015436 - 641728710 ISEc17, transposase orfB (5.E-105), 637017605 - 641728916 IS911, transposase orfA (5.E-41), 637017596 - 641727137 IS2 transposase orfA (7.E-62), 637016769 - 641727335 IS1 tr…
638154508	637000162	Methanosarcina barkeri str. fusaro	Methanosarcina acetivorans C2A	637701450 - 638177494 transposase (0), 637701785 - 638177484 predicted protein (0), 637699247 - 638176408 transposase (0), 637702077 - 638178210 transposase (0), 637700536 - 638175765 transposase (1.E-65), 637700236 - 638178438 transposase (0), 637701925 - 638175802 transposase (1.E-45), 637699901 - 638177772 predicted protein (6.E-61), 637701784 - 638178862 transposase (0), 637700297 - 638177743…
640069335	637000261	Shigella boydii Sb227	Yersinia enterocolitica subsp. enterocolitica 8081	637809508 - 640075115 transposase for insertion sequence element IS1660 (0), 637805688 - 640075947 transposase (pseudogene) (2.E-84),
640069335	637000264	Shigella flexneri 2a str. 301	Yersinia enterocolitica subsp. enterocolitica 8081	637333506 - 640075115 transposase for insertion sequence element IS1660 (0), 637430861 - 640073504 putative transposase (3.E-69),
640427143	640069335	Yersinia enterocolitica subsp. enterocolitica 8081	Shigella sonnei Ss046	640075115 - 640432369 IS4 ORF (0), 640073504 - 640432272 IS1353 putative transposase-like protein (4.E-69), 640075947 - 640432206 hypothetical protein (1.E-83),
640753049	640196205	Shewanella putrefaciens 200	Shewanella baltica OS185	640235604 - 640832176 transposase IS4 family protein (0), 640238325 - 640832541 transposase IS3/IS911 family protein (0), 640236055 - 640819203 Integrase catalytic region (2.E-114), 640236703 - 640744663 null (1.E-74), 640236006 - 640744665 null (0), 640235126 - 640744706 null (1.E-57),
640963050	640196205	Shewanella putrefaciens 200	Shewanella baltica OS223	640235604 - 641084302 transposase, IS4 family protein (0), 640238325 - 641086113 Integrase, catalytic region (3.E-124), 640236055 - 641086134 Integrase, catalytic region (2.E-114), 640236006 - 641083676 transposase IS116/IS110/IS902 family protein (0),
638341089	637000106	Escherichia coli K12	Escherichia coli F11	637017600 - 638660267 COG0747: ABC-type dipeptide transport system, periplasmic component (0), 637017597 - 638660019 COG2801: Transposase and inactivated derivatives (2.E-44), 637015436 - 638660526 COG2801: Transposase and inactivated derivatives (0), 637017596 - 638663391 COG2963: Transposase and inactivated derivatives (7.E-62),
640069335	637000109	Escherichia coli UTI89	Yersinia enterocolitica subsp. enterocolitica 8081	637933142 - 640073874 transposase for insertion sequence element IS1660 (0), 637931743 - 640075241 transposase for IS1541 (4.E-81), 637933930 - 640076115 IS1400 transposase B (1.E-72), 637931627 - 640075947 transposase (pseudogene) (0),
640069335	637000263	Shigella flexneri 2a str. 2457T	Yersinia enterocolitica subsp. enterocolitica 8081	637425926 - 640075115 transposase for insertion sequence element IS1660 (0),
640196205	640069330	Shewanella baltica OS155	Shewanella putrefaciens 200	640117888 - 640235604 transposase, IS4 (0), 640120818 - 640238325 Integrase, catalytic region (0), 640110429 - 640236002 transposase, mutator type (0), 640119223 - 640236008 ISSod10, transposase OrfB (2.E-103), 640278426 - 640236007 ISSod10, transposase OrfA (9.E-74),
640427143	637000104	Escherichia coli 536	Shigella sonnei Ss046	638062427 - 640432369 IS4 ORF (0), 638061391 - 640429456 H-repeat-associated protein-like protein (4.E-43), 638061401 - 640428119 hypothetical protein (1.E-95), 638061428 - 640432222 IS3 ORF2 (0), 638065752 - 640432257 IS629 ORF2 (0), 638064950 - 640430045 IS911 ORF2 (0), 638061466 - 640432214 ISSfl4 ORF2 (2.E-60), 638064988 - 640430399 putative protein encoded within IS (6.E-44), 638064987 - 640…
641228507	637000258	Shewanella oneidensis MR-1	Shewanella baltica OS195	637345343 - 641288711 transposase IS4 family protein (0), 637346544 - 641291017 Integrase catalytic region (0), 637346522 - 641291021 Integrase catalytic region (9.E-89), 637342215 - 641290391 ISSod10, transposase OrfA (1.E-43),
638341089	637000263	Shigella flexneri 2a str. 2457T	Escherichia coli F11	637425692 - 638660267 COG0747: ABC-type dipeptide transport system, periplasmic component (0), 637423203 - 638660526 COG2801: Transposase and inactivated derivatives (0), 637423074 - 638660026 COG2801: Transposase and inactivated derivatives (0), 637425507 - 638660019 COG2801: Transposase and inactivated derivatives (6.E-45), 637423942 - 638663406 COG2963: Transposase and inactivated derivatives …
640069335	637000265	Shigella flexneri 5 str. 8401	Yersinia enterocolitica subsp. enterocolitica 8081	638077425 - 640075115 transposase for insertion sequence element IS1660 (0),
640196205	637000258	Shewanella oneidensis MR-1	Shewanella putrefaciens 200	637345343 - 640235604 transposase, IS4 (0), 637346544 - 640238325 Integrase, catalytic region (0), 637346601 - 640236533 transposase, IS4 (0), 637346522 - 640236055 Transposase and inactivated derivatives-like (7.E-92), 637346583 - 640237273 transposase, mutator type (0), 637346010 - 640236002 transposase, mutator type (0), 637346250 - 640236007 ISSod10, transposase OrfA (5.E-70), 637346261 - 640…
641522624	640069335	Yersinia enterocolitica subsp. enterocolitica 8081	Escherichia coli SMS-3-5	640075115 - 641619174 IS4 transposase (0),
641522650	640069335	Yersinia enterocolitica subsp. enterocolitica 8081	Shigella boydii CDC 3083-94	640075115 - 641727995 IS4 transposase (0), 640075947 - 641728698 ISL3 family transposase (6.E-84),
638341089	637000264	Shigella flexneri 2a str. 301	Escherichia coli F11	637334988 - 638660267 COG0747: ABC-type dipeptide transport system, periplasmic component (0), 637333324 - 638660026 COG2801: Transposase and inactivated derivatives (7.E-116), 637333301 - 638660526 COG2801: Transposase and inactivated derivatives (0), 637336341 - 638660019 COG2801: Transposase and inactivated derivatives (6.E-45), 637430949 - 638663391 COG2963: Transposase and inactivated deriva…
638341196	637000104	Escherichia coli 536	Shigella dysenteriae 1012	638062427 - 638865070 COG3385: FOG: Transposase and inactivated derivatives (0), 638061428 - 638864056 COG2801: Transposase and inactivated derivatives (6.E-72), 638064950 - 638863505 COG2801: Transposase and inactivated derivatives (0), 638065752 - 638865094 COG2801: Transposase and inactivated derivatives (4.E-107), 638061466 - 638865101 COG3436: Transposase and inactivated derivatives (2.E-60)…
640963000	638154504	Halobacterium sp. NRC-1	Halorubrum lacusprofundi ATCC 49239	638161213 - 641186305 FOG: Transposase and inactivated derivatives-like protein (0), 638159145 - 641186280 FOG: Transposase and inactivated derivatives-like protein (0), 638159080 - 641185974 transposase, IS605 OrfB family (0),
641522625	638341089	Escherichia coli F11	Escherichia coli str. K12 substr. DH10B	638660267 - 641609768 KpLE2 phage-like element; IS4 predicted transposase (0), 638660526 - 641607683 IS3 element protein InsF (0), 638663391 - 641609764 KpLE2 phage-like element; IS2 insertion element repressor InsA (7.E-62),
641522625	640069335	Yersinia enterocolitica subsp. enterocolitica 8081	Escherichia coli str. K12 substr. DH10B	640075115 - 641609768 KpLE2 phage-like element; IS4 predicted transposase (0),
640069330	637000258	Shewanella oneidensis MR-1	Shewanella baltica OS155	637345343 - 640117888 transposase, IS4 family protein (0), 637346544 - 640120818 Integrase, catalytic region (0), 637346215 - 640110429 transposase, mutator type (0),
640753023	640069335	Yersinia enterocolitica subsp. enterocolitica 8081	Escherichia coli APEC O1	640073874 - 640754183 transposase InsG for insertion sequence element IS4 (0), 640075241 - 640753028 putative transposase (3.E-81),
640753049	640069330	Shewanella baltica OS155	Shewanella baltica OS185	640117888 - 640832176 transposase IS4 family protein (0), 640121569 - 640830926 transposase IS3/IS911 family protein (0), 640120818 - 640832541 transposase IS3/IS911 family protein (0), 640118601 - 640831845 Integrase catalytic region (0), 640119223 - 640744664 null (1.E-92),
641228507	640196205	Shewanella putrefaciens 200	Shewanella baltica OS195	640235604 - 641288711 transposase IS4 family protein (0), 640238325 - 641291017 Integrase catalytic region (0), 640236055 - 641291021 Integrase catalytic region (2.E-114), 640236703 - 641290391 ISSod10, transposase OrfA (7.E-47), 640236006 - 641290190 transposase IS116/IS110/IS902 family protein (3.E-127),
641522631	640963000	Halorubrum lacusprofundi ATCC 49239	Halobacterium salinarum R1	641186305 - 641567965 transposase (ISH3) (0), 641186280 - 641568093 transposase (ISH3) (0), 641185974 - 641565637 IS1341-type transposase (TCE32) (0),
638341089	637000265	Shigella flexneri 5 str. 8401	Escherichia coli F11	638077425 - 638660267 COG0747: ABC-type dipeptide transport system, periplasmic component (0), 638075504 - 638660019 COG2801: Transposase and inactivated derivatives (6.E-45), 638074170 - 638660026 COG2801: Transposase and inactivated derivatives (0), 638074821 - 638660526 COG2801: Transposase and inactivated derivatives (0), 638077511 - 638663406 COG2963: Transposase and inactivated derivatives …
638341086	637000104	Escherichia coli 536	Escherichia coli E110019	638062427 - 638673181 COG3385: FOG: Transposase and inactivated derivatives (0), 638061428 - 638668674 COG2801: Transposase and inactivated derivatives (0), 638065752 - 638672961 COG2801: Transposase and inactivated derivatives (0), 638064978 - 638670532 COG2801: Transposase and inactivated derivatives (7.E-89), 638064950 - 638671298 COG2801: Transposase and inactivated derivatives (3.E-88), 6380…
640069335	638341196	Shigella dysenteriae 1012	Yersinia enterocolitica subsp. enterocolitica 8081	638862886 - 640075115 transposase for insertion sequence element IS1660 (0), 638865097 - 640075947 transposase (pseudogene) (3.E-55),
640753049	637000258	Shewanella oneidensis MR-1	Shewanella baltica OS185	637345343 - 640832176 transposase IS4 family protein (0), 637343834 - 640830573 transposase IS200-family protein (2.E-40), 637346544 - 640832541 transposase IS3/IS911 family protein (0), 637346522 - 640819203 Integrase catalytic region (9.E-89), 637342215 - 640744663 null (6.E-65),
638341089	637000110	Escherichia coli W3110	Escherichia coli F11	637004211 - 638660267 COG0747: ABC-type dipeptide transport system, periplasmic component (0), 637004208 - 638660019 COG2801: Transposase and inactivated derivatives (2.E-44), 637002059 - 638660526 COG2801: Transposase and inactivated derivatives (0), 637004207 - 638663391 COG2963: Transposase and inactivated derivatives (7.E-62),
640069335	638341089	Escherichia coli F11	Yersinia enterocolitica subsp. enterocolitica 8081	638660267 - 640073874 transposase for insertion sequence element IS1660 (0), 638659325 - 640076115 IS1400 transposase B (1.E-72), 638663447 - 640075947 transposase (pseudogene) (0),
640069335	638341086	Escherichia coli E110019	Yersinia enterocolitica subsp. enterocolitica 8081	638673181 - 640073874 transposase for insertion sequence element IS1660 (0), 638672851 - 640073570 transposase for IS1541 (1.E-44), 638668682 - 640074691 IS1400 transposase B (0),
640069335	637000110	Escherichia coli W3110	Yersinia enterocolitica subsp. enterocolitica 8081	637004211 - 640075115 transposase for insertion sequence element IS1660 (0),
640427142	640069335	Yersinia enterocolitica subsp. enterocolitica 8081	Shigella dysenteriae Sd197	640075115 - 640436091 IS4 ORF (0), 640073570 - 640436648 Transposase (1.E-41), 640073504 - 640436970 IS1353 transposase (7.E-58), 640075947 - 640436829 putative transposase (3.E-54),
640963050	637000258	Shewanella oneidensis MR-1	Shewanella baltica OS223	637345343 - 641084302 transposase, IS4 family protein (0), 637346544 - 641086113 Integrase, catalytic region (2.E-123), 637346522 - 641086134 Integrase, catalytic region (9.E-89),
641522631	638154503	Haloarcula marismortui ATCC 43049	Halobacterium salinarum R1	638205458 - 641568202 transposase (ISH8) (0), 638205412 - 641568224 IS1341-type transposase (TCE32) (0), 638182513 - 641568375 IS1341-type transposase (TCE31) (0), 638206139 - 641567796 transposase (ISH9) (0), 638183245 - 641568147 transposase (ISH1) (3.E-108),
641522650	637000110	Escherichia coli W3110	Shigella boydii CDC 3083-94	637004211 - 641727995 IS4 transposase (0), 637001418 - 641725201 IS605 family transposase orfB (0), 637004208 - 641728608 IS2 transposase orfB (0), 637002059 - 641728710 ISEc17, transposase orfB (5.E-105), 637004214 - 641728916 IS911, transposase orfA (5.E-41), 637004207 - 641727137 IS2 transposase orfA (7.E-62), 637003778 - 641727335 IS1 transposase orfA (2.E-46), 637003777 - 641726320 IS1 trans…
640612201	638341074	Crocosphaera watsonii WH 8501	Cyanothece sp. CCY 0110	638430036 - 640625472 hypothetical protein (2.E-57), 638429529 - 640629205 hypothetical protein (0), 638433523 - 640629039 ISSoc12, transposase (.00000000000000000000000000000000005), 638429058 - 640629767 transposase (0), 638429329 - 640627524 hypothetical protein (3.E-101), 638432530 - 640625554 putative transposase (9.E-63),
637000178	637000177	Mycoplasma hyopneumoniae 232	Mycoplasma hyopneumoniae 7448	637571863 - 637683214 ISMHp1 transposase (0),
637000179	637000178	Mycoplasma hyopneumoniae 7448	Mycoplasma hyopneumoniae J	637683635 - 637674148 putative transposase (0),
637000185	637000175	Mycoplasma gallisepticum R	Mycoplasma synoviae 53	637429176 - 637673177 putative transposase (0),
637000179	637000177	Mycoplasma hyopneumoniae 232	Mycoplasma hyopneumoniae J	637571863 - 637674148 putative transposase (0),
638341208	637000301	Streptococcus pyogenes SSI-1	Streptococcus pyogenes M49 591	637403616 - 638476202 COG5433: Transposase (0), 637402819 - 638476181 COG2801: Transposase and inactivated derivatives (0), 637402782 - 638476230 COG2801: Transposase and inactivated derivatives (9.E-46), 637403844 - 638475670 COG2826: Transposase and inactivated derivatives, IS30 family (0),
638341087	637000108	Escherichia coli O157:H7 str. Sakai	Escherichia coli E22	637080903 - 638665140 COG5433: Transposase (6.E-60), 637081247 - 638667317 COG5433: Transposase (9.E-61), 637083897 - 638664740 COG0675: Transposase and inactivated derivatives (0), 637085912 - 638665075 COG2801: Transposase and inactivated derivatives (3.E-107), 637082036 - 638667507 COG2963: Transposase and inactivated derivatives (1.E-67), 637082855 - 638667245 COG3328: Transposase and inactiv…
640753058	637000206	Photobacterium profundum SS9	Vibrio harveyi ATCC BAA-1116	637590281 - 640907161 hypothetical protein (0), 637589546 - 640910121 hypothetical protein (0),
641522622	640612201	Cyanothece sp. CCY 0110	Cyanothece sp. ATCC 51142	640624967 - 641675295 transposase (3.E-88), 640626272 - 641675544 hypothetical protein (.000000000000000000000004), 640628561 - 641679645 transposase (0), 640626759 - 641677624 hypothetical protein (2.E-98),
641736241	640753021	Coxiella burnetii Dugway 7E9-12	Coxiella burnetii RSA 334	640745390 - 641811402 transposase (IS4 family) (0), 640889544 - 641810520 conserved hypothetical protein (8.E-86), 640890005 - 641811225 transposase insI for insertion sequence element IS30B/C/D (0),
641736213	638341087	Escherichia coli E22	Escherichia coli O157:H7 str. EC4045	638667317 - 642257715 H repeat-associated protein (1.E-61), 638665140 - 642253393 putative H repeat-associated protein (9.E-61), 638664740 - 642252925 putative transposase (0), 638665075 - 642257260 transposase (2.E-107), 638667507 - 642252525 hypothetical protein (1.E-67), 638667508 - 642257330 putative transposase within CP-933O (2.E-59), 638667245 - 642257335 putative transposase within CP-933…
641736214	638341087	Escherichia coli E22	Escherichia coli O157:H7 str. EC4196	638665140 - 642274413 putative H repeat-associated protein (9.E-61), 638667317 - 642272860 H repeat-associated protein (1.E-61), 638664740 - 642272315 putative transposase (0), 638665075 - 642276663 transposase (2.E-107), 638667507 - 642272087 hypothetical protein (1.E-67), 638667508 - 642272386 putative transposase within CP-933O (2.E-59), 638667245 - 642272391 putative transposase within CP-933…
641736221	638341087	Escherichia coli E22	Escherichia coli O157:H7 str. EC4113	638667317 - 642277664 H repeat-associated protein (1.E-61), 638665140 - 642280111 putative H repeat-associated protein (9.E-61), 638664740 - 642281386 putative transposase (0), 638665075 - 642282365 transposase (2.E-107), 638667507 - 642277106 hypothetical protein (1.E-67), 638667508 - 642281461 putative transposase within CP-933O (2.E-59), 638667245 - 642281466 putative transposase within CP-933…
641736222	638341087	Escherichia coli E22	Escherichia coli O157:H7 str. EC4486	638667317 - 642300407 H repeat-associated protein (1.E-61), 638665140 - 642300264 putative H repeat-associated protein (9.E-61), 638664740 - 642296658 putative transposase (0), 638665075 - 642301834 transposase (2.E-107), 638667507 - 642297863 hypothetical protein (1.E-67), 638667508 - 642302028 putative transposase within CP-933O (2.E-59), 638667245 - 642302024 putative transposase within CP-933…
641736225	638341087	Escherichia coli E22	Escherichia coli O157:H7 str. EC4501	638667317 - 642303431 H repeat-associated protein (1.E-61), 638665140 - 642306623 putative H repeat-associated protein (9.E-61), 638664740 - 642308468 hypothetical protein (0), 638665075 - 642308695 transposase (2.E-107), 638667507 - 642303787 hypothetical protein (1.E-67), 638667508 - 642308118 putative transposase within CP-933O (2.E-59), 638667245 - 642308123 putative transposase within CP-933…
641736226	638341087	Escherichia coli E22	Escherichia coli O157:H7 str. EC508	638667317 - 642316313 H repeat-associated protein (1.E-61), 638665140 - 642318554 putative H repeat-associated protein (9.E-61), 638664740 - 642320111 putative transposase (0), 638665075 - 642321491 transposase (2.E-107), 638667507 - 642317494 hypothetical protein (1.E-67), 638667508 - 642320434 putative transposase within CP-933O (2.E-59), 638667245 - 642320430 putative transposase within CP-933…
637000301	637000297	Streptococcus pyogenes MGAS5005	Streptococcus pyogenes SSI-1	637678156 - 637403616 IS1548 transposase (0), 637676700 - 637402819 putative transposase, IS861 (0), 637677628 - 637402820 conserved hypothetical protein, IS861 associated (9.E-75), 637678425 - 637403844 putative transposase (.00000000000000000000000000000002),
637000301	637000285	Streptococcus agalactiae 2603V/R	Streptococcus pyogenes SSI-1	637316788 - 637403616 IS1548 transposase (0), 637316250 - 637402819 putative transposase, IS861 (3.E-125),
638341208	637000294	Streptococcus pyogenes MGAS10750	Streptococcus pyogenes M49 591	637995440 - 638476202 COG5433: Transposase (0), 637995943 - 638476181 COG2801: Transposase and inactivated derivatives (1.E-83), 637995994 - 638475964 COG2801: Transposase and inactivated derivatives (.0000000000000000000000000000000002), 637995244 - 638476008 COG2801: Transposase and inactivated derivatives (6.E-109), 637995157 - 638476884 COG2801: Transposase and inactivated derivatives (.00000…
640963018	637000086	Coxiella burnetii RSA 493	Coxiella burnetii 'MSU Goat Q177'	637163217 - 640985372 transposase, ISAs1 family (0), 637163445 - 640985414 ISAfe1, transposase (0), 637163206 - 640985455 transposase, IS30 family (0),
640963019	640963005	Vibrio cholerae B33	Vibrio cholerae MAK 757	641016543 - 640991247 transposase (IS4 family) (1.E-129), 641018546 - 640993064 IS1004 transposase (2.E-82), 641017994 - 640992863 transposase OrfAB, subunit B (0), 641016167 - 640990577 transposase, putative (0), 641018486 - 640992789 transposase OrfAB, subunit A (2.E-57), 641015722 - 640993778 transposase InsH for insertion sequence element IS5 (0),
638341208	637000285	Streptococcus agalactiae 2603V/R	Streptococcus pyogenes M49 591	637316788 - 638476202 COG5433: Transposase (0), 637316699 - 638476181 COG2801: Transposase and inactivated derivatives (5.E-118), 637315834 - 638476008 COG2801: Transposase and inactivated derivatives (0), 637315651 - 638475718 COG3328: Transposase and inactivated derivatives (1.E-60),
640753025	637000104	Escherichia coli 536	Escherichia coli HS	638061391 - 640745649 null (4.E-43), 638061428 - 640745601 null (0),
640963019	638341224	Vibrio cholerae MO10	Vibrio cholerae MAK 757	638698475 - 640991247 transposase (IS4 family) (1.E-121), 638697703 - 640990577 transposase, putative (4.E-79), 638701050 - 640992789 transposase OrfAB, subunit A (7.E-56), 638701038 - 640993778 transposase InsH for insertion sequence element IS5 (0),
640963005	638341224	Vibrio cholerae MO10	Vibrio cholerae B33	638698475 - 641016543 transposase (IS4 family) (1.E-121), 638699685 - 641016934 transposase OrfAB, subunit B (3.E-89), 638697703 - 641016167 transposase, putative (4.E-79), 638701050 - 641018486 transposase OrfAB, subunit A (7.E-56), 638701038 - 641015722 IS5 transposase (0), 638698023 - 641018961 putative transposase (0),
637000301	637000291	Streptococcus pyogenes M1 GAS	Streptococcus pyogenes SSI-1	637091279 - 637403616 IS1548 transposase (0), 637090017 - 637402819 putative transposase, IS861 (0), 637090014 - 637402782 hypothetical protein (8.E-49), 637090900 - 637402820 conserved hypothetical protein, IS861 associated (3.E-75),
638341150	637000206	Photobacterium profundum SS9	Photobacterium profundum 3TCK	637586296 - 639100110 Putative transposase (0), 637503169 - 639100702 putative transposase (3.E-41),
639279312	637000237	Rhodopseudomonas palustris BisB18	Rhodopseudomonas palustris BisA53	637925178 - 639322117 transposase, IS4 family protein (0), 637927042 - 639318772 transposase, mutator type (9.E-81), 637927733 - 639321841 transposase IS116/IS110/IS902 family protein (0),
640753021	637000086	Coxiella burnetii RSA 493	Coxiella burnetii Dugway 7E9-12	637163217 - 640745390 null (0), 637163647 - 640745436 null (.0000005), 637163206 - 640890005 transposase insI for insertion sequence element IS30B/C/D (0),
641228507	640753033	Marinomonas sp. MWYL1	Shewanella baltica OS195	640804942 - 641289402 transposase IS4 family protein (3.E-40),
641736241	641228487	Coxiella burnetii RSA 331	Coxiella burnetii RSA 334	641331045 - 641811402 transposase (IS4 family) (0), 641516747 - 641810520 conserved hypothetical protein (6.E-84), 641331532 - 641811454 transposase for insertion sequence element IS1111A (0), 641330117 - 641811137 transposase for insertion sequence element IS1111A (0), 641516863 - 641811225 transposase insI for insertion sequence element IS30B/C/D (0),
641736212	638341087	Escherichia coli E22	Escherichia coli O157:H7 str. EC4042	638667317 - 642260583 H repeat-associated protein (1.E-61), 638665140 - 642259550 putative H repeat-associated protein (9.E-61), 638664740 - 642259088 putative transposase (0), 638665075 - 642263573 transposase (2.E-107), 638667507 - 642260279 hypothetical protein (1.E-67), 638667508 - 642263412 putative transposase within CP-933O (2.E-59), 638667245 - 642263418 putative transposase within CP-933…
641736116	638341087	Escherichia coli E22	Escherichia coli O157:H7 str. EC4401	638667317 - 642291038 H repeat-associated protein (1.E-61), 638665140 - 642293653 putative H repeat-associated protein (9.E-61), 638664740 - 642295725 putative transposase (0), 638665075 - 642295778 transposase (2.E-107), 638667507 - 642290871 hypothetical protein (1.E-67), 638667508 - 642294466 putative transposase within CP-933O (2.E-59), 638667245 - 642294461 putative transposase within CP-933…
637000301	637000298	Streptococcus pyogenes MGAS6180	Streptococcus pyogenes SSI-1	637676274 - 637403616 IS1548 transposase (0), 637675630 - 637402819 putative transposase, IS861 (0), 637674715 - 637402782 hypothetical protein (2.E-48), 637675629 - 637402820 conserved hypothetical protein, IS861 associated (1.E-73), 637676475 - 637403844 putative transposase (5.E-93),
638341208	637000300	Streptococcus pyogenes MGAS9429	Streptococcus pyogenes M49 591	637989910 - 638476202 COG5433: Transposase (0), 637988912 - 638475964 COG2801: Transposase and inactivated derivatives (.00000000000000000000000000000000007), 637989927 - 638476230 COG2801: Transposase and inactivated derivatives (3.E-48), 637989209 - 638476008 COG2801: Transposase and inactivated derivatives (0), 637989928 - 638476229 COG2801: Transposase and inactivated derivatives (.0000000000…
641228487	640963018	Coxiella burnetii 'MSU Goat Q177'	Coxiella burnetii RSA 331	640985372 - 641331045 transposase (IS4 family) (0), 640984749 - 641516747 null (2.E-84), 640985414 - 641330117 transposase for insertion sequence element IS1111A (0), 640985455 - 641516863 null (0),
641522623	640427143	Shigella sonnei Ss046	Escherichia coli ATCC 8739	640428108 - 641601609 transposase IS4 family protein (0), 640429488 - 641599427 transposase, IS605 OrfB family (0), 640428119 - 641602806 hypothetical protein (2.E-98), 640430045 - 642485643 null (0), 640429485 - 641600140 Integrase catalytic region (0), 640432222 - 641603161 Integrase catalytic region (0), 640432226 - 642485710 null (.000000000000000000000000002),
641736215	638341087	Escherichia coli E22	Escherichia coli O157:H7 str. EC4115	638667317 - 642266310 H repeat-associated protein (1.E-61), 638665140 - 642268342 putative H repeat-associated protein (9.E-61), 638664740 - 642267305 putative transposase (0), 638665075 - 642269699 transposase (2.E-107), 638667507 - 642268215 hypothetical protein (1.E-67), 638667508 - 642269974 putative transposase within CP-933O (2.E-59), 638667245 - 642269970 putative transposase within CP-933…
641736220	638341087	Escherichia coli E22	Escherichia coli O157:H7 str. EC4076	638667317 - 642283748 H repeat-associated protein (1.E-61), 638665140 - 642287755 putative H repeat-associated protein (9.E-61), 638664740 - 642285373 putative transposase (0), 638665075 - 642289345 transposase (2.E-107), 638667507 - 642285943 hypothetical protein (1.E-67), 638667508 - 642286356 putative transposase within CP-933O (2.E-59), 638667245 - 642286352 putative transposase within CP-933…
637000291	637000285	Streptococcus agalactiae 2603V/R	Streptococcus pyogenes M1 GAS	637316788 - 637091279 IS1548 transposase (0), 637316250 - 637090017 putative transposase, IS861 (3.E-127), 637315834 - 637090278 transposase (8.E-124),
638341208	637000295	Streptococcus pyogenes MGAS2096	Streptococcus pyogenes M49 591	637992960 - 638476202 COG5433: Transposase (0), 637992948 - 638475964 COG2801: Transposase and inactivated derivatives (.00000000000000000000000000000000007), 637993972 - 638476230 COG2801: Transposase and inactivated derivatives (3.E-48), 637993973 - 638476229 COG2801: Transposase and inactivated derivatives (.0000000000000000000000000000000003), 637992953 - 638476181 COG2801: Transposase and in…
638341087	637000107	Escherichia coli O157:H7 EDL933	Escherichia coli E22	637061985 - 638665140 COG5433: Transposase (6.E-60), 637063775 - 638667317 COG5433: Transposase (1.E-61), 637065066 - 638664740 COG0675: Transposase and inactivated derivatives (0), 637720493 - 638665075 COG2801: Transposase and inactivated derivatives (3.E-107), 637062809 - 638667507 COG2963: Transposase and inactivated derivatives (1.E-67), 637063618 - 638667245 COG3328: Transposase and inactiv…
641228487	637000086	Coxiella burnetii RSA 493	Coxiella burnetii RSA 331	637163217 - 641331045 transposase (IS4 family) (0), 637163445 - 641331532 transposase for insertion sequence element IS1111A (0), 637163206 - 641516863 null (0),
641380449	637000026	Bacteroides thetaiotaomicron VPI-5482	Bacteroides ovatus ATCC 8483	637413066 - 641385776 hypothetical protein (0), 637410423 - 641385931 hypothetical protein (0),
641736241	637000086	Coxiella burnetii RSA 493	Coxiella burnetii RSA 334	637163217 - 641811402 transposase (IS4 family) (0), 637163445 - 641811454 transposase for insertion sequence element IS1111A (0), 637163206 - 641811225 transposase insI for insertion sequence element IS30B/C/D (0),
641736163	640427143	Shigella sonnei Ss046	Escherichia albertii TW07627	640428108 - 642406580 ISEc3, transposase (0), 640428119 - 642406187 conserved hypothetical protein (3.E-92), 640432257 - 642408257 IS1203 transposase orfB (0), 640432267 - 642403971 ISSfl3 OrfA (1.E-96), 640430399 - 642403976 IS66 family element, orf2 (8.E-60), 640432278 - 642407295 IS100 transposase orfA (0), 640432040 - 642407049 IS1 transposase orfB (3.E-94),
637000293	637000285	Streptococcus agalactiae 2603V/R	Streptococcus pyogenes MGAS10394	637316788 - 637523551 Transposase (6.E-119),
638341208	637000296	Streptococcus pyogenes MGAS315	Streptococcus pyogenes M49 591	637308253 - 638476202 COG5433: Transposase (0), 637306922 - 638476008 COG2801: Transposase and inactivated derivatives (0), 637307583 - 638475964 COG2801: Transposase and inactivated derivatives (.000000000000000000000000000000005), 637307541 - 638476181 COG2801: Transposase and inactivated derivatives (0), 637307540 - 638476758 COG2963: Transposase and inactivated derivatives (5.E-81), 637308415…
640963006	638341224	Vibrio cholerae MO10	Vibrio cholerae NCTC 8457	638698475 - 641013188 transposase (IS4 family) (1.E-121), 638700886 - 641014272 transposase OrfAB, subunit B (2.E-86), 638697703 - 641012759 transposase, putative (4.E-79), 638701050 - 641014385 transposase OrfAB, subunit A (7.E-56), 638701038 - 641015253 transposase InsH for insertion sequence element IS5 (0),
641228487	640753021	Coxiella burnetii Dugway 7E9-12	Coxiella burnetii RSA 331	640745390 - 641331105 transposase (IS4 family) (0), 640745384 - 641516747 null (1.E-89), 640890005 - 641516863 null (0),
641736210	638341087	Escherichia coli E22	Escherichia coli O157:H7 str. EC4206	638667317 - 642247332 H repeat-associated protein (1.E-61), 638665140 - 642245845 putative H repeat-associated protein (9.E-61), 638664740 - 642247171 putative transposase (0), 638665075 - 642250562 transposase (2.E-107), 638667507 - 642248473 hypothetical protein (1.E-67), 638667508 - 642250435 putative transposase within CP-933O (2.E-59), 638667245 - 642250431 putative transposase within CP-933…
638341208	637000297	Streptococcus pyogenes MGAS5005	Streptococcus pyogenes M49 591	637678156 - 638476202 COG5433: Transposase (0), 637677666 - 638476229 COG2801: Transposase and inactivated derivatives (.00000000000000000000000000000000002), 637677001 - 638476008 COG2801: Transposase and inactivated derivatives (3.E-129), 637676695 - 638475964 COG2801: Transposase and inactivated derivatives (.00000000000000000000000000000000007), 637676700 - 638476181 COG2801: Transposase and …
638341208	637000293	Streptococcus pyogenes MGAS10394	Streptococcus pyogenes M49 591	637523551 - 638476202 COG5433: Transposase (2.E-119), 637524217 - 638476181 COG2801: Transposase and inactivated derivatives (6.E-124), 637524260 - 638475964 COG2801: Transposase and inactivated derivatives (.0000000000000000000000000000000002), 637524216 - 638476758 COG2963: Transposase and inactivated derivatives (1.E-90), 637524194 - 638475988 COG2826: Transposase and inactivated derivatives, …
640963018	640753021	Coxiella burnetii Dugway 7E9-12	Coxiella burnetii 'MSU Goat Q177'	640745390 - 640985372 transposase, ISAs1 family (0), 640889544 - 640984749 conserved hypothetical protein (3.E-86), 640890005 - 640985455 transposase, IS30 family (0),
640963003	638341224	Vibrio cholerae MO10	Vibrio cholerae 623-39	638698475 - 641024449 conserved hypothetical protein (2.E-89),
637000018	637000014	Bacillus anthracis str. Ames	Bacillus cereus E33L	637303978 - 637660098 transposase (0), 637301909 - 637545578 transposase, IS605 family (0), 637301482 - 637544689 transposase, IS605 family (0),
638154503	637000187	Natronomonas pharaonis DSM 2160	Haloarcula marismortui ATCC 43049	637722938 - 638182250 transposase (0), 637723078 - 638182775 transposase (0), 637722689 - 638205412 transposase and inactivated derivatives (0), 637723352 - 638205483 putative transposase (0),
638341011	637000016	Bacillus cereus ATCC 10987	Bacillus anthracis str. A2012	637280717 - 638341253 COG0675: Transposase and inactivated derivatives (0), 637279410 - 638342944 COG0675: Transposase and inactivated derivatives (0), 637280005 - 638342525 COG0675: Transposase and inactivated derivatives (0), 637485455 - 638345066 COG0675: Transposase and inactivated derivatives (0),
638341011	637000018	Bacillus cereus E33L	Bacillus anthracis str. A2012	637544689 - 638342525 COG0675: Transposase and inactivated derivatives (0), 637545578 - 638342944 COG0675: Transposase and inactivated derivatives (0), 637660098 - 638345066 COG0675: Transposase and inactivated derivatives (0), 637660147 - 638343153 COG2801: Transposase and inactivated derivatives (3.E-38),
638341012	638341011	Bacillus anthracis str. A2012	Bacillus cereus G9241	638345066 - 638455847 insertion sequence element 1341 (0), 638341253 - 638456345 transposase, IS605-TnpB family, putative (0), 638342525 - 638451920 transposase, IS605-TnpB family, putative (0), 638342944 - 638454958 predicted transposase (0),
638341012	637000016	Bacillus cereus ATCC 10987	Bacillus cereus G9241	637279410 - 638452617 predicted transposase (0), 637280005 - 638451920 transposase, IS605-TnpB family, putative (0), 637280717 - 638456345 transposase, IS605-TnpB family, putative (0),
638341012	637000014	Bacillus anthracis str. Ames	Bacillus cereus G9241	637305571 - 638456345 transposase, IS605-TnpB family, putative (0), 637301482 - 638451920 transposase, IS605-TnpB family, putative (0), 637303978 - 638455847 insertion sequence element 1341 (0), 637301909 - 638454958 predicted transposase (0),
638341015	637000014	Bacillus anthracis str. Ames	Bacillus thuringiensis serovar israelensis ATCC 35646	637301482 - 638639999 Transposase (0), 637301909 - 638638428 Transposase (0), 637303978 - 638638916 Transposase (0),
638341015	637000015	Bacillus anthracis str. Sterne	Bacillus thuringiensis serovar israelensis ATCC 35646	637504629 - 638638428 Transposase (0), 637504205 - 638639999 Transposase (0), 637506713 - 638638916 Transposase (0),
638341015	637000023	Bacillus thuringiensis serovar konkukian str. 97-27	Bacillus thuringiensis serovar israelensis ATCC 35646	637514856 - 638638916 Transposase (0), 637515987 - 638639999 Transposase (0), 637512888 - 638638428 Transposase (0),
638341089	637000255	Salmonella typhimurium LT2	Escherichia coli F11	637213316 - 638663265 COG0675: Transposase and inactivated derivatives (0), 637213480 - 638660526 COG2801: Transposase and inactivated derivatives (0),
638341052	638341051	Campylobacter jejuni subsp. jejuni 84-25	Campylobacter jejuni subsp. jejuni CF93-6	638969058 - 638950355 transposase (9.E-62),
639633008	637000015	Bacillus anthracis str. Sterne	Bacillus thuringiensis str. Al Hakam	637504205 - 639751799 transposase, IS605 family (0), 637506713 - 639751451 transposase, IS605 family (0), 637508272 - 639750137 transposase, IS605 family (0),
639633008	637000016	Bacillus cereus ATCC 10987	Bacillus thuringiensis str. Al Hakam	637280278 - 639751799 transposase, IS605 family (0), 637485455 - 639751451 transposase, IS605 family (0), 637280717 - 639750137 transposase, IS605 family (0),
639633008	638341015	Bacillus thuringiensis serovar israelensis ATCC 35646	Bacillus thuringiensis str. Al Hakam	638642642 - 639747984 transposase, IS605 family (0), 638639999 - 639751799 transposase, IS605 family (0), 638638916 - 639751451 transposase, IS605 family (0),
639857037	637000199	Nostoc sp. PCC 7120	Nodularia spumigena CCY9414	637235616 - 640027331 transposase (0), 637235953 - 640026919 Transposase (3.E-99), 637236029 - 640026039 transposase (.000000000000000000000000000000001),
641228477	638341012	Bacillus cereus G9241	Bacillus weihenstephanensis KBAB4	638452617 - 641517333 null (.00000000000000000000000000000001), 638451920 - 641378173 transposase, IS605 OrfB family (0), 638451750 - 641379914 transposase, IS605 OrfB family (0), 638456345 - 641379107 transposase, IS605 OrfB family (0), 638455847 - 641378038 transposase, IS605 OrfB family (0),
641228477	638341011	Bacillus anthracis str. A2012	Bacillus weihenstephanensis KBAB4	638345066 - 641378038 transposase, IS605 OrfB family (0), 638342944 - 641517333 null (.00000000000000000000000000000003), 638342525 - 641378173 transposase, IS605 OrfB family (0), 638341253 - 641379107 transposase, IS605 OrfB family (0),
641522655	640427106	Caldicellulosiruptor saccharolyticus DSM 8903	Thermoanaerobacter pseudethanolicus ATCC 33223	640725348 - 641544819 transposase, IS605 OrfB family (0), 640495198 - 642486261 null (.00000000002),
641522657	638154513	Pyrobaculum aerophilum str. IM2	Thermoproteus neutrophilus V24Sta	638170539 - 641667358 transposase IS605 OrfB (1.E-117),
641522622	638341074	Crocosphaera watsonii WH 8501	Cyanothece sp. ATCC 51142	638432984 - 641675544 hypothetical protein (.0000000000000000000000006), 638434069 - 641674573 hypothetical protein (0), 638432922 - 641676436 transposase (0), 638430510 - 641677259 hypothetical protein (0), 638429389 - 641676572 transposase (0),
641736223	637000016	Bacillus cereus ATCC 10987	Bacillus cereus AH187	637485455 - 641799243 transposase, IS605 OrfB family protein (0), 637280005 - 641803737 transposase, IS605 family protein (0), 637485444 - 641804777 IS3-family transposase, OrfB (0),
641736223	638341011	Bacillus anthracis str. A2012	Bacillus cereus AH187	638345066 - 641799243 transposase, IS605 OrfB family protein (0), 638342944 - 641805025 hypothetical protein (5.E-56), 638342525 - 641803737 transposase, IS605 family protein (0),
641736223	637000023	Bacillus thuringiensis serovar konkukian str. 97-27	Bacillus cereus AH187	637515987 - 641803737 transposase, IS605 family protein (0), 637514856 - 641799243 transposase, IS605 OrfB family protein (0), 637511709 - 641805025 hypothetical protein (3.E-56),
641736231	637000105	Escherichia coli CFT073	Salmonella enterica subsp. enterica serovar 4,[5],12:i:- str. CVM23701	637354713 - 641881031 putative virulence protein (0), 637356997 - 641882882 transposase for IS200 (2.E-84), 637356316 - 641881609 putative integrase core domain (4.E-38), 637355074 - 641881640 putative truncated IS3 transposase (4.E-60), 637354204 - 641882124 transposase for the IS285 insertion element (.000008),
641736178	637000036	Borrelia burgdorferi B31	Borrelia burgdorferi Bol26	637038371 - 642029778 hypothetical protein (2.E-65),
641736180	637000036	Borrelia burgdorferi B31	Borrelia burgdorferi ZS7	637038371 - 642031192 transposase-like protein, putative (4.E-87),
641736182	638341015	Bacillus thuringiensis serovar israelensis ATCC 35646	Bacillus cereus W	638638916 - 642035140 transposase, IS605 family protein (0), 638638428 - 642038164 transposase, is605 family protein (0), 638638127 - 642036682 transposase (0),
641736182	639633008	Bacillus thuringiensis str. Al Hakam	Bacillus cereus W	639751451 - 642035140 transposase, IS605 family protein (0), 639751013 - 642036186 transposase (.0000000003),
641736134	637000018	Bacillus cereus E33L	Bacillus cereus AH1134	637660098 - 642041520 transposase, IS605 OrfB family protein (0), 637660015 - 642040425 transposase (0), 637544957 - 642039667 transposase, IS605 family protein (0), 637544689 - 642042518 transposase, IS605 family protein (0), 637660147 - 642039528 transposase (6.E-125),
641736134	638341012	Bacillus cereus G9241	Bacillus cereus AH1134	638456345 - 642039215 transposase, IS605 family protein (0), 638451920 - 642042518 transposase, IS605 family protein (0), 638451497 - 642040425 transposase (0),
641736134	637000016	Bacillus cereus ATCC 10987	Bacillus cereus AH1134	637280005 - 642042518 transposase, IS605 family protein (0), 637485455 - 642041520 transposase, IS605 OrfB family protein (0), 637280717 - 642039215 transposase, IS605 family protein (0),
641736139	637000014	Bacillus anthracis str. Ames	Bacillus cereus B4264	637305571 - 642049458 transposase, IS605 family protein (0),
641736141	638341015	Bacillus thuringiensis serovar israelensis ATCC 35646	Bacillus cereus NVH0597-99	638642642 - 642057190 transposase, IS605 family protein (0), 638639999 - 642057643 transposase, IS605 family protein (0), 638638916 - 642057839 transposase, IS605 family protein (0), 638638428 - 642058570 transposase, is605 family protein (0), 638641806 - 642058150 transposase in Marinococcus halophilus (0),
641736141	641228477	Bacillus weihenstephanensis KBAB4	Bacillus cereus NVH0597-99	641379107 - 642060359 transposase, IS605 family protein (0), 641378173 - 642057643 transposase, IS605 family protein (0), 641378038 - 642057839 transposase, IS605 family protein (0),
641736141	637000016	Bacillus cereus ATCC 10987	Bacillus cereus NVH0597-99	637485455 - 642057839 transposase, IS605 family protein (0), 637280717 - 642060359 transposase, IS605 family protein (0), 637280278 - 642057643 transposase, IS605 family protein (0), 637279410 - 642058570 transposase, is605 family protein (0), 637279271 - 642062371 transposase, IS4 family protein (0),
641736136	638341011	Bacillus anthracis str. A2012	Bacillus cereus H3081.97	638345066 - 642066009 transposase, IS605 OrfB family protein (0), 638342944 - 642068355 hypothetical protein (5.E-56), 638342525 - 642065561 transposase, IS605 family protein (0),
641736136	638341015	Bacillus thuringiensis serovar israelensis ATCC 35646	Bacillus cereus H3081.97	638639999 - 642065561 transposase, IS605 family protein (0), 638638916 - 642066009 transposase, IS605 OrfB family protein (0), 638638428 - 642068355 hypothetical protein (1.E-55), 638638127 - 642067697 transposase (0), 638638915 - 642066010 transposase, truncation (.0000000003), 638641806 - 642068374 transposase in Marinococcus halophilus (0),
641736136	641228477	Bacillus weihenstephanensis KBAB4	Bacillus cereus H3081.97	641379107 - 642066888 transposase, IS605 OrfB family protein (3.E-66), 641378173 - 642065561 transposase, IS605 family protein (0), 641378009 - 642066009 transposase, IS605 OrfB family protein (0),
641736135	638341011	Bacillus anthracis str. A2012	Bacillus cereus 03BB108	638345066 - 642070013 transposase, IS605 family protein (0), 638342944 - 642073331 transposase, IS605 family protein (0), 638342525 - 642072105 transposase, IS605 family protein (0), 638341253 - 642071908 transposase, IS605 family protein (0),
641736135	637000013	Bacillus anthracis str. 'Ames Ancestor'	Bacillus cereus 03BB108	637792070 - 642071908 transposase, IS605 family protein (0), 637790477 - 642070013 transposase, IS605 family protein (0), 637788409 - 642073331 transposase, IS605 family protein (0), 637787983 - 642072105 transposase, IS605 family protein (0),
641736135	638341012	Bacillus cereus G9241	Bacillus cereus 03BB108	638456345 - 642068945 transposase, IS605 family protein (0), 638455847 - 642070013 transposase, IS605 family protein (0), 638454958 - 642073331 transposase, IS605 family protein (0), 638451920 - 642072105 transposase, IS605 family protein (0),
641736138	638341015	Bacillus thuringiensis serovar israelensis ATCC 35646	Bacillus anthracis Tsiankovskii-I	638639999 - 642077178 transposase, IS605 family protein (0), 638638916 - 642080817 transposase, IS605 family protein (0), 638638428 - 642080769 transposase, is605 family protein (0),
641736138	641228477	Bacillus weihenstephanensis KBAB4	Bacillus anthracis Tsiankovskii-I	641379107 - 642079869 transposase, IS605 family protein (0), 641378173 - 642077178 transposase, IS605 family protein (0), 641378038 - 642080817 transposase, IS605 family protein (0),
641736152	637000077	Clostridium perfringens ATCC 13124	Clostridium perfringens NCTC 8239	638082507 - 642111103 transposase, IS605 OrfB family (0),
641736111	637000104	Escherichia coli 536	Salmonella enterica subsp. enterica serovar Newport str. SL317	638061929 - 642161103 putative virulence protein (0), 638063123 - 642158410 putative integrase core domain (8.E-38), 638061428 - 642158441 putative IS3 transposase (4.E-121), 638063847 - 642161138 hypothetical protein (3.E-39),
641736209	637000107	Escherichia coli O157:H7 EDL933	Salmonella enterica subsp. enterica serovar Weltevreden str. HI_N05-537	637065066 - 642169201 putative virulence protein (0),
641736209	638341083	Escherichia coli 53638	Salmonella enterica subsp. enterica serovar Weltevreden str. HI_N05-537	638691927 - 642169201 putative virulence protein (0), 638693372 - 642168391 hypothetical protein (0),
641736209	638341087	Escherichia coli E22	Salmonella enterica subsp. enterica serovar Weltevreden str. HI_N05-537	638664740 - 642169201 putative virulence protein (0), 638667732 - 642168391 hypothetical protein (0), 638667247 - 642169754 Integrase, catalytic region (5.E-52),
641736216	637000078	Clostridium perfringens SM101	Clostridium difficile QCD-76w55	638084012 - 642232978 transposase, IS605 OrfB family protein (3.E-124),
641736216	637000079	Clostridium perfringens str. 13	Clostridium difficile QCD-76w55	637252233 - 642232978 transposase, IS605 OrfB family protein (6.E-126),
641736173	641228477	Bacillus weihenstephanensis KBAB4	Bacillus anthracis str. A0488	641379107 - 642337302 transposase, IS605 family (0), 641378173 - 642339085 transposase, IS605 family (0), 641378038 - 642340586 transposase, IS605 family (0),
641736173	637000016	Bacillus cereus ATCC 10987	Bacillus anthracis str. A0488	637485455 - 642340586 transposase, IS605 family (0), 637280717 - 642337302 transposase, IS605 family (0), 637280005 - 642339085 transposase, IS605 family (0), 637279410 - 642340064 transposase, IS605 family (0),
641736158	637000016	Bacillus cereus ATCC 10987	Bacillus anthracis str. A0193	637485455 - 642370144 transposase, IS605 family (0), 637280717 - 642368675 transposase, IS605 family (0), 637280005 - 642367171 transposase, IS605 family (0), 637279410 - 642369801 transposase, IS605 family (0),
641736158	641228477	Bacillus weihenstephanensis KBAB4	Bacillus anthracis str. A0193	641379107 - 642368675 transposase, IS605 family (0), 641378173 - 642367171 transposase, IS605 family (0), 641378038 - 642370144 transposase, IS605 family (0),
641736159	641228477	Bacillus weihenstephanensis KBAB4	Bacillus anthracis str. A0442	641379107 - 642374183 transposase, IS605 family (0), 641378173 - 642374359 transposase, IS605 family (0), 641378038 - 642375559 transposase, IS605 family (0),
641736250	638341012	Bacillus cereus G9241	Bacillus anthracis str. A0465	638456345 - 642430988 transposase, IS605 family (0), 638455847 - 642432634 transposase, IS605 family (0), 638454958 - 642432285 transposase, IS605 family (0), 638453620 - 642432872 putative transposase DNA-binding domain family (1.E-73), 638451920 - 642430531 transposase, IS605 family (0), 638454705 - 642432896 IS1627, transposase (0),
641736186	638341074	Crocosphaera watsonii WH 8501	Cyanothece sp. PCC 8801	638434428 - 642455878 transposase, IS605 OrfB family (0), 638430922 - 642453950 transposase, IS605 OrfB family (0), 638430510 - 642455510 transposase, IS605 OrfB family (0), 638430318 - 642455652 transposase, IS605 OrfB family (0), 638430172 - 642452838 transposase, IS605 OrfB family (0), 638429389 - 642455360 putative transposase IS891/IS1136/IS1341 family (0), 638429245 - 642455339 putative tra…
641736251	637000018	Bacillus cereus E33L	Bacillus anthracis str. A0174	637660098 - 642463237 transposase, IS605 family (0), 637545578 - 642460278 transposase, IS605 family (0), 637544689 - 642461859 transposase, IS605 family (0), 637660027 - 642458574 transposase (.000000008),
641736249	637000078	Clostridium perfringens SM101	Clostridium perfringens D str. JGS1721	638084606 - 642464865 transposase, IS605 OrfB family (0), 638084242 - 642465950 transposase (3.E-77),
637000016	637000014	Bacillus anthracis str. Ames	Bacillus cereus ATCC 10987	637305571 - 637280717 transposase, IS605 OrfB family (0), 637301909 - 637279410 transposase, IS605 OrfB family (0), 637301482 - 637280005 transposase, IS605 family (0), 637303978 - 637485455 transposase, IS605 OrfB family (0),
637000016	637000013	Bacillus anthracis str. 'Ames Ancestor'	Bacillus cereus ATCC 10987	637792070 - 637280717 transposase, IS605 OrfB family (0), 637787983 - 637280005 transposase, IS605 family (0), 637788409 - 637279410 transposase, IS605 OrfB family (0), 637790477 - 637485455 transposase, IS605 OrfB family (0),
637000018	637000015	Bacillus anthracis str. Sterne	Bacillus cereus E33L	637506713 - 637660098 transposase (0), 637504205 - 637544689 transposase, IS605 family (0), 637504629 - 637545578 transposase, IS605 family (0),
637000018	637000016	Bacillus cereus ATCC 10987	Bacillus cereus E33L	637279283 - 637545578 transposase, IS605 family (0), 637280278 - 637544689 transposase, IS605 family (0), 637485455 - 637660098 transposase (0),
637000187	637000129	Haloquadratum walsbyi DSM 16790	Natronomonas pharaonis DSM 2160	638052724 - 637721390 IS1341-type transposase (0), 638051155 - 637722866 IS1341-type transposase (0), 638052487 - 637722402 IS1341-type transposase (0),
638341015	637000018	Bacillus cereus E33L	Bacillus thuringiensis serovar israelensis ATCC 35646	637545578 - 638638428 Transposase (0), 637544957 - 638642642 Transposase (0), 637544689 - 638639999 Transposase (0), 637660098 - 638638916 Transposase (0), 637659930 - 638638127 Hypothetical protein (0), 637660147 - 638637301 Transposase (0),
638341015	638341012	Bacillus cereus G9241	Bacillus thuringiensis serovar israelensis ATCC 35646	638454958 - 638638428 Transposase (0), 638455847 - 638638916 Transposase (0), 638451920 - 638639999 Transposase (0), 638451497 - 638638127 Hypothetical protein (0),
638341015	637000013	Bacillus anthracis str. 'Ames Ancestor'	Bacillus thuringiensis serovar israelensis ATCC 35646	637788409 - 638638428 Transposase (0), 637787983 - 638639999 Transposase (0), 637790477 - 638638916 Transposase (0),
638341015	637000016	Bacillus cereus ATCC 10987	Bacillus thuringiensis serovar israelensis ATCC 35646	637485455 - 638638916 Transposase (0), 637279283 - 638638428 Transposase (0), 637280005 - 638639999 Transposase (0), 637280140 - 638642916 Transposase (1.E-93), 637277887 - 638637940 Transposase (.000000001),
638341084	637000261	Shigella boydii Sb227	Escherichia coli B171	637806828 - 638677266 COG0675: Transposase and inactivated derivatives (0), 637809414 - 638677108 COG2801: Transposase and inactivated derivatives (0), 637805704 - 638677255 COG2801: Transposase and inactivated derivatives (4.E-100), 637810001 - 638677590 COG2801: Transposase and inactivated derivatives (3.E-107), 637807009 - 638674073 COG2801: Transposase and inactivated derivatives (0), 6378094…
639857037	638341137	Nostoc punctiforme PCC 73102	Nodularia spumigena CCY9414	638389278 - 640025316 transposase (0), 638390709 - 640027140 hypothetical protein (1.E-51),
639857037	637000006	Anabaena variabilis ATCC 29413	Nodularia spumigena CCY9414	637715106 - 640026919 Transposase (7.E-102),
640612201	639857035	Lyngbya sp. PCC 8106	Cyanothece sp. CCY 0110	640014281 - 640629630 putative transposase (0),
640427106	637000318	Thermoanaerobacter tengcongensis MB4	Caldicellulosiruptor saccharolyticus DSM 8903	637262285 - 640725348 null (0),
640753006	638341012	Bacillus cereus G9241	Bacillus cereus subsp. cytotoxis NVH 391-98	638455465 - 640840844 transposase, IS605 OrfB family (0),
641228477	637000018	Bacillus cereus E33L	Bacillus weihenstephanensis KBAB4	637660098 - 641378009 DNA (cytosine-5-)-methyltransferase (0), 637659965 - 641517333 null (.000000000000000000000000000000001), 637544689 - 641378173 transposase, IS605 OrfB family (0),
641228477	637000013	Bacillus anthracis str. 'Ames Ancestor'	Bacillus weihenstephanensis KBAB4	637790477 - 641378038 transposase, IS605 OrfB family (0), 637788409 - 641517333 null (.00000000000000000000000000000003), 637787983 - 641378173 transposase, IS605 OrfB family (0), 637792070 - 641379107 transposase, IS605 OrfB family (0),
641380450	638341121	Magnetospirillum magnetotacticum MS-1	Methylobacterium populi BJ001	638368822 - 641422804 DNA (cytosine-5-)-methyltransferase (2.E-56), 638371425 - 641420650 transposase, IS4 family protein (0), 638370494 - 641422293 transposase IS116/IS110/IS902 family protein (1.E-71), 638371131 - 641421771 transposase, IS4 family protein (0),
641522640	638341074	Crocosphaera watsonii WH 8501	Microcystis aeruginosa NIES-843	638433394 - 641537357 transposase (1.E-56), 638431192 - 641535167 transposase (0), 638430444 - 641538273 transposase (0), 638430172 - 641534510 transposase (0),
641522623	637000261	Shigella boydii Sb227	Escherichia coli ATCC 8739	637806828 - 641601633 transposase, IS605 OrfB family (0), 637807009 - 641600140 Integrase catalytic region (0), 637805816 - 642485643 null (0), 637805704 - 641603161 Integrase catalytic region (6.E-100), 637805711 - 642485710 null (1.E-51),
641736160	637000016	Bacillus cereus ATCC 10987	Bacillus cereus AH820	637485455 - 641795626 transposase, IS605 family protein (0), 637279410 - 641793399 transposase, IS605 family protein (0),
641736160	638341015	Bacillus thuringiensis serovar israelensis ATCC 35646	Bacillus cereus AH820	638638916 - 641795626 transposase, IS605 family protein (0), 638638428 - 641793399 transposase, IS605 family protein (0), 638638127 - 641798663 transposase (0),
641736223	637000013	Bacillus anthracis str. 'Ames Ancestor'	Bacillus cereus AH187	637790477 - 641799243 transposase, IS605 OrfB family protein (0), 637788409 - 641805025 hypothetical protein (5.E-56), 637787983 - 641803737 transposase, IS605 family protein (0),
641736223	638341015	Bacillus thuringiensis serovar israelensis ATCC 35646	Bacillus cereus AH187	638639999 - 641803737 transposase, IS605 family protein (0), 638638916 - 641799243 transposase, IS605 OrfB family protein (0), 638638428 - 641805025 hypothetical protein (1.E-55), 638638915 - 641799244 transposase, truncation (.0000000003), 638641912 - 641804742 hypothetical protein (6.E-75), 638641806 - 641802340 transposase in Marinococcus halophilus (0),
641736223	641228477	Bacillus weihenstephanensis KBAB4	Bacillus cereus AH187	641378173 - 641803737 transposase, IS605 family protein (0), 641378009 - 641799243 transposase, IS605 OrfB family protein (0),
641736176	639633011	Borrelia afzelii PKo	Borrelia afzelii ACA-1	639712540 - 642026783 hypothetical protein (0),
641736182	638341012	Bacillus cereus G9241	Bacillus cereus W	638455847 - 642035140 transposase, IS605 family protein (0), 638454958 - 642038164 transposase, is605 family protein (0), 638451497 - 642036682 transposase (0), 638451469 - 642036186 transposase (.0000000006),
641736139	641228477	Bacillus weihenstephanensis KBAB4	Bacillus cereus B4264	641379914 - 642046993 Transposase (0), 641379107 - 642049458 transposase, IS605 family protein (0),
641736142	637000013	Bacillus anthracis str. 'Ames Ancestor'	Bacillus cereus G9842	637788409 - 642054240 transposase, IS605 family protein (0),
641736136	639633008	Bacillus thuringiensis str. Al Hakam	Bacillus cereus H3081.97	639751799 - 642065561 transposase, IS605 family protein (0), 639751451 - 642066009 transposase, IS605 OrfB family protein (0), 639750137 - 642066888 transposase, IS605 OrfB family protein (2.E-68),
641736135	638341015	Bacillus thuringiensis serovar israelensis ATCC 35646	Bacillus cereus 03BB108	638642642 - 642073550 transposase, IS605 family protein (0), 638639999 - 642072105 transposase, IS605 family protein (0), 638638916 - 642071157 transposase, IS605 OrfB family protein (0), 638638428 - 642073331 transposase, IS605 family protein (0), 638641806 - 642069180 hypothetical protein (1.E-93),
641736135	637000015	Bacillus anthracis str. Sterne	Bacillus cereus 03BB108	637508272 - 642071908 transposase, IS605 family protein (0), 637506713 - 642070013 transposase, IS605 family protein (0), 637504629 - 642073331 transposase, IS605 family protein (0), 637504205 - 642072105 transposase, IS605 family protein (0),
641736146	637000078	Clostridium perfringens SM101	Clostridium perfringens B str. ATCC 3626	638084138 - 642099431 transposase, IS605 OrfB family (0),
641736111	638341089	Escherichia coli F11	Salmonella enterica subsp. enterica serovar Newport str. SL317	638663265 - 642161103 putative virulence protein (0), 638660526 - 642158441 putative IS3 transposase (4.E-121), 638659325 - 642158410 putative integrase core domain (8.E-38), 638660658 - 642161138 hypothetical protein (3.E-39),
641736266	637000036	Borrelia burgdorferi B31	Borrelia burgdorferi 72a	637038371 - 642218819 hypothetical protein (2.E-75),
641736173	637000018	Bacillus cereus E33L	Bacillus anthracis str. A0488	637660098 - 642340586 transposase, IS605 family (0), 637545578 - 642340064 transposase, IS605 family (0), 637544689 - 642339085 transposase, IS605 family (0), 637660027 - 642335800 transposase (.000000008),
641736173	638341015	Bacillus thuringiensis serovar israelensis ATCC 35646	Bacillus anthracis str. A0488	638639999 - 642339085 transposase, IS605 family (0), 638638916 - 642340586 transposase, IS605 family (0), 638638428 - 642340064 transposase, IS605 family (0),
641736158	639633008	Bacillus thuringiensis str. Al Hakam	Bacillus anthracis str. A0193	639751799 - 642367171 transposase, IS605 family (0), 639751451 - 642370144 transposase, IS605 family (0), 639750137 - 642368675 transposase, IS605 family (0),
641736159	637000018	Bacillus cereus E33L	Bacillus anthracis str. A0442	637660098 - 642375559 transposase, IS605 family (0), 637545578 - 642373360 transposase, IS605 family (0), 637544689 - 642374359 transposase, IS605 family (0), 637660027 - 642370724 transposase (.000000008),
641736155	638341015	Bacillus thuringiensis serovar israelensis ATCC 35646	Bacillus anthracis str. A0389	638639999 - 642412119 transposase, IS605 family (0), 638638916 - 642413429 transposase, IS605 family (0), 638638428 - 642410271 transposase, IS605 family (0),
641736155	639633008	Bacillus thuringiensis str. Al Hakam	Bacillus anthracis str. A0389	639751799 - 642412119 transposase, IS605 family (0), 639751451 - 642413429 transposase, IS605 family (0), 639750137 - 642411864 transposase, IS605 family (0),
641736155	641228477	Bacillus weihenstephanensis KBAB4	Bacillus anthracis str. A0389	641379107 - 642411864 transposase, IS605 family (0), 641378173 - 642412119 transposase, IS605 family (0), 641378038 - 642413429 transposase, IS605 family (0),
641736250	637000016	Bacillus cereus ATCC 10987	Bacillus anthracis str. A0465	637485455 - 642432634 transposase, IS605 family (0), 637280717 - 642430988 transposase, IS605 family (0), 637280005 - 642430531 transposase, IS605 family (0), 637279410 - 642432285 transposase, IS605 family (0),
641736250	637000018	Bacillus cereus E33L	Bacillus anthracis str. A0465	637660098 - 642432634 transposase, IS605 family (0), 637545578 - 642432285 transposase, IS605 family (0), 637544689 - 642430531 transposase, IS605 family (0), 637660027 - 642428211 transposase (.000000008),
641736250	641228477	Bacillus weihenstephanensis KBAB4	Bacillus anthracis str. A0465	641379107 - 642430988 transposase, IS605 family (0), 641378173 - 642430531 transposase, IS605 family (0), 641378038 - 642432634 transposase, IS605 family (0),
641736186	637000006	Anabaena variabilis ATCC 29413	Cyanothece sp. PCC 8801	637720330 - 642456045 transposase, IS605 OrfB family (0),
641736251	639633008	Bacillus thuringiensis str. Al Hakam	Bacillus anthracis str. A0174	639751799 - 642461859 transposase, IS605 family (0), 639751451 - 642463237 transposase, IS605 family (0), 639750137 - 642461405 transposase, IS605 family (0),
637000016	637000015	Bacillus anthracis str. Sterne	Bacillus cereus ATCC 10987	637506713 - 637485455 transposase, IS605 OrfB family (0), 637508272 - 637280717 transposase, IS605 OrfB family (0), 637504629 - 637279410 transposase, IS605 OrfB family (0), 637504205 - 637280005 transposase, IS605 family (0),
637000023	637000016	Bacillus cereus ATCC 10987	Bacillus thuringiensis serovar konkukian str. 97-27	637280005 - 637515987 transposase, IS605 family (0), 637279283 - 637511709 IS605 transposase (0), 637485455 - 637514856 transposase, IS605 family (0), 637279271 - 637512459 transposase (08) (1.E-92),
637000018	637000013	Bacillus anthracis str. 'Ames Ancestor'	Bacillus cereus E33L	637790477 - 637660098 transposase (0), 637787983 - 637544689 transposase, IS605 family (0), 637788409 - 637545578 transposase, IS605 family (0),
638154503	637000129	Haloquadratum walsbyi DSM 16790	Haloarcula marismortui ATCC 43049	638052329 - 638205593 putative transposase (0), 638051321 - 638206139 putative transposase (0),
638341012	637000015	Bacillus anthracis str. Sterne	Bacillus cereus G9241	637506713 - 638455847 insertion sequence element 1341 (0), 637504629 - 638454958 predicted transposase (0), 637504205 - 638451920 transposase, IS605-TnpB family, putative (0), 637508272 - 638456345 transposase, IS605-TnpB family, putative (0),
638341087	637000264	Shigella flexneri 2a str. 301	Escherichia coli E22	637334188 - 638664740 COG0675: Transposase and inactivated derivatives (0), 637333324 - 638665075 COG2801: Transposase and inactivated derivatives (6.E-107), 637333301 - 638667732 COG2801: Transposase and inactivated derivatives (0), 637333628 - 638665076 COG2963: Transposase and inactivated derivatives (4.E-46), 637430819 - 638667241 COG3335: Transposase and inactivated derivatives (0), 63733589…
639633008	637000014	Bacillus anthracis str. Ames	Bacillus thuringiensis str. Al Hakam	637305571 - 639750137 transposase, IS605 family (0), 637303978 - 639751451 transposase, IS605 family (0), 637301482 - 639751799 transposase, IS605 family (0),
640963000	637000129	Haloquadratum walsbyi DSM 16790	Halorubrum lacusprofundi ATCC 49239	638052329 - 641185175 transposase, IS605 OrfB family (0), 638050311 - 641185974 transposase, IS605 OrfB family (0),
641228477	637000016	Bacillus cereus ATCC 10987	Bacillus weihenstephanensis KBAB4	637485455 - 641378009 DNA (cytosine-5-)-methyltransferase (0), 637280717 - 641379107 transposase, IS605 OrfB family (0), 637280005 - 641378173 transposase, IS605 OrfB family (0), 637279283 - 641517333 null (.0000000000000000000000000000005), 637280140 - 641374768 Integrase catalytic region (2.E-102),
641522631	637000129	Haloquadratum walsbyi DSM 16790	Halobacterium salinarum R1	638051439 - 641568142 IS1341-type transposase (TCE32), nonfunctional C-terminal (1.E-46), 638050311 - 641565637 IS1341-type transposase (TCE32) (0), 638051321 - 641567796 transposase (ISH9) (0),
641522630	640612208	Haemophilus influenzae PittII	Haemophilus somnus 2336	640683700 - 641657166 transposase, IS605 OrfB family (0),
641736223	637000014	Bacillus anthracis str. Ames	Bacillus cereus AH187	637303978 - 641799243 transposase, IS605 OrfB family protein (0), 637301909 - 641805025 hypothetical protein (5.E-56), 637301482 - 641803737 transposase, IS605 family protein (0),
641736223	637000015	Bacillus anthracis str. Sterne	Bacillus cereus AH187	637506713 - 641799243 transposase, IS605 OrfB family protein (0), 637504629 - 641805025 hypothetical protein (5.E-56), 637504205 - 641803737 transposase, IS605 family protein (0),
641736223	637000018	Bacillus cereus E33L	Bacillus cereus AH187	637660098 - 641799243 transposase, IS605 OrfB family protein (0), 637659965 - 641805025 hypothetical protein (1.E-56), 637544689 - 641803737 transposase, IS605 family protein (0), 637660114 - 641800869 transposase (0), 637660113 - 641800870 transposase (.0000000000000000000000000000000002),
641736176	637000036	Borrelia burgdorferi B31	Borrelia afzelii ACA-1	637038371 - 642026783 hypothetical protein (2.E-66),
641736182	637000016	Bacillus cereus ATCC 10987	Bacillus cereus W	637485455 - 642035140 transposase, IS605 family protein (0), 637279410 - 642038164 transposase, is605 family protein (0),
641736182	637000018	Bacillus cereus E33L	Bacillus cereus W	637660153 - 642036682 transposase (0), 637660098 - 642035140 transposase, IS605 family protein (0), 637545578 - 642038164 transposase, is605 family protein (0), 637660027 - 642033533 Transposase (.000000008),
641736139	637000015	Bacillus anthracis str. Sterne	Bacillus cereus B4264	637508272 - 642049458 transposase, IS605 family protein (0),
641736142	638341011	Bacillus anthracis str. A2012	Bacillus cereus G9842	638342944 - 642054240 transposase, IS605 family protein (0),
641736141	639633008	Bacillus thuringiensis str. Al Hakam	Bacillus cereus NVH0597-99	639751799 - 642057643 transposase, IS605 family protein (0), 639751451 - 642057839 transposase, IS605 family protein (0), 639750137 - 642060359 transposase, IS605 family protein (0), 639747984 - 642057190 transposase, IS605 family protein (0),
641736136	637000014	Bacillus anthracis str. Ames	Bacillus cereus H3081.97	637303978 - 642066009 transposase, IS605 OrfB family protein (0), 637301909 - 642068355 hypothetical protein (5.E-56), 637301482 - 642065561 transposase, IS605 family protein (0),
641736136	637000013	Bacillus anthracis str. 'Ames Ancestor'	Bacillus cereus H3081.97	637790477 - 642066009 transposase, IS605 OrfB family protein (0), 637788409 - 642068355 hypothetical protein (5.E-56), 637787983 - 642065561 transposase, IS605 family protein (0),
641736135	641228477	Bacillus weihenstephanensis KBAB4	Bacillus cereus 03BB108	641379107 - 642068945 transposase, IS605 family protein (0), 641378173 - 642072105 transposase, IS605 family protein (0), 641378038 - 642070013 transposase, IS605 family protein (0),
641736135	637000023	Bacillus thuringiensis serovar konkukian str. 97-27	Bacillus cereus 03BB108	637515987 - 642072105 transposase, IS605 family protein (0), 637514856 - 642070013 transposase, IS605 family protein (0), 637512888 - 642073331 transposase, IS605 family protein (0),
641736138	637000016	Bacillus cereus ATCC 10987	Bacillus anthracis Tsiankovskii-I	637485455 - 642080817 transposase, IS605 family protein (0), 637280717 - 642079869 transposase, IS605 family protein (0), 637280005 - 642077178 transposase, IS605 family protein (0), 637279410 - 642080769 transposase, is605 family protein (0),
641736138	639633008	Bacillus thuringiensis str. Al Hakam	Bacillus anthracis Tsiankovskii-I	639751799 - 642077178 transposase, IS605 family protein (0), 639751451 - 642080817 transposase, IS605 family protein (0), 639750137 - 642079869 transposase, IS605 family protein (0),
641736143	637000077	Clostridium perfringens ATCC 13124	Clostridium perfringens C str. JGS1495	638082507 - 642095730 transposase, IS605 OrfB family (0), 638081754 - 642096584 transposase, IS605 OrfB family (0),
641736145	637000077	Clostridium perfringens ATCC 13124	Clostridium perfringens E str. JGS1987	638081754 - 642105382 transposase, IS605 OrfB family (0),
641736104	638341089	Escherichia coli F11	Salmonella enterica subsp. enterica serovar Newport str. SL254	638663265 - 642147662 putative virulence protein (0), 638659325 - 642144856 putative integrase core domain (5.E-38), 638660658 - 642146966 hypothetical protein (3.E-39),
641736111	637000105	Escherichia coli CFT073	Salmonella enterica subsp. enterica serovar Newport str. SL317	637354713 - 642161103 putative virulence protein (0), 637358352 - 642157025 ISEhe3 orfB (0), 637356316 - 642158410 putative integrase core domain (8.E-38), 637354204 - 642160047 transposase for the IS285 insertion element (1.E-64),
641736209	637000110	Escherichia coli W3110	Salmonella enterica subsp. enterica serovar Weltevreden str. HI_N05-537	637001418 - 642169201 putative virulence protein (0), 637002059 - 642168391 hypothetical protein (0),
641736209	638341082	Escherichia coli 101-1	Salmonella enterica subsp. enterica serovar Weltevreden str. HI_N05-537	638865914 - 642169201 putative virulence protein (0), 638869121 - 642168391 hypothetical protein (0), 638865986 - 642169754 Integrase, catalytic region (1.E-119),
641736209	637000105	Escherichia coli CFT073	Salmonella enterica subsp. enterica serovar Weltevreden str. HI_N05-537	637354713 - 642169702 putative virulence protein (0), 637356997 - 642169208 transposase for IS200 (2.E-84), 637356316 - 642169754 Integrase, catalytic region (4.E-82), 637355074 - 642169788 hypothetical protein (2.E-97), 637359034 - 642169683 transposase (0), 637354204 - 642167012 putative transposase for IS285 element (0),
641736265	637000036	Borrelia burgdorferi B31	Borrelia burgdorferi 118a	637038371 - 642217113 transposase-like protein, putative (2.E-86),
641736158	637000018	Bacillus cereus E33L	Bacillus anthracis str. A0193	637660098 - 642370144 transposase, IS605 family (0), 637545578 - 642369801 transposase, IS605 family (0), 637544689 - 642367171 transposase, IS605 family (0), 637660027 - 642365972 transposase (.000000008),
641736158	638341015	Bacillus thuringiensis serovar israelensis ATCC 35646	Bacillus anthracis str. A0193	638639999 - 642367171 transposase, IS605 family (0), 638638916 - 642370144 transposase, IS605 family (0), 638638428 - 642369801 transposase, IS605 family (0),
641736159	639633008	Bacillus thuringiensis str. Al Hakam	Bacillus anthracis str. A0442	639751799 - 642374359 transposase, IS605 family (0), 639751451 - 642375559 transposase, IS605 family (0), 639750137 - 642374183 transposase, IS605 family (0),
641736155	637000018	Bacillus cereus E33L	Bacillus anthracis str. A0389	637660098 - 642413429 transposase, IS605 family (0), 637545578 - 642410271 transposase, IS605 family (0), 637544689 - 642412119 transposase, IS605 family (0), 637660027 - 642408791 transposase (.000000008),
641736250	638341015	Bacillus thuringiensis serovar israelensis ATCC 35646	Bacillus anthracis str. A0465	638639999 - 642430531 transposase, IS605 family (0), 638638916 - 642432634 transposase, IS605 family (0), 638638428 - 642432285 transposase, IS605 family (0),
641736250	639633008	Bacillus thuringiensis str. Al Hakam	Bacillus anthracis str. A0465	639751799 - 642430531 transposase, IS605 family (0), 639751451 - 642432634 transposase, IS605 family (0), 639750137 - 642430988 transposase, IS605 family (0),
641736251	637000016	Bacillus cereus ATCC 10987	Bacillus anthracis str. A0174	637485455 - 642463237 transposase, IS605 family (0), 637280717 - 642461405 transposase, IS605 family (0), 637280005 - 642461859 transposase, IS605 family (0), 637279410 - 642460278 transposase, IS605 family (0),
641736249	637000079	Clostridium perfringens str. 13	Clostridium perfringens D str. JGS1721	637252233 - 642464865 transposase, IS605 OrfB family (0),
638154504	637000129	Haloquadratum walsbyi DSM 16790	Halobacterium sp. NRC-1	638050311 - 638159080 neutral proteinase (0), 638051321 - 638203691 hypothetical protein (0),
638341052	638341049	Campylobacter jejuni subsp. jejuni 260.94	Campylobacter jejuni subsp. jejuni CF93-6	638952296 - 638950355 transposase (2.E-100),
639633008	637000013	Bacillus anthracis str. 'Ames Ancestor'	Bacillus thuringiensis str. Al Hakam	637792070 - 639750137 transposase, IS605 family (0), 637787983 - 639751799 transposase, IS605 family (0), 637790477 - 639751451 transposase, IS605 family (0),
640427116	637000127	Haemophilus somnus 129PT	Haemophilus influenzae PittEE	638104967 - 640609419 transposase (2.E-47),
641228477	639633008	Bacillus thuringiensis str. Al Hakam	Bacillus weihenstephanensis KBAB4	639751799 - 641378173 transposase, IS605 OrfB family (0), 639751451 - 641378038 transposase, IS605 OrfB family (0), 639750137 - 641379107 transposase, IS605 OrfB family (0),
641228477	637000015	Bacillus anthracis str. Sterne	Bacillus weihenstephanensis KBAB4	637508272 - 641379107 transposase, IS605 OrfB family (0), 637506713 - 641378038 transposase, IS605 OrfB family (0), 637504629 - 641517333 null (.00000000000000000000000000000003), 637504205 - 641378173 transposase, IS605 OrfB family (0),
641228477	637000017	Bacillus cereus ATCC 14579	Bacillus weihenstephanensis KBAB4	637421898 - 641379914 transposase, IS605 OrfB family (0),
641522624	640753048	Serratia proteamaculans 568	Escherichia coli SMS-3-5	640938607 - 641615342 IS605 family transposase orfB (0),
641736160	641228477	Bacillus weihenstephanensis KBAB4	Bacillus cereus AH820	641378038 - 641795626 transposase, IS605 family protein (0),
641736223	638341012	Bacillus cereus G9241	Bacillus cereus AH187	638452617 - 641805025 hypothetical protein (8.E-59), 638451920 - 641803737 transposase, IS605 family protein (0),
641736180	639633011	Borrelia afzelii PKo	Borrelia burgdorferi ZS7	639712540 - 642031128 hypothetical protein (2.E-117),
641736134	637000013	Bacillus anthracis str. 'Ames Ancestor'	Bacillus cereus AH1134	637792070 - 642039215 transposase, IS605 family protein (0), 637790477 - 642041520 transposase, IS605 OrfB family protein (0), 637787983 - 642042518 transposase, IS605 family protein (0),
641736134	637000015	Bacillus anthracis str. Sterne	Bacillus cereus AH1134	637508272 - 642039215 transposase, IS605 family protein (0), 637506713 - 642041520 transposase, IS605 OrfB family protein (0), 637504205 - 642042518 transposase, IS605 family protein (0),
641736134	641228477	Bacillus weihenstephanensis KBAB4	Bacillus cereus AH1134	641379107 - 642039215 transposase, IS605 family protein (0), 641378173 - 642042518 transposase, IS605 family protein (0), 641378009 - 642041896 transposase, IS605 OrfB family protein (0),
641736139	637000018	Bacillus cereus E33L	Bacillus cereus B4264	637544957 - 642046628 transposase, IS605 family protein (0), 637660147 - 642048574 transposase (1.E-119),
641736139	637000023	Bacillus thuringiensis serovar konkukian str. 97-27	Bacillus cereus B4264	637516108 - 642046993 Transposase (0),
641736139	637000013	Bacillus anthracis str. 'Ames Ancestor'	Bacillus cereus B4264	637792070 - 642049458 transposase, IS605 family protein (0),
641736142	637000014	Bacillus anthracis str. Ames	Bacillus cereus G9842	637301909 - 642054240 transposase, IS605 family protein (0),
641736142	637000016	Bacillus cereus ATCC 10987	Bacillus cereus G9842	637279710 - 642054776 transposase, IS605 OrfB family protein (0), 637279410 - 642054240 transposase, IS605 family protein (0), 637277887 - 642053086 transposase (.0000000002),
641736153	637000077	Clostridium perfringens ATCC 13124	Clostridium perfringens CPE str. F4969	638082507 - 642107138 transposase, IS605 OrfB family (0), 638081754 - 642107513 transposase, IS605 OrfB family (0),
641736209	637000265	Shigella flexneri 5 str. 8401	Salmonella enterica subsp. enterica serovar Weltevreden str. HI_N05-537	638075420 - 642169201 putative virulence protein (0), 638074821 - 642168391 hypothetical protein (0),
641736209	640427142	Shigella dysenteriae Sd197	Salmonella enterica subsp. enterica serovar Weltevreden str. HI_N05-537	640434900 - 642169201 putative virulence protein (0), 640436648 - 642169208 transposase for IS200 (1.E-43), 640436842 - 642168391 hypothetical protein (0), 640432671 - 642167012 putative transposase for IS285 element (1.E-105),
641736209	640753025	Escherichia coli HS	Salmonella enterica subsp. enterica serovar Weltevreden str. HI_N05-537	640920671 - 642169201 putative virulence protein (0), 640745601 - 642168391 hypothetical protein (0),
641736209	637000104	Escherichia coli 536	Salmonella enterica subsp. enterica serovar Weltevreden str. HI_N05-537	638061929 - 642169702 putative virulence protein (0), 638063123 - 642169754 Integrase, catalytic region (4.E-82), 638061428 - 642168391 hypothetical protein (0),
641736173	639633008	Bacillus thuringiensis str. Al Hakam	Bacillus anthracis str. A0488	639751799 - 642339085 transposase, IS605 family (0), 639751451 - 642340586 transposase, IS605 family (0), 639750137 - 642337302 transposase, IS605 family (0),
641736159	638341015	Bacillus thuringiensis serovar israelensis ATCC 35646	Bacillus anthracis str. A0442	638639999 - 642374359 transposase, IS605 family (0), 638638916 - 642375559 transposase, IS605 family (0), 638638428 - 642373360 transposase, IS605 family (0),
641736159	637000016	Bacillus cereus ATCC 10987	Bacillus anthracis str. A0442	637485455 - 642375559 transposase, IS605 family (0), 637280717 - 642374183 transposase, IS605 family (0), 637280005 - 642374359 transposase, IS605 family (0), 637279410 - 642373360 transposase, IS605 family (0),
641736155	637000016	Bacillus cereus ATCC 10987	Bacillus anthracis str. A0389	637485455 - 642413429 transposase, IS605 family (0), 637280717 - 642411864 transposase, IS605 family (0), 637280005 - 642412119 transposase, IS605 family (0), 637279410 - 642410271 transposase, IS605 family (0),
641736251	641228477	Bacillus weihenstephanensis KBAB4	Bacillus anthracis str. A0174	641379107 - 642461405 transposase, IS605 family (0), 641378173 - 642461859 transposase, IS605 family (0), 641378038 - 642463237 transposase, IS605 family (0),
641736237	639857035	Lyngbya sp. PCC 8106	Cyanothece sp. PCC 7424	640017193 - 642479066 transposase, IS605 OrfB family (0),
638341015	638341011	Bacillus anthracis str. A2012	Bacillus thuringiensis serovar israelensis ATCC 35646	638342944 - 638638428 Transposase (0), 638345066 - 638638916 Transposase (0), 638342525 - 638639999 Transposase (0),
639633008	638341011	Bacillus anthracis str. A2012	Bacillus thuringiensis str. Al Hakam	638342525 - 639751799 transposase, IS605 family (0), 638341253 - 639750137 transposase, IS605 family (0), 638345066 - 639751451 transposase, IS605 family (0),
640753048	638341084	Escherichia coli B171	Serratia proteamaculans 568	638677266 - 640938607 transposase, IS605 OrfB family (0),
640753048	637000107	Escherichia coli O157:H7 EDL933	Serratia proteamaculans 568	637065066 - 640938607 transposase, IS605 OrfB family (0),
640753048	638341086	Escherichia coli E110019	Serratia proteamaculans 568	638668752 - 640938607 transposase, IS605 OrfB family (0),
641736223	639633008	Bacillus thuringiensis str. Al Hakam	Bacillus cereus AH187	639751799 - 641803737 transposase, IS605 family protein (0), 639751451 - 641799243 transposase, IS605 OrfB family protein (0),
641736182	641228477	Bacillus weihenstephanensis KBAB4	Bacillus cereus W	641378038 - 642035140 transposase, IS605 family protein (0),
641736134	637000014	Bacillus anthracis str. Ames	Bacillus cereus AH1134	637305571 - 642039215 transposase, IS605 family protein (0), 637303978 - 642041520 transposase, IS605 OrfB family protein (0), 637301482 - 642042518 transposase, IS605 family protein (0),
641736134	637000023	Bacillus thuringiensis serovar konkukian str. 97-27	Bacillus cereus AH1134	637515987 - 642042518 transposase, IS605 family protein (0), 637514856 - 642041520 transposase, IS605 OrfB family protein (0),
641736139	637000016	Bacillus cereus ATCC 10987	Bacillus cereus B4264	637280717 - 642049458 transposase, IS605 family protein (0),
641736135	637000016	Bacillus cereus ATCC 10987	Bacillus cereus 03BB108	637485455 - 642071157 transposase, IS605 OrfB family protein (0), 637280717 - 642068945 transposase, IS605 family protein (0), 637280005 - 642072105 transposase, IS605 family protein (0), 637279283 - 642073331 transposase, IS605 family protein (0),
641736135	637000014	Bacillus anthracis str. Ames	Bacillus cereus 03BB108	637305571 - 642071908 transposase, IS605 family protein (0), 637303978 - 642070013 transposase, IS605 family protein (0), 637301909 - 642073331 transposase, IS605 family protein (0), 637301482 - 642072105 transposase, IS605 family protein (0),
641736152	637000079	Clostridium perfringens str. 13	Clostridium perfringens NCTC 8239	637251758 - 642111103 transposase, IS605 OrfB family (0),
641736104	637000104	Escherichia coli 536	Salmonella enterica subsp. enterica serovar Newport str. SL254	638061929 - 642147662 putative virulence protein (0), 638063123 - 642144856 putative integrase core domain (5.E-38), 638063847 - 642146966 hypothetical protein (3.E-39),
641736209	637000106	Escherichia coli K12	Salmonella enterica subsp. enterica serovar Weltevreden str. HI_N05-537	637014792 - 642169201 putative virulence protein (0), 637015436 - 642168391 hypothetical protein (0),
641736209	637000263	Shigella flexneri 2a str. 2457T	Salmonella enterica subsp. enterica serovar Weltevreden str. HI_N05-537	637423820 - 642169201 putative virulence protein (0), 637423203 - 642168391 hypothetical protein (0),
641736209	638341085	Escherichia coli B7A	Salmonella enterica subsp. enterica serovar Weltevreden str. HI_N05-537	638654791 - 642169201 putative virulence protein (0), 638659093 - 642168391 hypothetical protein (0),
641736209	640427143	Shigella sonnei Ss046	Salmonella enterica subsp. enterica serovar Weltevreden str. HI_N05-537	640429750 - 642169201 putative virulence protein (0), 640432222 - 642168391 hypothetical protein (0),
641736185	638341089	Escherichia coli F11	Salmonella enterica subsp. enterica serovar Virchow str. SL491	638663265 - 642177690 putative virulence protein (0), 638660658 - 642180221 hypothetical protein (2.E-38), 638663447 - 642177707 transposase (pseudogene) (0),
640427116	638341101	Haemophilus influenzae R2866	Haemophilus influenzae PittEE	638422354 - 640609419 transposase (2.E-52),
640612208	637000127	Haemophilus somnus 129PT	Haemophilus influenzae PittII	638104133 - 640683700 transposase (0),
640753025	637000261	Shigella boydii Sb227	Escherichia coli HS	637806828 - 640920671 transposase, IS605 orfB family (0), 637805704 - 640745601 null (8.E-97), 637807360 - 640921260 IS66 family element, orf1 (6.E-61), 637808997 - 640921261 IS66 family element, orf2 (2.E-59), 637808386 - 640921262 IS66 family element, transposase (0),
641228477	637000014	Bacillus anthracis str. Ames	Bacillus weihenstephanensis KBAB4	637301909 - 641517333 null (.00000000000000000000000000000003), 637301482 - 641378173 transposase, IS605 OrfB family (0), 637305571 - 641379107 transposase, IS605 OrfB family (0), 637303978 - 641378038 transposase, IS605 OrfB family (0),
641522619	640753019	Clostridium botulinum F str. Langeland	Clostridium botulinum B1 str. Okra	640745866 - 641653865 transposase (8.E-85), 640856051 - 641655973 transposase ISLasa6a, IS3 family (0),
641522630	640427116	Haemophilus influenzae PittEE	Haemophilus somnus 2336	640609419 - 641658630 transposase, IS605 OrfB family (2.E-48),
641736231	638341089	Escherichia coli F11	Salmonella enterica subsp. enterica serovar 4,[5],12:i:- str. CVM23701	638663265 - 641881031 putative virulence protein (0), 638660526 - 641881640 putative truncated IS3 transposase (4.E-91), 638659325 - 641881609 putative integrase core domain (4.E-38), 638660658 - 641883546 hypothetical protein (3.E-39),
641736177	639633011	Borrelia afzelii PKo	Borrelia burgdorferi 156a	639712540 - 642028099 hypothetical protein (0),
641736139	638341012	Bacillus cereus G9241	Bacillus cereus B4264	638456345 - 642049458 transposase, IS605 family protein (0), 638451750 - 642046993 Transposase (0),
641736136	637000016	Bacillus cereus ATCC 10987	Bacillus cereus H3081.97	637485455 - 642066009 transposase, IS605 OrfB family protein (0), 637280717 - 642066888 transposase, IS605 OrfB family protein (1.E-68), 637280005 - 642065561 transposase, IS605 family protein (0), 637485444 - 642066022 IS3-family transposase, OrfB (0),
641736138	637000018	Bacillus cereus E33L	Bacillus anthracis Tsiankovskii-I	637660098 - 642080817 transposase, IS605 family protein (0), 637545578 - 642080769 transposase, is605 family protein (0), 637544689 - 642077178 transposase, IS605 family protein (0), 637660147 - 642077552 hypothetical protein (2.E-46), 637660027 - 642076089 Transposase (.000000008),
641736148	640753020	Clostridium kluyveri DSM 555	Clostridium botulinum Bf	640860331 - 642088046 transposase, family (0),
641736147	637000080	Clostridium tetani E88	Clostridium botulinum C str. Eklund	637385242 - 642090752 transposase (0),
641736209	637000261	Shigella boydii Sb227	Salmonella enterica subsp. enterica serovar Weltevreden str. HI_N05-537	637806828 - 642169201 putative virulence protein (0), 637805704 - 642168391 hypothetical protein (5.E-93),
641736209	638341086	Escherichia coli E110019	Salmonella enterica subsp. enterica serovar Weltevreden str. HI_N05-537	638668752 - 642169201 putative virulence protein (0), 638672851 - 642169208 transposase for IS200 (2.E-46), 638668682 - 642169754 Integrase, catalytic region (2.E-120), 638668674 - 642168391 hypothetical protein (0), 638671900 - 642167013 hypothetical protein (.000000000008),
641736267	639633011	Borrelia afzelii PKo	Borrelia burgdorferi 94a	639712540 - 642220128 hypothetical protein (0),
641736216	637000077	Clostridium perfringens ATCC 13124	Clostridium difficile QCD-76w55	638081889 - 642232978 transposase, IS605 OrfB family protein (8.E-129),
637000255	637000105	Escherichia coli CFT073	Salmonella typhimurium LT2	637354713 - 637213316 putative virulence protein (0), 637356997 - 637212680 transposase for IS200 (4.E-94),
637000255	637000104	Escherichia coli 536	Salmonella typhimurium LT2	638061929 - 637213316 putative virulence protein (0), 638061428 - 637213480 putative transposase (0),
637000078	637000077	Clostridium perfringens ATCC 13124	Clostridium perfringens SM101	638081889 - 638084012 ISCpe4, transposase (0), 638081754 - 638084138 ISCpe4, transposase (0),
638154515	638154514	Pyrococcus abyssi GE5	Pyrococcus furiosus DSM 3638	638200194 - 638174631 hypothetical protein (0),
638341101	637000127	Haemophilus somnus 129PT	Haemophilus influenzae R2866	638104133 - 638422354 COG0675: Transposase and inactivated derivatives (0),
638341051	638341049	Campylobacter jejuni subsp. jejuni 260.94	Campylobacter jejuni subsp. jejuni 84-25	638952296 - 638969058 transposase (4.E-62),
640196205	637000217	Pseudoalteromonas haloplanktis TAC125	Shewanella putrefaciens 200	637733468 - 640238442 putative transposase, IS891/IS1136/IS1341 (0),
641228477	638341015	Bacillus thuringiensis serovar israelensis ATCC 35646	Bacillus weihenstephanensis KBAB4	638639999 - 641378173 transposase, IS605 OrfB family (0), 638638916 - 641378009 DNA (cytosine-5-)-methyltransferase (0), 638638428 - 641517333 null (.00000000000000000000000000000008), 638637209 - 641517231 null (.000000000000000000000000009), 638642916 - 641374768 Integrase catalytic region (5.E-112),
641522619	640753020	Clostridium kluyveri DSM 555	Clostridium botulinum B1 str. Okra	640860331 - 641570364 transposase (0),
641522623	640753048	Serratia proteamaculans 568	Escherichia coli ATCC 8739	640938607 - 641599427 transposase, IS605 OrfB family (0), 640744365 - 641602818 Integrase catalytic region (0), 640935864 - 641602817 transposase IS3/IS911 family protein (9.E-46),
641522630	638341101	Haemophilus influenzae R2866	Haemophilus somnus 2336	638422354 - 641657166 transposase, IS605 OrfB family (0),
641522650	640753025	Escherichia coli HS	Shigella boydii CDC 3083-94	640920671 - 641725201 IS605 family transposase orfB (0), 640745601 - 641728710 ISEc17, transposase orfB (2.E-102), 640921260 - 641724285 transposase family (6.E-61), 640921262 - 641728727 IS66 family element, transposase (0), 640921261 - 641727753 IS66 family transposase orfB (2.E-58), 640923596 - 641725356 transposase (0), 640921310 - 641727335 IS1 transposase orfA (7.E-48), 640922802 - 64172632…
641736255	637000019	Bacillus clausii KSM-K16	Paenibacillus larvae subsp. larvae BRL-230010	637620369 - 641741226 transposase, IS605 family protein (7.E-73),
641736160	637000018	Bacillus cereus E33L	Bacillus cereus AH820	637660207 - 641798663 transposase (0), 637660098 - 641795626 transposase, IS605 family protein (0), 637545578 - 641793399 transposase, IS605 family protein (0), 637660132 - 641795511 probable transposase for IS150 (1.E-83),
641736231	637000104	Escherichia coli 536	Salmonella enterica subsp. enterica serovar 4,[5],12:i:- str. CVM23701	638061929 - 641881031 putative virulence protein (0), 638063123 - 641881609 putative integrase core domain (4.E-38), 638061428 - 641881640 putative truncated IS3 transposase (4.E-91), 638063847 - 641883546 hypothetical protein (3.E-39),
641736177	637000036	Borrelia burgdorferi B31	Borrelia burgdorferi 156a	637038371 - 642028062 transposase-like protein, putative (9.E-87),
641736134	638341011	Bacillus anthracis str. A2012	Bacillus cereus AH1134	638345066 - 642041520 transposase, IS605 OrfB family protein (0), 638342525 - 642042518 transposase, IS605 family protein (0), 638341253 - 642039215 transposase, IS605 family protein (0),
641736142	639633008	Bacillus thuringiensis str. Al Hakam	Bacillus cereus G9842	639747984 - 642053990 transposase, IS605 family protein (0),
641736152	637000078	Clostridium perfringens SM101	Clostridium perfringens NCTC 8239	638084606 - 642111103 transposase, IS605 OrfB family (0), 638084242 - 642109886 transposase (1.E-76),
641736209	637000108	Escherichia coli O157:H7 str. Sakai	Salmonella enterica subsp. enterica serovar Weltevreden str. HI_N05-537	637083897 - 642169201 putative virulence protein (0),
641736209	638341084	Escherichia coli B171	Salmonella enterica subsp. enterica serovar Weltevreden str. HI_N05-537	638677266 - 642169201 putative virulence protein (0), 638677255 - 642168391 hypothetical protein (0), 638676906 - 642167013 hypothetical protein (.000000000002),
641736209	640753024	Escherichia coli E24377A	Salmonella enterica subsp. enterica serovar Weltevreden str. HI_N05-537	640925693 - 642169201 putative virulence protein (0), 640924847 - 642168391 hypothetical protein (0),
641736185	637000104	Escherichia coli 536	Salmonella enterica subsp. enterica serovar Virchow str. SL491	638061929 - 642177690 putative virulence protein (0), 638063847 - 642180221 hypothetical protein (2.E-38),
641736265	639633011	Borrelia afzelii PKo	Borrelia burgdorferi 118a	639712540 - 642217357 hypothetical protein (0),
641736267	637000036	Borrelia burgdorferi B31	Borrelia burgdorferi 94a	637038371 - 642220128 hypothetical protein (2.E-75),
641736212	640753048	Serratia proteamaculans 568	Escherichia coli O157:H7 str. EC4042	640938607 - 642262676 hypothetical protein (0),
641736186	639857035	Lyngbya sp. PCC 8106	Cyanothece sp. PCC 8801	640014281 - 642455973 putative transposase IS891/IS1136/IS1341 family (0),
641736251	638341015	Bacillus thuringiensis serovar israelensis ATCC 35646	Bacillus anthracis str. A0174	638639999 - 642461859 transposase, IS605 family (0), 638638916 - 642463237 transposase, IS605 family (0), 638638428 - 642460278 transposase, IS605 family (0),
641736249	637000077	Clostridium perfringens ATCC 13124	Clostridium perfringens D str. JGS1721	638082507 - 642464865 transposase, IS605 OrfB family (0),
637000140	637000138	Lactobacillus acidophilus NCFM	Lactobacillus johnsonii NCC 533	637626712 - 637479417 transposase (0),
639633029	637000139	Lactobacillus delbrueckii subsp. bulgaricus ATCC 11842	Lactobacillus delbrueckii subsp. bulgaricus ATCC BAA-365	638013109 - 639671408 Transposase (0), 638013041 - 639671534 Transposase (0), 638012922 - 639671513 Transposase, IS30 family (0), 638012627 - 639671621 Transposase, IS30 family (0),
639633011	637000036	Borrelia burgdorferi B31	Borrelia afzelii PKo	637038371 - 639712540 hypothetical protein (3.E-63),
640753048	637000261	Shigella boydii Sb227	Serratia proteamaculans 568	637806828 - 640938607 transposase, IS605 OrfB family (0),
640753048	638341085	Escherichia coli B7A	Serratia proteamaculans 568	638658315 - 640938607 transposase, IS605 OrfB family (0),
641522627	641380446	Eubacterium dolichum DSM 3991	Finegoldia magna ATCC 29328	641394462 - 641568432 putative transposase (0),
641522650	640753048	Serratia proteamaculans 568	Shigella boydii CDC 3083-94	640938607 - 641725201 IS605 family transposase orfB (0),
641736178	639633011	Borrelia afzelii PKo	Borrelia burgdorferi Bol26	639712540 - 642029778 hypothetical protein (0),
641736139	638341011	Bacillus anthracis str. A2012	Bacillus cereus B4264	638341253 - 642049458 transposase, IS605 family protein (0),
641736142	637000015	Bacillus anthracis str. Sterne	Bacillus cereus G9842	637504629 - 642054240 transposase, IS605 family protein (0),
641736136	637000015	Bacillus anthracis str. Sterne	Bacillus cereus H3081.97	637506713 - 642066009 transposase, IS605 OrfB family protein (0), 637504629 - 642068355 hypothetical protein (5.E-56), 637504205 - 642065561 transposase, IS605 family protein (0),
641736145	637000078	Clostridium perfringens SM101	Clostridium perfringens E str. JGS1987	638084606 - 642105382 transposase, IS605 OrfB family (0), 638084643 - 642103287 ISCpe7, transposase (0),
641736145	637000079	Clostridium perfringens str. 13	Clostridium perfringens E str. JGS1987	637251758 - 642105382 transposase, IS605 OrfB family (0),
641736104	637000105	Escherichia coli CFT073	Salmonella enterica subsp. enterica serovar Newport str. SL254	637354713 - 642147662 putative virulence protein (0), 637356316 - 642144856 putative integrase core domain (5.E-38), 637354204 - 642146782 transposase for the IS285 insertion element (.000008),
641736209	638341089	Escherichia coli F11	Salmonella enterica subsp. enterica serovar Weltevreden str. HI_N05-537	638663265 - 642169702 putative virulence protein (0), 638660526 - 642168391 hypothetical protein (0), 638659325 - 642169754 Integrase, catalytic region (4.E-82),
641736266	639633011	Borrelia afzelii PKo	Borrelia burgdorferi 72a	639712540 - 642218819 hypothetical protein (0),
637000333	637000259	Shewanella sp. MR-4	Vibrio cholerae O1 biovar eltor str. N16961	638118961 - 637049553 IS1004 transposase (2.E-71),
637000333	637000258	Shewanella oneidensis MR-1	Vibrio cholerae O1 biovar eltor str. N16961	637343834 - 637049764 IS1004 transposase (.000000000000000000000000000000003),
637000351	637000254	Salmonella enterica subsp. enterica serovar Typhi str. CT18	Yersinia pestis CO92	637218198 - 637202786 transposase for the IS1541 insertion element (3.E-84),
637000255	637000102	Erwinia carotovora subsp. atroseptica SCRI1043	Salmonella typhimurium LT2	637379018 - 637215004 transposase for IS200 (2.E-81),
637000254	637000095	Desulfovibrio desulfuricans G20	Salmonella enterica subsp. enterica serovar Typhi str. CT18	637781337 - 637219619 transposase for insertion sequence element is200 (1.E-67),
637000352	637000102	Erwinia carotovora subsp. atroseptica SCRI1043	Yersinia pestis KIM	637379018 - 637312446 transposase (2.E-84),
637000352	637000254	Salmonella enterica subsp. enterica serovar Typhi str. CT18	Yersinia pestis KIM	637218198 - 637312446 transposase (3.E-84),
637000288	637000207	Photorhabdus luminescens subsp. laumondii TTO1	Streptococcus mutans UA159	637466336 - 637347897 putative transposase (.000000000000000000000000000000000003),
637000354	637000255	Salmonella typhimurium LT2	Yersinia pestis biovar Microtus str. 91001	637215004 - 637494836 putative transposase (2.E-83), 637212680 - 637494472 transposase for the IS1541 insertion element (3.E-93),
637000303	637000020	Bacillus halodurans C-125	Streptococcus thermophilus LMG 18311	637060195 - 637592148 IS657, transposase, IS200 family (6.E-74),
637000353	637000255	Salmonella typhimurium LT2	Yersinia pestis Nepal516	637215004 - 638041931 transposase for the IS1541 insertion element (2.E-83),
637000350	637000095	Desulfovibrio desulfuricans G20	Yersinia pestis Antiqua	637781337 - 638046215 transposase for the IS1541 insertion element (8.E-65),
637000350	637000252	Salmonella enterica subsp. enterica serovar Paratyphi A str. ATCC 9150	Yersinia pestis Antiqua	637603866 - 638046215 transposase for the IS1541 insertion element (4.E-84),
637000259	637000258	Shewanella oneidensis MR-1	Shewanella sp. MR-4	637343834 - 638118961 transposase IS200-family protein (2.E-38), 637346571 - 638119845 Integrase, catalytic region (0),
638341076	637000079	Clostridium perfringens str. 13	Desulfitobacterium hafniense DCB-2	637251475 - 638382089 transposase IS200-like (9.E-73),
638341209	637000093	Desulfitobacterium hafniense Y51	Streptococcus suis 89/1591	637911123 - 638467101 Transposase IS200-like (1.E-46),
638341086	637000095	Desulfovibrio desulfuricans G20	Escherichia coli E110019	637781337 - 638672851 COG1943: Transposase and inactivated derivatives (.000000000000000000000000000001),
638341086	637000352	Yersinia pestis KIM	Escherichia coli E110019	637429658 - 638672851 COG1943: Transposase and inactivated derivatives (3.E-46),
638341223	637000217	Pseudoalteromonas haloplanktis TAC125	Vibrio angustum S14	637735975 - 639018197 putative transposase IS200-like protein (.0000000000000000000000000000000000004),
638341243	637000252	Salmonella enterica subsp. enterica serovar Paratyphi A str. ATCC 9150	Yersinia pestis biovar Orientalis str. IP275	637603866 - 639044419 COG1943: Transposase and inactivated derivatives (7.E-66),
639633020	638341062	Chlorobium phaeobacteroides BS1	Chlorobium phaeobacteroides DSM 266	638572024 - 639766071 protein of unknown function DUF1568 (0),
639633020	638341060	Chlorobium ferrooxidans DSM 13031	Chlorobium phaeobacteroides DSM 266	639204887 - 639766071 protein of unknown function DUF1568 (0), 639206298 - 639765979 protein of unknown function DUF1568 (0),
640069335	637000350	Yersinia pestis Antiqua	Yersinia enterocolitica subsp. enterocolitica 8081	638046215 - 640073570 transposase for IS1541 (3.E-84), 638029094 - 640075349 transposase for insertion element IS1222 (3.E-107), 638043485 - 640076782 putative transposase for insertion element IS1669 (2.E-70),
640069309	638341076	Desulfitobacterium hafniense DCB-2	Clostridium thermocellum ATCC 27405	638382089 - 640107440 transposase IS200-like protein (9.E-75),
640069309	639857024	Clostridium cellulolyticum H10	Clostridium thermocellum ATCC 27405	639969358 - 640107440 transposase IS200-like protein (1.E-72),
640196212	639633058	Shewanella sp. ANA-3	Vibrio cholerae 2740-80	639726097 - 640197812 transposase (5.E-71),
640196212	637000258	Shewanella oneidensis MR-1	Vibrio cholerae 2740-80	637343834 - 640197812 transposase (.000000000000000000000000000000003),
640612206	640427147	Streptococcus suis 98HAH33	Collinsella aerofaciens ATCC 25986	640517211 - 640612690 hypothetical protein (2.E-70),
640612217	637000127	Haemophilus somnus 129PT	Haemophilus influenzae 3655	638104218 - 640678289 molybdenum cofactor biosynthesis protein A (.0000000000000000000000000000000001),
640753012	637000130	Helicobacter acinonychis str. Sheeba	Campylobacter jejuni subsp. doylei 269.97	638058785 - 640744994 null (.00000000000001),
640753023	637000352	Yersinia pestis KIM	Escherichia coli APEC O1	637312446 - 640753028 putative transposase (2.E-82), 637309032 - 640757276 IS1 InsB protein (.00000000000000000008),
640753023	637000353	Yersinia pestis Nepal516	Escherichia coli APEC O1	638041931 - 640753028 putative transposase (2.E-82), 638041395 - 640757276 IS1 InsB protein (.00000000000000000008),
640753054	640069309	Clostridium thermocellum ATCC 27405	Staphylococcus aureus subsp. aureus str. Newman	640107440 - 640796063 transposase (4.E-72),
640753049	637000333	Vibrio cholerae O1 biovar eltor str. N16961	Shewanella baltica OS185	637049553 - 640830573 transposase IS200-family protein (4.E-71),
640753060	637000105	Escherichia coli CFT073	Yersinia pseudotuberculosis IP 31758	637356997 - 640866936 IS1541, transposase (2.E-94), 637354204 - 640863261 IS285, transposase (0),
640753060	637000255	Salmonella typhimurium LT2	Yersinia pseudotuberculosis IP 31758	637212680 - 640866936 IS1541, transposase (4.E-93),
640963020	640963019	Vibrio cholerae MAK 757	Vibrio cholerae 1587	640993064 - 640989098 transposase (2.E-82),
640963020	639633058	Shewanella sp. ANA-3	Vibrio cholerae 1587	639726097 - 640989098 transposase (5.E-71),
640963019	640753049	Shewanella baltica OS185	Vibrio cholerae MAK 757	640830573 - 640993064 IS1004 transposase (4.E-71),
640963021	640753049	Shewanella baltica OS185	Vibrio cholerae MZO-3	640830573 - 640997059 transposase (4.E-71),
640963021	640963005	Vibrio cholerae B33	Vibrio cholerae MZO-3	641018546 - 640997059 transposase (2.E-82), 641016167 - 640994976 transposase, putative (0), 641017994 - 640994909 transposase OrfAB, subunit B (0), 641018486 - 640994908 transposase OrfAB, subunit A (2.E-57),
640963006	640753049	Shewanella baltica OS185	Vibrio cholerae NCTC 8457	640830573 - 641014294 IS1004 transposase (4.E-71),
640963042	640427146	Streptococcus suis 05ZYH33	Streptococcus pneumoniae SP3-BS71	640514986 - 641063272 cellobiose phosphotransferase system IIC component (.000000000000000000000000000000000002), 640514957 - 641065275 50S ribosomal protein L33 (3.E-53), 640513928 - 641064054 50S ribosomal protein L9 (1.E-40),
640963042	640427147	Streptococcus suis 98HAH33	Streptococcus pneumoniae SP3-BS71	640517258 - 641063272 cellobiose phosphotransferase system IIC component (.000000000000000000000000000000000002), 640517227 - 641065275 50S ribosomal protein L33 (3.E-53), 640516192 - 641064054 50S ribosomal protein L9 (1.E-40),
640963056	638341112	Lactobacillus reuteri 100-23	Streptococcus pneumoniae SP6-BS73	639135353 - 641065811 cellobiose phosphotransferase system IIC component (.000000000000000000000000000000002),
640963056	639857024	Clostridium cellulolyticum H10	Streptococcus pneumoniae SP6-BS73	639971381 - 641065811 cellobiose phosphotransferase system IIC component (.000000000000000000000000000000003),
640963054	640427147	Streptococcus suis 98HAH33	Streptococcus pneumoniae SP9-BS68	640516289 - 641069942 hypothetical protein (2.E-55), 640517227 - 641068827 IS630-Spn1 transposase (7.E-48), 640516192 - 641070196 IS66 family element, Orf2 (5.E-41), 640516196 - 641068276 IS1239, transposase, IS30 family protein (0),
640963053	637000288	Streptococcus mutans UA159	Streptococcus pneumoniae SP14-BS69	637347897 - 641072967 hypothetical protein (.0000000000000000000000000006), 637346765 - 641075726 transposase, IS200 family protein (2.E-39), 637348393 - 641074490 IS3-Spn1, transposase (5.E-98), 637348394 - 641075299 Degenerate transposase (orf1) (.0000000000000000000000002),
640963051	637000143	Lactobacillus salivarius subsp. salivarius UCC118	Streptococcus pneumoniae SP19-BS75	637928104 - 641080440 cellobiose phosphotransferase system IIC component (.00000000000000000000000000000003),
640963031	637000254	Salmonella enterica subsp. enterica serovar Typhi str. CT18	Yersinia pestis CA88-4125	637218198 - 641106761 transposase for the IS1541 insertion element (4.E-84),
640963031	637000253	Salmonella enterica subsp. enterica serovar Typhi Ty2	Yersinia pestis CA88-4125	637406689 - 641106761 transposase for the IS1541 insertion element (4.E-84),
641228510	637000076	Clostridium acetobutylicum ATCC 824	Staphylococcus aureus subsp. aureus USA300_TCH1516	637179203 - 641309314 IS200 transposase (1.E-74),
641228506	637000353	Yersinia pestis Nepal516	Salmonella enterica subsp. enterica serovar Paratyphi B str. SPB7	638041931 - 641325854 hypothetical protein (2.E-83), 638040852 - 641516606 null (0),
641228506	640753060	Yersinia pseudotuberculosis IP 31758	Salmonella enterica subsp. enterica serovar Paratyphi B str. SPB7	640866936 - 641325854 hypothetical protein (4.E-83), 640745119 - 641516606 null (0), 640863734 - 641326062 hypothetical protein (2.E-59),
641228506	640427142	Shigella dysenteriae Sd197	Salmonella enterica subsp. enterica serovar Paratyphi B str. SPB7	640436648 - 641325854 hypothetical protein (1.E-43), 640436842 - 641323706 hypothetical protein (1.E-104), 640436650 - 641516606 null (2.E-103),
641228512	637000102	Erwinia carotovora subsp. atroseptica SCRI1043	Yersinia pestis Angola	637379018 - 641341180 IS1541, transposase (2.E-84), 637378112 - 641515587 null (3.E-66),
641522642	639633043	Mycobacterium ulcerans Agy99	Mycobacterium marinum M	639762398 - 641719851 transposase (2.E-100), 639761158 - 641718065 sialic acid-transport integral membrane protein NanT (0),
641736191	637000282	Staphylococcus epidermidis RP62A	Staphylococcus aureus subsp. aureus USA300_TCH959	637167826 - 641773314 IS200 transposase (2.E-61), 637622500 - 641773604 putative transposase (4.E-57),
641736191	640753020	Clostridium kluyveri DSM 555	Staphylococcus aureus subsp. aureus USA300_TCH959	640860107 - 641773314 IS200 transposase (.000000000000000000000000000007),
641736211	637000095	Desulfovibrio desulfuricans G20	Yersinia pestis FV-1	637781337 - 641792772 IS1541, transposase (8.E-65),
641736248	637000255	Salmonella typhimurium LT2	Yersinia pestis biovar Antiqua str. UG05-0454	637212680 - 641826708 IS1541, transposase (4.E-93),
641736248	641228506	Salmonella enterica subsp. enterica serovar Paratyphi B str. SPB7	Yersinia pestis biovar Antiqua str. UG05-0454	641325854 - 641826708 IS1541, transposase (2.E-83), 641516606 - 641826733 IS285, transposase (0),
641736248	640427142	Shigella dysenteriae Sd197	Yersinia pestis biovar Antiqua str. UG05-0454	640436648 - 641826781 IS1541, transposase (2.E-43), 640432671 - 641826733 IS285, transposase (9.E-118), 640436844 - 641826809 transposase, IS21 family (0),
641736247	637000252	Salmonella enterica subsp. enterica serovar Paratyphi A str. ATCC 9150	Yersinia pestis biovar Orientalis str. MG05-1020	637603866 - 641831287 IS1541, transposase (5.E-84),
641736243	641228506	Salmonella enterica subsp. enterica serovar Paratyphi B str. SPB7	Yersinia pestis biovar Mediaevalis str. K1973002	641325854 - 641835417 IS1541, transposase (2.E-83), 641516606 - 641835583 IS285, transposase (0),
641736243	637000102	Erwinia carotovora subsp. atroseptica SCRI1043	Yersinia pestis biovar Mediaevalis str. K1973002	637379018 - 641835417 IS1541, transposase (2.E-84),
641736243	637000254	Salmonella enterica subsp. enterica serovar Typhi str. CT18	Yersinia pestis biovar Mediaevalis str. K1973002	637218198 - 641835417 IS1541, transposase (4.E-84),
641736243	640069335	Yersinia enterocolitica subsp. enterocolitica 8081	Yersinia pestis biovar Mediaevalis str. K1973002	640073570 - 641835417 IS1541, transposase (3.E-84), 640075349 - 641835612 integrase core domain protein (1.E-107),
641736243	640753023	Escherichia coli APEC O1	Yersinia pestis biovar Mediaevalis str. K1973002	640753028 - 641835417 IS1541, transposase (2.E-82), 640940670 - 641835614 Integrase core domain protein (3.E-56),
641736242	640069335	Yersinia enterocolitica subsp. enterocolitica 8081	Yersinia pestis biovar Antiqua str. B42003004	640073570 - 641839743 IS1541, transposase (3.E-84), 640075349 - 641839855 integrase core domain protein (1.E-107),
641736244	637000095	Desulfovibrio desulfuricans G20	Yersinia pestis biovar Antiqua str. E1979001	637781337 - 641844305 IS1541, transposase (9.E-67),
641736244	637000253	Salmonella enterica subsp. enterica serovar Typhi Ty2	Yersinia pestis biovar Antiqua str. E1979001	637406689 - 641844305 IS1541, transposase (4.E-84),
641736244	637000254	Salmonella enterica subsp. enterica serovar Typhi str. CT18	Yersinia pestis biovar Antiqua str. E1979001	637218198 - 641844305 IS1541, transposase (4.E-84),
641736234	640427151	Vibrio cholerae O395	Salmonella enterica subsp. enterica serovar Kentucky str. CVM29188	640533234 - 641860449 transposase IS200-family protein (3.E-67),
641736234	640963019	Vibrio cholerae MAK 757	Salmonella enterica subsp. enterica serovar Kentucky str. CVM29188	640993064 - 641860449 transposase IS200-family protein (3.E-67),
641736234	640069335	Yersinia enterocolitica subsp. enterocolitica 8081	Salmonella enterica subsp. enterica serovar Kentucky str. CVM29188	640075241 - 641861318 putative transposase (.000000000000000000000000000002), 640076115 - 641860456 Integrase, catalytic region (8.E-101),
641736230	637000252	Salmonella enterica subsp. enterica serovar Paratyphi A str. ATCC 9150	Salmonella enterica subsp. enterica serovar Saintpaul str. SARA29	637604484 - 641875749 hypothetical protein (5.E-97),
641736231	637000254	Salmonella enterica subsp. enterica serovar Typhi str. CT18	Salmonella enterica subsp. enterica serovar 4,[5],12:i:- str. CVM23701	637219619 - 641882882 transposase for IS200 (4.E-88),
641736231	640427142	Shigella dysenteriae Sd197	Salmonella enterica subsp. enterica serovar 4,[5],12:i:- str. CVM23701	640436648 - 641882882 transposase for IS200 (1.E-43), 640436842 - 641881640 putative truncated IS3 transposase (2.E-91), 640432671 - 641882124 transposase for the IS285 insertion element (.000003),
641736229	640963031	Yersinia pestis CA88-4125	Salmonella enterica subsp. enterica serovar Dublin str. CT_02021853	641106761 - 641886538 transposase for IS200 (2.E-66), 641106152 - 641888022 IS285, transposase (0),
641736229	637000252	Salmonella enterica subsp. enterica serovar Paratyphi A str. ATCC 9150	Salmonella enterica subsp. enterica serovar Dublin str. CT_02021853	637604334 - 641886538 transposase for IS200 (3.E-70),
641736229	637000251	Salmonella enterica subsp. enterica serovar Choleraesuis str. SC-B67	Salmonella enterica subsp. enterica serovar Dublin str. CT_02021853	637638586 - 641887189 transposase (7.E-62), 637639228 - 641888345 putative transposase (3.E-53), 637643138 - 641888025 transposase for the IS285 insertion element (.000003), 637640738 - 641888023 putative transposase for IS285 element (.00000000000000000002), 637638580 - 641887275 putative integrase protein (0),
641736143	638341076	Desulfitobacterium hafniense DCB-2	Clostridium perfringens C str. JGS1495	638382089 - 642098596 transposase, family (8.E-74),
641736143	641228510	Staphylococcus aureus subsp. aureus USA300_TCH1516	Clostridium perfringens C str. JGS1495	641309314 - 642098891 DNA polymerase III subunit alpha (2.E-73),
641736105	637000351	Yersinia pestis CO92	Salmonella enterica subsp. enterica serovar Heidelberg str. SL486	637202786 - 642137631 transposase for IS200 (2.E-83), 637202854 - 642134769 transposase for the IS285 insertion element (.000003),
641736105	637000353	Yersinia pestis Nepal516	Salmonella enterica subsp. enterica serovar Heidelberg str. SL486	638041931 - 642137631 transposase for IS200 (2.E-83), 638040852 - 642134769 transposase for the IS285 insertion element (.000003),
641736105	641228506	Salmonella enterica subsp. enterica serovar Paratyphi B str. SPB7	Salmonella enterica subsp. enterica serovar Heidelberg str. SL486	641325854 - 642137631 transposase for IS200 (4.E-88), 641323706 - 642137874 putative transposase (1.E-117),
641736106	637000095	Desulfovibrio desulfuricans G20	Salmonella enterica subsp. enterica serovar Heidelberg str. SL476	637781337 - 642142365 transposase for IS200 (1.E-67),
641736209	637000353	Yersinia pestis Nepal516	Salmonella enterica subsp. enterica serovar Weltevreden str. HI_N05-537	638041931 - 642169208 transposase for IS200 (2.E-83), 638040852 - 642167012 putative transposase for IS285 element (0),
641736209	640963031	Yersinia pestis CA88-4125	Salmonella enterica subsp. enterica serovar Weltevreden str. HI_N05-537	641106761 - 642169208 transposase for IS200 (2.E-83), 641106152 - 642167012 putative transposase for IS285 element (0),
641736209	641228512	Yersinia pestis Angola	Salmonella enterica subsp. enterica serovar Weltevreden str. HI_N05-537	641341180 - 642169208 transposase for IS200 (4.E-83), 641341901 - 642167012 putative transposase for IS285 element (0),
641736198	637000093	Desulfitobacterium hafniense Y51	Clostridium ramosum DSM 1402	637911123 - 642192184 hypothetical protein (1.E-69),
641736172	640427142	Shigella dysenteriae Sd197	Providencia stuartii ATCC 25827	640434901 - 642342001 transposase, IS605 family protein (.00000000000000000000000000000000003), 640432671 - 642342150 Putative Transposase within prophage (4.E-105),
641736163	637000255	Salmonella typhimurium LT2	Escherichia albertii TW07627	637212680 - 642408230 transposase (6.E-94),
641736163	638341243	Yersinia pestis biovar Orientalis str. IP275	Escherichia albertii TW07627	639044419 - 642408230 transposase (6.E-66), 639045368 - 642406882 transposase (.00000000000000000000000000000000002), 639045457 - 642405005 IS100 transposase orfA (0),
637000033	637000032	Bordetella bronchiseptica RB50	Bordetella parapertussis 12822	637102519 - 637107565 hypothetical protein (2.E-104),
637000273	637000076	Clostridium acetobutylicum ATCC 824	Staphylococcus aureus subsp. aureus COL	637179203 - 637152570 transposase, IS200 family (7.E-75),
637000255	637000095	Desulfovibrio desulfuricans G20	Salmonella typhimurium LT2	637781337 - 637212680 transposase for IS200 (1.E-69),
637000281	637000076	Clostridium acetobutylicum ATCC 824	Staphylococcus epidermidis ATCC 12228	637179203 - 637366066 IS605/IS200-like transposase (4.E-75),
637000281	637000280	Staphylococcus aureus subsp. aureus USA300	Staphylococcus epidermidis ATCC 12228	637887961 - 637366066 IS605/IS200-like transposase (4.E-88), 637886720 - 637365150 transposase (8.E-105), 637886689 - 637365139 transposase for IS-like element (1.E-129), 637886730 - 637367366 hypothetical protein (0), 637886696 - 637365679 truncated transposase (0),
637000253	637000095	Desulfovibrio desulfuricans G20	Salmonella enterica subsp. enterica serovar Typhi Ty2	637781337 - 637408101 transposase for insertion sequence element is200 (1.E-67),
637000354	637000095	Desulfovibrio desulfuricans G20	Yersinia pestis biovar Microtus str. 91001	637781337 - 637494472 transposase for the IS1541 insertion element (9.E-67),
637000355	637000102	Erwinia carotovora subsp. atroseptica SCRI1043	Yersinia pseudotuberculosis IP 32953	637379018 - 637533626 transposase for the IS1541 insertion element (2.E-84), 637378112 - 637531527 putative transposase (2.E-64),
637000206	637000081	Colwellia psychrerythraea 34H	Photobacterium profundum SS9	637284263 - 637586748 hypothetical transposase (6.E-52),
637000283	637000020	Bacillus halodurans C-125	Staphylococcus haemolyticus JCSC1435	637060195 - 637668601 IS605/IS200-like transposase (2.E-45),
637000283	637000279	Staphylococcus aureus subsp. aureus NCTC 8325	Staphylococcus haemolyticus JCSC1435	637894506 - 637668601 IS605/IS200-like transposase (1.E-55), 637894500 - 637668415 IS1272 transposase (2.E-127),
637000280	637000076	Clostridium acetobutylicum ATCC 824	Staphylococcus aureus subsp. aureus USA300	637179203 - 637887961 transposase, IS200 family (7.E-75),
637000279	637000076	Clostridium acetobutylicum ATCC 824	Staphylococcus aureus subsp. aureus NCTC 8325	637179203 - 637894506 transposase, IS200 family (7.E-75),
637000350	637000102	Erwinia carotovora subsp. atroseptica SCRI1043	Yersinia pestis Antiqua	637379018 - 638046215 transposase for the IS1541 insertion element (2.E-84), 637378112 - 638029123 transposase (1.E-56),
638341076	637000076	Clostridium acetobutylicum ATCC 824	Desulfitobacterium hafniense DCB-2	637179203 - 638382089 transposase IS200-like (2.E-73),
638341209	637000207	Photorhabdus luminescens subsp. laumondii TTO1	Streptococcus suis 89/1591	637466336 - 638467101 Transposase IS200-like (3.E-42),
638341207	638341112	Lactobacillus reuteri 100-23	Streptococcus pneumoniae TIGR4 454	639135353 - 638493292 hypothetical protein (.000000000000000000000000000000002),
638341207	637000143	Lactobacillus salivarius subsp. salivarius UCC118	Streptococcus pneumoniae TIGR4 454	637928104 - 638493292 hypothetical protein (.00000000000000000000000000000003),
638341243	637000255	Salmonella typhimurium LT2	Yersinia pestis biovar Orientalis str. IP275	637215004 - 639044419 COG1943: Transposase and inactivated derivatives (4.E-65),
638341243	637000105	Escherichia coli CFT073	Yersinia pestis biovar Orientalis str. IP275	637356997 - 639044419 COG1943: Transposase and inactivated derivatives (8.E-66), 637354204 - 639044835 COG3328: Transposase and inactivated derivatives (0), 637356351 - 639045457 COG4584: Transposase and inactivated derivatives (0),
638341161	638341158	Pseudomonas aeruginosa 2192	Pseudomonas aeruginosa PACS2	638746853 - 639188853 hypothetical protein (2.E-104),
639633045	637000189	Neisseria meningitidis MC58	Neisseria meningitidis FAM18	637196081 - 639828232 hypothetical protein (4.E-97), 637196247 - 639828641 putative invertase/transposase (0), 637196223 - 639827867 putative transposase (0), 637195039 - 639828548 putative transposase fragment (1.E-100), 637196029 - 639828875 insertion element IS1016 transposase (6.E-121), 637195611 - 639827852 putative transposase (pseudogene) (.0000000000000000000000000005), 637196390 - 639827…
639857024	637000079	Clostridium perfringens str. 13	Clostridium cellulolyticum H10	637251475 - 639969358 transposase IS200-like (2.E-73),
640069335	637000353	Yersinia pestis Nepal516	Yersinia enterocolitica subsp. enterocolitica 8081	638041931 - 640073570 transposase for IS1541 (3.E-84), 638039520 - 640076782 putative transposase for insertion element IS1669 (2.E-70),
640069335	637000102	Erwinia carotovora subsp. atroseptica SCRI1043	Yersinia enterocolitica subsp. enterocolitica 8081	637379018 - 640073570 transposase for IS1541 (6.E-83),
640069323	637000211	Prochlorococcus marinus str. MIT 9313	Prochlorococcus marinus str. MIT 9303	637448788 - 640088220 hypothetical protein (0),
640427152	637000252	Salmonella enterica subsp. enterica serovar Paratyphi A str. ATCC 9150	Yersinia pestis Pestoides F	637603866 - 640480458 transposase for the IS1541 insertion element (5.E-84),
640427152	640069335	Yersinia enterocolitica subsp. enterocolitica 8081	Yersinia pestis Pestoides F	640073570 - 640480458 transposase for the IS1541 insertion element (3.E-84), 640076782 - 640477961 integrase core domain protein (4.E-70), 640075349 - 640469998 hypothetical protein (1.E-107),
640427147	638341207	Streptococcus pneumoniae TIGR4 454	Streptococcus suis 98HAH33	638493292 - 640517258 transposase of IS200 family (.000000000000000000000000000000000008), 638494238 - 640516194 Transposase and inactivated derivative (4.E-54), 638494237 - 640516192 Transposase and inactivated derivative (2.E-42),
640427151	637000258	Shewanella oneidensis MR-1	Vibrio cholerae O395	637343834 - 640533234 IS1004 transposase (.000000000000000000000000000000003),
640427118	638341207	Streptococcus pneumoniae TIGR4 454	Lactobacillus reuteri F275	638493292 - 640591735 transposase IS200-family protein (.000000000000000000000000000000002),
640427118	637000143	Lactobacillus salivarius subsp. salivarius UCC118	Lactobacillus reuteri F275	637928104 - 640591735 transposase IS200-family protein (3.E-73), 637928648 - 640725723 null (0),
640612206	637000093	Desulfitobacterium hafniense Y51	Collinsella aerofaciens ATCC 25986	637911123 - 640612690 hypothetical protein (4.E-71),
640753034	638154520	Thermococcus kodakaraensis KOD1	Methanococcus aeolicus Nankai-3	638207092 - 640744264 null (.00000000000000000000005),
640753023	637000102	Erwinia carotovora subsp. atroseptica SCRI1043	Escherichia coli APEC O1	637379018 - 640753028 putative transposase (8.E-79),
640753049	639633058	Shewanella sp. ANA-3	Shewanella baltica OS185	639726097 - 640830573 transposase IS200-family protein (2.E-79), 639726228 - 640830510 Integrase catalytic region (0),
640753020	637000201	Oceanobacillus iheyensis HTE831	Clostridium kluyveri DSM 555	637326228 - 640860107 hypothetical protein (.000000000000000000000000000000007),
640753060	637000253	Salmonella enterica subsp. enterica serovar Typhi Ty2	Yersinia pseudotuberculosis IP 31758	637406689 - 640866936 IS1541, transposase (4.E-84),
640963020	637000259	Shewanella sp. MR-4	Vibrio cholerae 1587	638118961 - 640989098 transposase (2.E-71),
640963020	640196212	Vibrio cholerae 2740-80	Vibrio cholerae 1587	640197812 - 640989098 transposase (2.E-82),
640963021	639633058	Shewanella sp. ANA-3	Vibrio cholerae MZO-3	639726097 - 640997059 transposase (5.E-71),
640963004	637000258	Shewanella oneidensis MR-1	Vibrio cholerae MZO-2	637343834 - 641020421 transposase (.000000000000000000000000000000003),
640963042	637000143	Lactobacillus salivarius subsp. salivarius UCC118	Streptococcus pneumoniae SP3-BS71	637928104 - 641063272 cellobiose phosphotransferase system IIC component (.00000000000000000000000000000003),
640963056	638341209	Streptococcus suis 89/1591	Streptococcus pneumoniae SP6-BS73	638467101 - 641065811 cellobiose phosphotransferase system IIC component (.00000000000000000000000001), 638467052 - 641067831 IS630-Spn1 transposase (7.E-48), 638465812 - 641065857 Transposase, uncharacterized, truncation (3.E-62), 638465811 - 641067781 IS66 family element, Orf2 (2.E-39), 638467526 - 641066621 IS1239, transposase, IS30 family protein (0),
640963055	640427118	Lactobacillus reuteri F275	Streptococcus pneumoniae SP11-BS70	640591735 - 641070826 30S ribosomal protein S9 (.000000000000000000000000000000002),
640963051	638341112	Lactobacillus reuteri 100-23	Streptococcus pneumoniae SP19-BS75	639135353 - 641080440 cellobiose phosphotransferase system IIC component (.0000000000000000000000000000000008),
640963051	640427118	Lactobacillus reuteri F275	Streptococcus pneumoniae SP19-BS75	640591735 - 641080440 cellobiose phosphotransferase system IIC component (.0000000000000000000000000000000008),
640963051	640427146	Streptococcus suis 05ZYH33	Streptococcus pneumoniae SP19-BS75	640514986 - 641080440 cellobiose phosphotransferase system IIC component (.000000000000000000000000000000000002), 640514957 - 641080494 IS630-Spn1, transposase Orf1 (1.E-52), 640513928 - 641080290 IS66 family element, Orf2 (.000000000000000000000009), 640513932 - 641080404 IS1239, transposase, IS30 family protein (0),
640963052	640427147	Streptococcus suis 98HAH33	Streptococcus pneumoniae SP23-BS72	640516289 - 641081002 cellobiose phosphotransferase system IIC component (4.E-54), 640517227 - 641082996 IS630-Spn1 transposase (7.E-48), 640516192 - 641081644 50S ribosomal protein L9 (1.E-40),
640963031	640753023	Escherichia coli APEC O1	Yersinia pestis CA88-4125	640753028 - 641106761 transposase for the IS1541 insertion element (2.E-82),
640963035	638341184	Roseovarius sp. 217	Roseovarius sp. TM1035	638909016 - 641137328 hypothetical protein (1.E-78), 638910195 - 641137177 ISPsy26, transposase orfB (0), 638913533 - 641137178 putative transposase (.000000000004),
641228506	637000253	Salmonella enterica subsp. enterica serovar Typhi Ty2	Salmonella enterica subsp. enterica serovar Paratyphi B str. SPB7	637408101 - 641325854 hypothetical protein (4.E-88),
641228506	637000254	Salmonella enterica subsp. enterica serovar Typhi str. CT18	Salmonella enterica subsp. enterica serovar Paratyphi B str. SPB7	637219619 - 641325854 hypothetical protein (4.E-88),
641228506	640753023	Escherichia coli APEC O1	Salmonella enterica subsp. enterica serovar Paratyphi B str. SPB7	640753028 - 641325854 hypothetical protein (3.E-83),
641228512	637000095	Desulfovibrio desulfuricans G20	Yersinia pestis Angola	637781337 - 641341180 IS1541, transposase (9.E-67),
641228512	637000254	Salmonella enterica subsp. enterica serovar Typhi str. CT18	Yersinia pestis Angola	637218198 - 641341180 IS1541, transposase (4.E-84),
641380420	640963014	Bacteroides capillosus ATCC 29799	Faecalibacterium prausnitzii M21/2	641049384 - 641409834 hypothetical protein (8.E-42),
641522661	637000105	Escherichia coli CFT073	Yersinia pseudotuberculosis YPIII	637356997 - 641598286 transposase IS200-family protein (9.E-84), 637354204 - 641595489 transposase mutator type (0),
641522661	638341086	Escherichia coli E110019	Yersinia pseudotuberculosis YPIII	638672851 - 641598590 transposase IS200-family protein (2.E-46),
641736211	637000254	Salmonella enterica subsp. enterica serovar Typhi str. CT18	Yersinia pestis FV-1	637218198 - 641792772 IS1541, transposase (4.E-84),
641736211	637000255	Salmonella typhimurium LT2	Yersinia pestis FV-1	637215004 - 641792772 IS1541, transposase (2.E-83),
641736248	637000253	Salmonella enterica subsp. enterica serovar Typhi Ty2	Yersinia pestis biovar Antiqua str. UG05-0454	637406689 - 641826708 IS1541, transposase (4.E-84),
641736247	637000254	Salmonella enterica subsp. enterica serovar Typhi str. CT18	Yersinia pestis biovar Orientalis str. MG05-1020	637218198 - 641831287 IS1541, transposase (4.E-84),
641736243	637000255	Salmonella typhimurium LT2	Yersinia pestis biovar Mediaevalis str. K1973002	637212680 - 641835417 IS1541, transposase (4.E-93),
641736242	637000252	Salmonella enterica subsp. enterica serovar Paratyphi A str. ATCC 9150	Yersinia pestis biovar Antiqua str. B42003004	637603866 - 641839743 IS1541, transposase (5.E-84),
641736242	641228506	Salmonella enterica subsp. enterica serovar Paratyphi B str. SPB7	Yersinia pestis biovar Antiqua str. B42003004	641325854 - 641839743 IS1541, transposase (2.E-83), 641516606 - 641839817 IS285, transposase (0),
641736244	640069335	Yersinia enterocolitica subsp. enterocolitica 8081	Yersinia pestis biovar Antiqua str. E1979001	640073570 - 641844305 IS1541, transposase (3.E-84), 640075349 - 641843791 integrase core domain protein (1.E-107),
641736234	641228506	Salmonella enterica subsp. enterica serovar Paratyphi B str. SPB7	Salmonella enterica subsp. enterica serovar Kentucky str. CVM29188	641325854 - 641861318 putative transposase (.000000000000000000000000000002), 641323706 - 641856505 putative IS3 transposase (2.E-119), 641322055 - 641861289 hypothetical protein (2.E-114),
641736230	637000253	Salmonella enterica subsp. enterica serovar Typhi Ty2	Salmonella enterica subsp. enterica serovar Saintpaul str. SARA29	637408244 - 641875749 hypothetical protein (3.E-95),
641736231	637000351	Yersinia pestis CO92	Salmonella enterica subsp. enterica serovar 4,[5],12:i:- str. CVM23701	637202786 - 641882882 transposase for IS200 (2.E-83), 637202854 - 641882124 transposase for the IS285 insertion element (.000003),
641736231	638341086	Escherichia coli E110019	Salmonella enterica subsp. enterica serovar 4,[5],12:i:- str. CVM23701	638672851 - 641882882 transposase for IS200 (2.E-46), 638672196 - 641881640 putative truncated IS3 transposase (5.E-95),
641736231	640753023	Escherichia coli APEC O1	Salmonella enterica subsp. enterica serovar 4,[5],12:i:- str. CVM23701	640753028 - 641882882 transposase for IS200 (3.E-83),
641736229	641228512	Yersinia pestis Angola	Salmonella enterica subsp. enterica serovar Dublin str. CT_02021853	641341262 - 641886538 transposase for IS200 (2.E-66), 641515475 - 641888022 IS285, transposase (0),
641736229	637000105	Escherichia coli CFT073	Salmonella enterica subsp. enterica serovar Dublin str. CT_02021853	637356997 - 641886538 transposase for IS200 (4.E-67), 637358352 - 641884928 hypothetical protein (.00000000000000000000000000000001), 637356316 - 641886536 IS1400 transposase B (2.E-82), 637357426 - 641887214 hypothetical protein (.00000000000000000000000004), 637354204 - 641888022 IS285, transposase (8.E-122),
641736229	637000109	Escherichia coli UTI89	Salmonella enterica subsp. enterica serovar Dublin str. CT_02021853	637931743 - 641886538 transposase for IS200 (9.E-66), 637933930 - 641886536 IS1400 transposase B (2.E-82),
641736228	637000102	Erwinia carotovora subsp. atroseptica SCRI1043	Yersinia pestis biovar Orientalis str. F1991016	637379018 - 641893648 IS1541, transposase (2.E-84),
641736228	637000252	Salmonella enterica subsp. enterica serovar Paratyphi A str. ATCC 9150	Yersinia pestis biovar Orientalis str. F1991016	637603866 - 641893648 IS1541, transposase (5.E-84),
641736228	637000255	Salmonella typhimurium LT2	Yersinia pestis biovar Orientalis str. F1991016	637212680 - 641893648 IS1541, transposase (4.E-93),
641736228	638341086	Escherichia coli E110019	Yersinia pestis biovar Orientalis str. F1991016	638672851 - 641893648 IS1541, transposase (2.E-46),
641736228	640427142	Shigella dysenteriae Sd197	Yersinia pestis biovar Orientalis str. F1991016	640436648 - 641893648 IS1541, transposase (2.E-43), 640432671 - 641892818 IS285, transposase (9.E-118), 640436844 - 641893622 transposase for insertion sequence (0),
641736143	640069309	Clostridium thermocellum ATCC 27405	Clostridium perfringens C str. JGS1495	640107440 - 642098891 DNA polymerase III subunit alpha (4.E-74),
641736143	637000076	Clostridium acetobutylicum ATCC 824	Clostridium perfringens C str. JGS1495	637179203 - 642098891 DNA polymerase III subunit alpha (3.E-84),
641736102	637000105	Escherichia coli CFT073	Salmonella enterica subsp. enterica serovar Javiana str. GA_MM04042433	637357279 - 642112252 transposase (.00000000000000000000000008), 637358352 - 642114156 hypothetical protein (.00000000000000000000000000000001), 637354204 - 642115464 putative transposase for IS285 element (4.E-47),
641736105	637000095	Desulfovibrio desulfuricans G20	Salmonella enterica subsp. enterica serovar Heidelberg str. SL486	637781337 - 642137631 transposase for IS200 (1.E-67),
641736105	637000355	Yersinia pseudotuberculosis IP 32953	Salmonella enterica subsp. enterica serovar Heidelberg str. SL486	637534825 - 642137631 transposase for IS200 (2.E-83), 637534926 - 642134769 transposase for the IS285 insertion element (.000003), 637531593 - 642134770 hypothetical protein (.005),
641736106	641228506	Salmonella enterica subsp. enterica serovar Paratyphi B str. SPB7	Salmonella enterica subsp. enterica serovar Heidelberg str. SL476	641325854 - 642142365 transposase for IS200 (4.E-88), 641323706 - 642139816 putative transposase (1.E-117),
641736209	637000095	Desulfovibrio desulfuricans G20	Salmonella enterica subsp. enterica serovar Weltevreden str. HI_N05-537	637781337 - 642169208 transposase for IS200 (1.E-67),
641736209	637000352	Yersinia pestis KIM	Salmonella enterica subsp. enterica serovar Weltevreden str. HI_N05-537	637312446 - 642169208 transposase for IS200 (4.E-83), 637429707 - 642167012 putative transposase for IS285 element (0),
641736197	641380428	Clostridium bolteae ATCC BAA-613	Clostridium scindens ATCC 35704	641404926 - 642196047 hypothetical protein (.000000000000000000000000000000002), 641403149 - 642196046 hypothetical protein (1.E-40), 641405760 - 642192411 hypothetical protein (6.E-60), 641401534 - 642195957 hypothetical protein (0), 641407030 - 642195573 hypothetical protein (2.E-95),
641736172	637000095	Desulfovibrio desulfuricans G20	Providencia stuartii ATCC 25827	637781337 - 642343471 transposase (.0000000000000000000000001),
637000352	637000095	Desulfovibrio desulfuricans G20	Yersinia pestis KIM	637781337 - 637312446 transposase (9.E-67),
637000288	637000093	Desulfitobacterium hafniense Y51	Streptococcus mutans UA159	637911123 - 637347897 putative transposase (1.E-41),
637000281	637000273	Staphylococcus aureus subsp. aureus COL	Staphylococcus epidermidis ATCC 12228	637152570 - 637366066 IS605/IS200-like transposase (4.E-88), 637150822 - 637365139 transposase for IS-like element (1.E-129), 637150830 - 637365679 truncated transposase (0),
637000253	637000102	Erwinia carotovora subsp. atroseptica SCRI1043	Salmonella enterica subsp. enterica serovar Typhi Ty2	637379018 - 637406689 transposase for insertion sequence element IS200 (3.E-82),
637000355	637000253	Salmonella enterica subsp. enterica serovar Typhi Ty2	Yersinia pseudotuberculosis IP 32953	637406689 - 637533626 transposase for the IS1541 insertion element (3.E-84),
637000355	637000095	Desulfovibrio desulfuricans G20	Yersinia pseudotuberculosis IP 32953	637781337 - 637533626 transposase for the IS1541 insertion element (8.E-65),
637000302	637000290	Streptococcus pneumoniae TIGR4	Streptococcus thermophilus CNRZ1066	637174993 - 637594150 IS657, transposase, IS200 family (2.E-70),
637000350	637000254	Salmonella enterica subsp. enterica serovar Typhi str. CT18	Yersinia pestis Antiqua	637218198 - 638046215 transposase for the IS1541 insertion element (3.E-84),
637000350	637000255	Salmonella typhimurium LT2	Yersinia pestis Antiqua	637215004 - 638046215 transposase for the IS1541 insertion element (2.E-83),
638341086	637000353	Yersinia pestis Nepal516	Escherichia coli E110019	638041931 - 638672851 COG1943: Transposase and inactivated derivatives (2.E-46),
638341086	637000253	Salmonella enterica subsp. enterica serovar Typhi Ty2	Escherichia coli E110019	637408101 - 638672851 COG1943: Transposase and inactivated derivatives (2.E-46),
638341142	637000259	Shewanella sp. MR-4	Oceanospirillum sp. MED92	638119098 - 639056561 IS1004 transposase (8.E-42),
639633058	638341223	Vibrio angustum S14	Shewanella sp. ANA-3	639018161 - 639720594 transposase IS200-family protein (4.E-54),
639857024	637000076	Clostridium acetobutylicum ATCC 824	Clostridium cellulolyticum H10	637179203 - 639969358 transposase IS200-like (7.E-74),
639857024	637000288	Streptococcus mutans UA159	Clostridium cellulolyticum H10	637347897 - 639971381 transposase IS200-like (3.E-40),
640196212	637000259	Shewanella sp. MR-4	Vibrio cholerae 2740-80	638118961 - 640197812 transposase (2.E-71),
640427142	637000095	Desulfovibrio desulfuricans G20	Shigella dysenteriae Sd197	637781337 - 640436648 Transposase (.000000000000000000000000001),
640427146	639857024	Clostridium cellulolyticum H10	Streptococcus suis 05ZYH33	639971381 - 640514941 transposase of IS200 family (1.E-73),
640427118	637000288	Streptococcus mutans UA159	Lactobacillus reuteri F275	637347897 - 640591735 transposase IS200-family protein (7.E-38),
640753023	637000252	Salmonella enterica subsp. enterica serovar Paratyphi A str. ATCC 9150	Escherichia coli APEC O1	637604334 - 640753028 putative transposase (3.E-83),
640753054	637000283	Staphylococcus haemolyticus JCSC1435	Staphylococcus aureus subsp. aureus str. Newman	637668601 - 640796063 transposase (1.E-55), 637668415 - 640796057 truncated transposase for IS1272 (6.E-127),
640753049	637000259	Shewanella sp. MR-4	Shewanella baltica OS185	638118961 - 640830573 transposase IS200-family protein (8.E-80), 638116554 - 640830510 Integrase catalytic region (0), 638118390 - 640744665 null (0),
640753060	637000355	Yersinia pseudotuberculosis IP 32953	Yersinia pseudotuberculosis IP 31758	637534825 - 640866936 IS1541, transposase (4.E-88), 637532304 - 640866898 IS1541, transposase (7.E-88), 637534926 - 640863261 IS285, transposase (0), 637534872 - 640863692 IS1, transposase orfA (4.E-47), 637534861 - 640863706 IS1 family transposase orfA (2.E-48),
640753047	640427139	Roseiflexus sp. RS-1	Roseiflexus castenholzii DSM 13941	640594347 - 640893606 transposase IS200-family protein (7.E-62),
640963005	639633058	Shewanella sp. ANA-3	Vibrio cholerae B33	639726097 - 641018546 IS1004 transposase (5.E-71),
640963042	640427118	Lactobacillus reuteri F275	Streptococcus pneumoniae SP3-BS71	640591735 - 641063272 cellobiose phosphotransferase system IIC component (.0000000000000000000000000000000008),
640963042	638341112	Lactobacillus reuteri 100-23	Streptococcus pneumoniae SP3-BS71	639135353 - 641063272 cellobiose phosphotransferase system IIC component (.0000000000000000000000000000000008),
640963056	637000207	Photorhabdus luminescens subsp. laumondii TTO1	Streptococcus pneumoniae SP6-BS73	637466336 - 641065811 cellobiose phosphotransferase system IIC component (.00000000000000000000000000000003),
640963056	637000093	Desulfitobacterium hafniense Y51	Streptococcus pneumoniae SP6-BS73	637911123 - 641065811 cellobiose phosphotransferase system IIC component (.0000000000000000000000000000000005),
640963054	638341209	Streptococcus suis 89/1591	Streptococcus pneumoniae SP9-BS68	638467101 - 641069942 hypothetical protein (5.E-46), 638467052 - 641068827 IS630-Spn1 transposase (7.E-48), 638465811 - 641070196 IS66 family element, Orf2 (2.E-48), 638467526 - 641068276 IS1239, transposase, IS30 family protein (0),
640963055	637000207	Photorhabdus luminescens subsp. laumondii TTO1	Streptococcus pneumoniae SP11-BS70	637466336 - 641070826 30S ribosomal protein S9 (.00000000000000000000000000000004),
640963053	639857024	Clostridium cellulolyticum H10	Streptococcus pneumoniae SP14-BS69	639971381 - 641072967 hypothetical protein (2.E-49),
640963053	637000020	Bacillus halodurans C-125	Streptococcus pneumoniae SP14-BS69	637060195 - 641075726 transposase, IS200 family protein (7.E-73),
640963051	637000093	Desulfitobacterium hafniense Y51	Streptococcus pneumoniae SP19-BS75	637911123 - 641080440 cellobiose phosphotransferase system IIC component (.0000000000000000000000000000000002),
640963031	637000095	Desulfovibrio desulfuricans G20	Yersinia pestis CA88-4125	637781337 - 641106761 transposase for the IS1541 insertion element (8.E-65),
641228510	640753020	Clostridium kluyveri DSM 555	Staphylococcus aureus subsp. aureus USA300_TCH1516	640860107 - 641309737 transposase (.00000000000000000000000000000009),
641228506	637000102	Erwinia carotovora subsp. atroseptica SCRI1043	Salmonella enterica subsp. enterica serovar Paratyphi B str. SPB7	637379018 - 641325854 hypothetical protein (2.E-81),
641228506	638341086	Escherichia coli E110019	Salmonella enterica subsp. enterica serovar Paratyphi B str. SPB7	638672851 - 641325854 hypothetical protein (2.E-46), 638672196 - 641323706 hypothetical protein (1.E-107),
641228506	637000255	Salmonella typhimurium LT2	Salmonella enterica subsp. enterica serovar Paratyphi B str. SPB7	637215004 - 641325854 hypothetical protein (4.E-88), 637213480 - 641323706 hypothetical protein (2.E-117), 637213225 - 641320876 hypothetical protein (.0000000000000000000000000000000000007), 637211691 - 641322055 hypothetical protein (0),
641228506	637000352	Yersinia pestis KIM	Salmonella enterica subsp. enterica serovar Paratyphi B str. SPB7	637312446 - 641325854 hypothetical protein (4.E-83), 637429707 - 641516606 null (0),
641228506	640069335	Yersinia enterocolitica subsp. enterocolitica 8081	Salmonella enterica subsp. enterica serovar Paratyphi B str. SPB7	640075241 - 641325854 hypothetical protein (2.E-84),
641228512	637000255	Salmonella typhimurium LT2	Yersinia pestis Angola	637212680 - 641341180 IS1541, transposase (4.E-93),
641228512	637000252	Salmonella enterica subsp. enterica serovar Paratyphi A str. ATCC 9150	Yersinia pestis Angola	637603866 - 641341180 IS1541, transposase (5.E-84),
641736256	638341097	Fusobacterium nucleatum subsp. vincentii ATCC 49256	Fusobacterium nucleatum subsp. polymorphum ATCC 10953	638395980 - 641745990 Transposase (8.E-39), 638396859 - 641747210 Transposase (0),
641736191	640753054	Staphylococcus aureus subsp. aureus str. Newman	Staphylococcus aureus subsp. aureus USA300_TCH959	640796063 - 641773314 IS200 transposase (6.E-65), 640794744 - 641773281 probable transposase (7.E-45), 640796141 - 641773504 IS1181 transposase (0), 640796516 - 641773588 putative transposase (.00000000000000000000008), 640796514 - 641773317 putative transposase (.000000000000000000000000000000002), 640797032 - 641773399 integrase (1.E-58),
641736211	640753023	Escherichia coli APEC O1	Yersinia pestis FV-1	640753028 - 641792772 IS1541, transposase (2.E-82), 640757276 - 641792445 transposase (.00000000000000000008),
641736211	638341086	Escherichia coli E110019	Yersinia pestis FV-1	638672851 - 641792896 putative transposase (2.E-46),
641736247	638341086	Escherichia coli E110019	Yersinia pestis biovar Orientalis str. MG05-1020	638672851 - 641831287 IS1541, transposase (2.E-46),
641736247	641228506	Salmonella enterica subsp. enterica serovar Paratyphi B str. SPB7	Yersinia pestis biovar Orientalis str. MG05-1020	641325854 - 641831287 IS1541, transposase (2.E-83), 641516606 - 641830932 IS285, transposase (0),
641736242	637000095	Desulfovibrio desulfuricans G20	Yersinia pestis biovar Antiqua str. B42003004	637781337 - 641839743 IS1541, transposase (9.E-67),
641736244	637000252	Salmonella enterica subsp. enterica serovar Paratyphi A str. ATCC 9150	Yersinia pestis biovar Antiqua str. E1979001	637603866 - 641844305 IS1541, transposase (5.E-84),
641736244	637000255	Salmonella typhimurium LT2	Yersinia pestis biovar Antiqua str. E1979001	637212680 - 641844305 IS1541, transposase (4.E-93),
641736234	637000333	Vibrio cholerae O1 biovar eltor str. N16961	Salmonella enterica subsp. enterica serovar Kentucky str. CVM29188	637049553 - 641860449 transposase IS200-family protein (3.E-67),
641736234	637000102	Erwinia carotovora subsp. atroseptica SCRI1043	Salmonella enterica subsp. enterica serovar Kentucky str. CVM29188	637379018 - 641861318 putative transposase (.000000000000000000000000003),
641736232	637000253	Salmonella enterica subsp. enterica serovar Typhi Ty2	Salmonella enterica subsp. enterica serovar Schwarzengrund str. CVM19633	637408244 - 641863994 hypothetical protein (4.E-94),
641736231	637000102	Erwinia carotovora subsp. atroseptica SCRI1043	Salmonella enterica subsp. enterica serovar 4,[5],12:i:- str. CVM23701	637379018 - 641882882 transposase for IS200 (2.E-81),
641736231	637000253	Salmonella enterica subsp. enterica serovar Typhi Ty2	Salmonella enterica subsp. enterica serovar 4,[5],12:i:- str. CVM23701	637408101 - 641882882 transposase for IS200 (4.E-88),
641736231	637000350	Yersinia pestis Antiqua	Salmonella enterica subsp. enterica serovar 4,[5],12:i:- str. CVM23701	638046215 - 641882882 transposase for IS200 (2.E-83), 638045649 - 641882124 transposase for the IS285 insertion element (.000003),
641736231	637000354	Yersinia pestis biovar Microtus str. 91001	Salmonella enterica subsp. enterica serovar 4,[5],12:i:- str. CVM23701	637494836 - 641882882 transposase for IS200 (2.E-83), 637494916 - 641882124 transposase for the IS285 insertion element (.000003),
641736231	637000355	Yersinia pseudotuberculosis IP 32953	Salmonella enterica subsp. enterica serovar 4,[5],12:i:- str. CVM23701	637534825 - 641882882 transposase for IS200 (2.E-83), 637534926 - 641882124 transposase for the IS285 insertion element (.000003), 637531593 - 641882125 hypothetical protein (.005),
641736231	640753060	Yersinia pseudotuberculosis IP 31758	Salmonella enterica subsp. enterica serovar 4,[5],12:i:- str. CVM23701	640866936 - 641882882 transposase for IS200 (4.E-83), 640863261 - 641882124 transposase for the IS285 insertion element (.000003),
641736229	638341086	Escherichia coli E110019	Salmonella enterica subsp. enterica serovar Dublin str. CT_02021853	638672851 - 641886538 transposase for IS200 (2.E-46), 638668682 - 641886536 IS1400 transposase B (3.E-95),
641736143	637000273	Staphylococcus aureus subsp. aureus COL	Clostridium perfringens C str. JGS1495	637152570 - 642098891 DNA polymerase III subunit alpha (2.E-73),
641736102	637000109	Escherichia coli UTI89	Salmonella enterica subsp. enterica serovar Javiana str. GA_MM04042433	637931743 - 642112252 transposase (.000000000000000000000001),
641736102	637000355	Yersinia pseudotuberculosis IP 32953	Salmonella enterica subsp. enterica serovar Javiana str. GA_MM04042433	637534825 - 642112252 transposase (.00000000000000000000000005), 637534926 - 642115464 putative transposase for IS285 element (4.E-49),
641736105	637000252	Salmonella enterica subsp. enterica serovar Paratyphi A str. ATCC 9150	Salmonella enterica subsp. enterica serovar Heidelberg str. SL486	637604334 - 642137631 transposase for IS200 (4.E-88),
641736105	637000352	Yersinia pestis KIM	Salmonella enterica subsp. enterica serovar Heidelberg str. SL486	637312446 - 642137631 transposase for IS200 (4.E-83), 637429707 - 642134769 transposase for the IS285 insertion element (.000003),
641736106	637000102	Erwinia carotovora subsp. atroseptica SCRI1043	Salmonella enterica subsp. enterica serovar Heidelberg str. SL476	637379018 - 642142365 transposase for IS200 (2.E-81),
641736106	637000253	Salmonella enterica subsp. enterica serovar Typhi Ty2	Salmonella enterica subsp. enterica serovar Heidelberg str. SL476	637408101 - 642142365 transposase for IS200 (4.E-88),
641736209	637000351	Yersinia pestis CO92	Salmonella enterica subsp. enterica serovar Weltevreden str. HI_N05-537	637202786 - 642169208 transposase for IS200 (2.E-83), 637202854 - 642167012 putative transposase for IS285 element (0),
641736209	637000354	Yersinia pestis biovar Microtus str. 91001	Salmonella enterica subsp. enterica serovar Weltevreden str. HI_N05-537	637494836 - 642169208 transposase for IS200 (2.E-83), 637494916 - 642167012 putative transposase for IS285 element (0),
641736209	637000355	Yersinia pseudotuberculosis IP 32953	Salmonella enterica subsp. enterica serovar Weltevreden str. HI_N05-537	637534825 - 642169208 transposase for IS200 (2.E-83), 637534926 - 642167012 putative transposase for IS285 element (0),
641736172	640753025	Escherichia coli HS	Providencia stuartii ATCC 25827	640921176 - 642342002 transposase, IS605 OrfB family (Escherichia coli C str. ATCC 8739) (.00000000000000000000000000000002), 640745605 - 642342001 transposase, IS605 family protein (.00000000000000000000000000000000005),
641736172	637000102	Erwinia carotovora subsp. atroseptica SCRI1043	Providencia stuartii ATCC 25827	637379018 - 642343471 transposase (.000000000000000000000000000000009),
641736172	637000255	Salmonella typhimurium LT2	Providencia stuartii ATCC 25827	637236286 - 642341582 transposase (.0000000000000000000000000000000000003), 637215004 - 642343471 transposase (.0000000000000000000000000000000008),
641736172	640069335	Yersinia enterocolitica subsp. enterocolitica 8081	Providencia stuartii ATCC 25827	640075241 - 642343471 transposase (.000000000000000000000000000000001),
641736163	637000254	Salmonella enterica subsp. enterica serovar Typhi str. CT18	Escherichia albertii TW07627	637219619 - 642408230 transposase (1.E-84), 637254363 - 642404975 insertion element IS1 protein InsA (.000000000000000000000000004), 637254287 - 642408344 IS1 transposase orfB (9.E-95),
641522644	640427129	Polynucleobacter sp. QLW-P1DMWA-1	Polynucleobacter necessarius STIR1	640470245 - 642485383 null (1.E-101),
641522649	638341142	Oceanospirillum sp. MED92	Shewanella woodyi ATCC 51908	639056561 - 642486024 null (1.E-42),
637000351	637000255	Salmonella typhimurium LT2	Yersinia pestis CO92	637212680 - 637199028 putative transposase (5.E-92), 637215004 - 637202786 transposase for the IS1541 insertion element (2.E-83),
637000351	637000252	Salmonella enterica subsp. enterica serovar Paratyphi A str. ATCC 9150	Yersinia pestis CO92	637603866 - 637202786 transposase for the IS1541 insertion element (4.E-84),
637000288	637000020	Bacillus halodurans C-125	Streptococcus mutans UA159	637060195 - 637346765 putative transposase (.0000000000000000000000000000000000002),
637000253	637000109	Escherichia coli UTI89	Salmonella enterica subsp. enterica serovar Typhi Ty2	637931743 - 637408101 transposase for insertion sequence element is200 (3.E-83),
637000354	637000102	Erwinia carotovora subsp. atroseptica SCRI1043	Yersinia pestis biovar Microtus str. 91001	637379018 - 637494836 putative transposase (2.E-84), 637378112 - 637494697 putative transposase (4.E-66),
637000355	637000254	Salmonella enterica subsp. enterica serovar Typhi str. CT18	Yersinia pseudotuberculosis IP 32953	637218198 - 637533626 transposase for the IS1541 insertion element (3.E-84),
637000252	637000105	Escherichia coli CFT073	Salmonella enterica subsp. enterica serovar Paratyphi A str. ATCC 9150	637356997 - 637604334 transposase for insertion sequence element IS200 (1.E-84), 637356316 - 637602658 hypothetical protein (6.E-40),
637000252	637000095	Desulfovibrio desulfuricans G20	Salmonella enterica subsp. enterica serovar Paratyphi A str. ATCC 9150	637781337 - 637604334 transposase for insertion sequence element IS200 (1.E-67),
637000353	637000254	Salmonella enterica subsp. enterica serovar Typhi str. CT18	Yersinia pestis Nepal516	637218198 - 638041931 transposase for the IS1541 insertion element (3.E-84),
638341076	637000283	Staphylococcus haemolyticus JCSC1435	Desulfitobacterium hafniense DCB-2	637668601 - 638382089 transposase IS200-like (1.E-45),
638341097	637000117	Fusobacterium nucleatum subsp. nucleatum ATCC 25586	Fusobacterium nucleatum subsp. vincentii ATCC 49256	637257794 - 638395980 Transposase (3.E-45), 637259690 - 638395959 Transposase (4.E-114), 637258847 - 638396859 Transposase (1.E-126), 637257630 - 638396981 Transposase (0),
638341086	637000351	Yersinia pestis CO92	Escherichia coli E110019	637202948 - 638672851 COG1943: Transposase and inactivated derivatives (2.E-46),
638341112	637000143	Lactobacillus salivarius subsp. salivarius UCC118	Lactobacillus reuteri 100-23	637928104 - 639134491 Transposase IS200-like (6.E-74), 637928648 - 639135151 Integrase, catalytic region (0),
638341161	637000218	Pseudomonas aeruginosa PAO1	Pseudomonas aeruginosa PACS2	637051547 - 639188853 hypothetical protein (2.E-105),
639633052	637000206	Photobacterium profundum SS9	Psychromonas ingrahamii 37	637589570 - 639798116 transposase IS200-family protein (2.E-67),
639857024	638341209	Streptococcus suis 89/1591	Clostridium cellulolyticum H10	638467101 - 639971381 transposase IS200-like (6.E-45),
640069309	637000283	Staphylococcus haemolyticus JCSC1435	Clostridium thermocellum ATCC 27405	637668601 - 640107440 transposase IS200-like protein (9.E-46),
640069309	637000280	Staphylococcus aureus subsp. aureus USA300	Clostridium thermocellum ATCC 27405	637887961 - 640107440 transposase IS200-like protein (4.E-72),
640427152	637000255	Salmonella typhimurium LT2	Yersinia pestis Pestoides F	637215004 - 640480458 transposase for the IS1541 insertion element (2.E-83),
640427146	637000093	Desulfitobacterium hafniense Y51	Streptococcus suis 05ZYH33	637911123 - 640514941 transposase of IS200 family (8.E-77),
640427146	638341207	Streptococcus pneumoniae TIGR4 454	Streptococcus suis 05ZYH33	638493292 - 640514986 transposase of IS200 family (.000000000000000000000000000000000008), 638494238 - 640513930 Transposase and inactivated derivative (4.E-54), 638494237 - 640513928 Transposase and inactivated derivative (2.E-42),
640427147	637000093	Desulfitobacterium hafniense Y51	Streptococcus suis 98HAH33	637911123 - 640517211 transposase of IS200 family (8.E-77),
640753023	637000355	Yersinia pseudotuberculosis IP 32953	Escherichia coli APEC O1	637534825 - 640753028 putative transposase (2.E-82), 637531460 - 640940670 transposase (3.E-55),
640753023	637000354	Yersinia pestis biovar Microtus str. 91001	Escherichia coli APEC O1	637494836 - 640753028 putative transposase (2.E-82), 637494755 - 640940670 transposase (.0000000000000000000000005),
640753023	640427152	Yersinia pestis Pestoides F	Escherichia coli APEC O1	640480458 - 640753028 putative transposase (2.E-82), 640469999 - 640940670 transposase (3.E-55), 640480511 - 640757276 IS1 InsB protein (.00000000000000000008),
640753049	640196212	Vibrio cholerae 2740-80	Shewanella baltica OS185	640197812 - 640830573 transposase IS200-family protein (4.E-71),
640753060	640753023	Escherichia coli APEC O1	Yersinia pseudotuberculosis IP 31758	640753028 - 640866936 IS1541, transposase (2.E-82),
640753060	638341086	Escherichia coli E110019	Yersinia pseudotuberculosis IP 31758	638672851 - 640866936 IS1541, transposase (2.E-46),
640753060	640427142	Shigella dysenteriae Sd197	Yersinia pseudotuberculosis IP 31758	640436648 - 640866936 IS1541, transposase (2.E-43), 640432671 - 640863261 IS285, transposase (9.E-118), 640436650 - 640745119 null (2.E-109),
640963020	640963005	Vibrio cholerae B33	Vibrio cholerae 1587	641018546 - 640989098 transposase (2.E-82),
640963019	637000258	Shewanella oneidensis MR-1	Vibrio cholerae MAK 757	637343834 - 640993064 IS1004 transposase (.000000000000000000000000000000003),
640963019	637000259	Shewanella sp. MR-4	Vibrio cholerae MAK 757	638118961 - 640993064 IS1004 transposase (2.E-71),
640963019	639633058	Shewanella sp. ANA-3	Vibrio cholerae MAK 757	639726097 - 640993064 IS1004 transposase (5.E-71),
640963021	640963020	Vibrio cholerae 1587	Vibrio cholerae MZO-3	640989098 - 640997059 transposase (2.E-82),
640963054	637000288	Streptococcus mutans UA159	Streptococcus pneumoniae SP9-BS68	637347897 - 641069942 hypothetical protein (.0000000000000000000000000006), 637348394 - 641069238 Degenerate transposase (orf1) (.0000000000000000000000002),
640963054	640427146	Streptococcus suis 05ZYH33	Streptococcus pneumoniae SP9-BS68	640514028 - 641069942 hypothetical protein (2.E-55), 640514957 - 641068827 IS630-Spn1 transposase (7.E-48), 640513928 - 641070196 IS66 family element, Orf2 (5.E-41), 640513932 - 641068276 IS1239, transposase, IS30 family protein (0),
640963053	637000093	Desulfitobacterium hafniense Y51	Streptococcus pneumoniae SP14-BS69	637911123 - 641072967 hypothetical protein (3.E-51),
640963053	638341207	Streptococcus pneumoniae TIGR4 454	Streptococcus pneumoniae SP14-BS69	638493292 - 641072967 hypothetical protein (6.E-39), 638494070 - 641073888 IS3-Spn1, transposase (2.E-42), 638494074 - 641074613 IS630-Spn1, transposase Orf2 (6.E-81), 638494238 - 641074181 transposase (9.E-82), 638494237 - 641074183 IS66 family element, Orf2 (2.E-51), 638493116 - 641073152 IS1193, transposase, ISL3 family protein (7.E-82), 638493438 - 641073696 hypothetical protein (4.E-42),
640963048	637000093	Desulfitobacterium hafniense Y51	Streptococcus pneumoniae SP18-BS74	637911123 - 641076253 hypothetical protein (3.E-51),
640963051	639857024	Clostridium cellulolyticum H10	Streptococcus pneumoniae SP19-BS75	639971381 - 641080440 cellobiose phosphotransferase system IIC component (.000000000000000000000000000000001),
640963051	640427147	Streptococcus suis 98HAH33	Streptococcus pneumoniae SP19-BS75	640517258 - 641080440 cellobiose phosphotransferase system IIC component (.000000000000000000000000000000000002), 640517227 - 641080494 IS630-Spn1, transposase Orf1 (1.E-52), 640516192 - 641080290 IS66 family element, Orf2 (.000000000000000000000009), 640516196 - 641080404 IS1239, transposase, IS30 family protein (0),
641228506	637000105	Escherichia coli CFT073	Salmonella enterica subsp. enterica serovar Paratyphi B str. SPB7	637356997 - 641325854 hypothetical protein (2.E-84), 637355074 - 641323706 hypothetical protein (4.E-60), 637354204 - 641516606 null (1.E-122),
641228506	637000351	Yersinia pestis CO92	Salmonella enterica subsp. enterica serovar Paratyphi B str. SPB7	637202786 - 641325854 hypothetical protein (2.E-83),
641522661	637000109	Escherichia coli UTI89	Yersinia pseudotuberculosis YPIII	637931743 - 641598286 transposase IS200-family protein (2.E-82),
641522661	637000254	Salmonella enterica subsp. enterica serovar Typhi str. CT18	Yersinia pseudotuberculosis YPIII	637218641 - 641598393 transposase IS200-family protein (2.E-75), 637218198 - 641598286 transposase IS200-family protein (4.E-84),
641522661	637000355	Yersinia pseudotuberculosis IP 32953	Yersinia pseudotuberculosis YPIII	637534825 - 641598286 transposase IS200-family protein (4.E-88), 637531457 - 641595127 Integrase catalytic region (0), 637534926 - 641595489 transposase mutator type (0), 637533522 - 641597353 transposase (6.E-61), 637534872 - 641595856 Insertion element protein (6.E-45), 637534861 - 641595869 Insertion element protein (2.E-48), 637531454 - 641597039 Transposase and inactivated derivatives, TnpA …
641522661	641228512	Yersinia pestis Angola	Yersinia pseudotuberculosis YPIII	641341180 - 641598286 transposase IS200-family protein (6.E-88), 641338156 - 641599017 Integrase catalytic region (0), 641337902 - 641595127 Integrase catalytic region (0), 641515522 - 641597684 transposase (7.E-45), 641515438 - 641597354 transposase mutator type (0), 641341901 - 641595489 transposase mutator type (0), 641338199 - 641595856 Insertion element protein (5.E-44), 641337897 - 64159703…
641522618	637000076	Clostridium acetobutylicum ATCC 824	Clostridium botulinum B str. Eklund 17B	637179203 - 641729895 transposase, family (5.E-50),
641522618	637000079	Clostridium perfringens str. 13	Clostridium botulinum B str. Eklund 17B	637251475 - 641729895 transposase, family (2.E-48),
641736256	637000117	Fusobacterium nucleatum subsp. nucleatum ATCC 25586	Fusobacterium nucleatum subsp. polymorphum ATCC 10953	637257796 - 641745989 transposase, IS200 family, truncation (.00000000000003), 637257794 - 641745990 Transposase (2.E-39), 637258847 - 641747210 Transposase (0),
641736191	637000279	Staphylococcus aureus subsp. aureus NCTC 8325	Staphylococcus aureus subsp. aureus USA300_TCH959	637894506 - 641773314 IS200 transposase (6.E-65), 637893041 - 641773281 probable transposase (7.E-45), 637895024 - 641773504 IS1181 transposase (0), 637895057 - 641773588 putative transposase (.00000000000000000000008), 637895055 - 641773317 putative transposase (.000000000000000000000000000000002), 637895636 - 641773399 integrase (1.E-58),
641736191	637000283	Staphylococcus haemolyticus JCSC1435	Staphylococcus aureus subsp. aureus USA300_TCH959	637668601 - 641773314 IS200 transposase (.000000000000000000000000000004), 637666693 - 641773604 putative transposase (4.E-57), 637666009 - 641771751 putative transposase (4.E-42),
641736191	641228510	Staphylococcus aureus subsp. aureus USA300_TCH1516	Staphylococcus aureus subsp. aureus USA300_TCH959	641309737 - 641773314 IS200 transposase (4.E-65), 641308373 - 641773281 probable transposase (7.E-45), 641303170 - 641773604 putative transposase (4.E-57), 641309823 - 641773504 IS1181 transposase (0), 641516353 - 641773317 putative transposase (.000000000000000000000000000000007), 641310706 - 641773399 integrase (1.E-58),
641736211	637000102	Erwinia carotovora subsp. atroseptica SCRI1043	Yersinia pestis FV-1	637379018 - 641792772 IS1541, transposase (2.E-84),
641736211	637000252	Salmonella enterica subsp. enterica serovar Paratyphi A str. ATCC 9150	Yersinia pestis FV-1	637603866 - 641792772 IS1541, transposase (5.E-84),
641736248	637000095	Desulfovibrio desulfuricans G20	Yersinia pestis biovar Antiqua str. UG05-0454	637781337 - 641826708 IS1541, transposase (9.E-67),
641736243	637000095	Desulfovibrio desulfuricans G20	Yersinia pestis biovar Mediaevalis str. K1973002	637781337 - 641835417 IS1541, transposase (9.E-67),
641736243	637000253	Salmonella enterica subsp. enterica serovar Typhi Ty2	Yersinia pestis biovar Mediaevalis str. K1973002	637406689 - 641835417 IS1541, transposase (4.E-84),
641736242	637000102	Erwinia carotovora subsp. atroseptica SCRI1043	Yersinia pestis biovar Antiqua str. B42003004	637379018 - 641839743 IS1541, transposase (2.E-84),
641736244	637000105	Escherichia coli CFT073	Yersinia pestis biovar Antiqua str. E1979001	637356997 - 641844305 IS1541, transposase (2.E-94), 637354204 - 641844218 IS285, transposase (0), 637356351 - 641844250 transposase, IS21 family (0),
641736244	640753023	Escherichia coli APEC O1	Yersinia pestis biovar Antiqua str. E1979001	640753028 - 641844305 IS1541, transposase (2.E-82), 640940670 - 641843793 Integrase core domain protein (3.E-56),
641736244	638341086	Escherichia coli E110019	Yersinia pestis biovar Antiqua str. E1979001	638672851 - 641844309 transposase (2.E-46),
641736234	640963020	Vibrio cholerae 1587	Salmonella enterica subsp. enterica serovar Kentucky str. CVM29188	640989098 - 641860449 transposase IS200-family protein (3.E-67),
641736234	637000255	Salmonella typhimurium LT2	Salmonella enterica subsp. enterica serovar Kentucky str. CVM29188	637215004 - 641861318 putative transposase (.000000000000000000000000000002), 637213225 - 641858138 putative transposase (2.E-46), 637211691 - 641861289 hypothetical protein (2.E-114), 637211075 - 641856505 putative IS3 transposase (0),
641736232	637000252	Salmonella enterica subsp. enterica serovar Paratyphi A str. ATCC 9150	Salmonella enterica subsp. enterica serovar Schwarzengrund str. CVM19633	637604484 - 641863994 hypothetical protein (5.E-96), 637604414 - 641863811 hypothetical protein (5.E-60),
641736230	637000254	Salmonella enterica subsp. enterica serovar Typhi str. CT18	Salmonella enterica subsp. enterica serovar Saintpaul str. SARA29	637219763 - 641875749 hypothetical protein (3.E-95),
641736231	637000109	Escherichia coli UTI89	Salmonella enterica subsp. enterica serovar 4,[5],12:i:- str. CVM23701	637931743 - 641882882 transposase for IS200 (5.E-83), 637933930 - 641881609 putative integrase core domain (4.E-38),
641736231	637000353	Yersinia pestis Nepal516	Salmonella enterica subsp. enterica serovar 4,[5],12:i:- str. CVM23701	638041931 - 641882882 transposase for IS200 (2.E-83), 638040852 - 641882124 transposase for the IS285 insertion element (.000003),
641736231	638341243	Yersinia pestis biovar Orientalis str. IP275	Salmonella enterica subsp. enterica serovar 4,[5],12:i:- str. CVM23701	639044419 - 641882882 transposase for IS200 (4.E-65), 639045174 - 641882124 transposase for the IS285 insertion element (.0000003),
641736231	640069335	Yersinia enterocolitica subsp. enterocolitica 8081	Salmonella enterica subsp. enterica serovar 4,[5],12:i:- str. CVM23701	640075241 - 641882882 transposase for IS200 (2.E-84),
641736229	640753060	Yersinia pseudotuberculosis IP 31758	Salmonella enterica subsp. enterica serovar Dublin str. CT_02021853	640866936 - 641886538 transposase for IS200 (3.E-66), 640863261 - 641888022 IS285, transposase (0), 640863734 - 641885824 hypothetical protein (5.E-59),
641736229	637000253	Salmonella enterica subsp. enterica serovar Typhi Ty2	Salmonella enterica subsp. enterica serovar Dublin str. CT_02021853	637408101 - 641886538 transposase for IS200 (3.E-70),
641736228	637000254	Salmonella enterica subsp. enterica serovar Typhi str. CT18	Yersinia pestis biovar Orientalis str. F1991016	637218198 - 641893648 IS1541, transposase (4.E-84),
641736184	637000079	Clostridium perfringens str. 13	Eubacterium siraeum DSM 15702	637251475 - 642025007 hypothetical protein (3.E-69),
641736143	637000279	Staphylococcus aureus subsp. aureus NCTC 8325	Clostridium perfringens C str. JGS1495	637894506 - 642098891 DNA polymerase III subunit alpha (2.E-73),
641736102	637000095	Desulfovibrio desulfuricans G20	Salmonella enterica subsp. enterica serovar Javiana str. GA_MM04042433	637781337 - 642112252 transposase (.0000000000000000000000001),
641736102	637000102	Erwinia carotovora subsp. atroseptica SCRI1043	Salmonella enterica subsp. enterica serovar Javiana str. GA_MM04042433	637379018 - 642112252 transposase (.0000000000000000000000004),
641736102	637000352	Yersinia pestis KIM	Salmonella enterica subsp. enterica serovar Javiana str. GA_MM04042433	637429658 - 642112252 transposase (.00000000000000000000000007), 637429707 - 642115464 putative transposase for IS285 element (4.E-49),
641736102	638341086	Escherichia coli E110019	Salmonella enterica subsp. enterica serovar Javiana str. GA_MM04042433	638672851 - 642112252 transposase (.00000000000000000000000008), 638673182 - 642115901 hypothetical protein (.0000000000004),
641736102	638341243	Yersinia pestis biovar Orientalis str. IP275	Salmonella enterica subsp. enterica serovar Javiana str. GA_MM04042433	639044419 - 642112252 transposase (.00000000000000000000000003), 639044835 - 642115464 putative transposase for IS285 element (4.E-49),
641736102	640427142	Shigella dysenteriae Sd197	Salmonella enterica subsp. enterica serovar Javiana str. GA_MM04042433	640436648 - 642112252 transposase (.00000000000000000000006), 640432671 - 642115464 putative transposase for IS285 element (5.E-47),
641736102	640753023	Escherichia coli APEC O1	Salmonella enterica subsp. enterica serovar Javiana str. GA_MM04042433	640753028 - 642112252 transposase (.0000000000000000000000007), 640757273 - 642114156 hypothetical protein (.00000000000000000000000000000005),
641736105	637000254	Salmonella enterica subsp. enterica serovar Typhi str. CT18	Salmonella enterica subsp. enterica serovar Heidelberg str. SL486	637219619 - 642137631 transposase for IS200 (4.E-88),
641736105	638341243	Yersinia pestis biovar Orientalis str. IP275	Salmonella enterica subsp. enterica serovar Heidelberg str. SL486	639044419 - 642137631 transposase for IS200 (4.E-65), 639045174 - 642134769 transposase for the IS285 insertion element (.0000003),
641736105	640427152	Yersinia pestis Pestoides F	Salmonella enterica subsp. enterica serovar Heidelberg str. SL486	640480458 - 642137631 transposase for IS200 (2.E-83), 640480772 - 642134769 transposase for the IS285 insertion element (.000003),
641736105	640753060	Yersinia pseudotuberculosis IP 31758	Salmonella enterica subsp. enterica serovar Heidelberg str. SL486	640866936 - 642137631 transposase for IS200 (4.E-83), 640863261 - 642134769 transposase for the IS285 insertion element (.000003),
641736106	640753060	Yersinia pseudotuberculosis IP 31758	Salmonella enterica subsp. enterica serovar Heidelberg str. SL476	640866936 - 642142365 transposase for IS200 (4.E-83), 640863261 - 642138838 transposase for the IS285 insertion element (.000003),
641736163	637000102	Erwinia carotovora subsp. atroseptica SCRI1043	Escherichia albertii TW07627	637379018 - 642408230 transposase (3.E-80),
641736163	640069335	Yersinia enterocolitica subsp. enterocolitica 8081	Escherichia albertii TW07627	640075241 - 642408230 transposase (1.E-82),
637000351	637000253	Salmonella enterica subsp. enterica serovar Typhi Ty2	Yersinia pestis CO92	637406689 - 637202786 transposase for the IS1541 insertion element (3.E-84),
637000352	637000252	Salmonella enterica subsp. enterica serovar Paratyphi A str. ATCC 9150	Yersinia pestis KIM	637603866 - 637312446 transposase (4.E-84),
637000252	637000109	Escherichia coli UTI89	Salmonella enterica subsp. enterica serovar Paratyphi A str. ATCC 9150	637931743 - 637604334 transposase for insertion sequence element IS200 (3.E-83), 637933930 - 637602658 hypothetical protein (6.E-40),
637000283	637000079	Clostridium perfringens str. 13	Staphylococcus haemolyticus JCSC1435	637251475 - 637668601 IS605/IS200-like transposase (5.E-46),
637000283	637000281	Staphylococcus epidermidis ATCC 12228	Staphylococcus haemolyticus JCSC1435	637366066 - 637668601 IS605/IS200-like transposase (8.E-56), 637365139 - 637666020 transposase for IS431mec (1.E-129), 637365679 - 637668005 IS1272 transposase (0),
637000353	637000095	Desulfovibrio desulfuricans G20	Yersinia pestis Nepal516	637781337 - 638041931 transposase for the IS1541 insertion element (8.E-65),
638341209	637000143	Lactobacillus salivarius subsp. salivarius UCC118	Streptococcus suis 89/1591	637928104 - 638467101 Transposase IS200-like (4.E-42),
638341086	637000255	Salmonella typhimurium LT2	Escherichia coli E110019	637215004 - 638672851 COG1943: Transposase and inactivated derivatives (2.E-46), 637213480 - 638668674 COG2801: Transposase and inactivated derivatives (0),
638341086	637000355	Yersinia pseudotuberculosis IP 32953	Escherichia coli E110019	637533626 - 638672851 COG1943: Transposase and inactivated derivatives (2.E-46),
638341243	638341086	Escherichia coli E110019	Yersinia pestis biovar Orientalis str. IP275	638672851 - 639044419 COG1943: Transposase and inactivated derivatives (2.E-46), 638671663 - 639045324 COG3316: Transposase and inactivated derivatives (0),
638341243	637000254	Salmonella enterica subsp. enterica serovar Typhi str. CT18	Yersinia pestis biovar Orientalis str. IP275	637219619 - 639044419 COG1943: Transposase and inactivated derivatives (4.E-65), 637254344 - 639045324 COG3316: Transposase and inactivated derivatives (0), 637254311 - 639043298 COG4644: Transposase and inactivated derivatives, TnpA family (0),
638341243	637000253	Salmonella enterica subsp. enterica serovar Typhi Ty2	Yersinia pestis biovar Orientalis str. IP275	637407134 - 639044419 COG1943: Transposase and inactivated derivatives (7.E-66),
639279312	637000240	Rhodopseudomonas palustris HaA2	Rhodopseudomonas palustris BisA53	637883846 - 639319689 protein of unknown function DUF1568 (2.E-94),
639633062	637000290	Streptococcus pneumoniae TIGR4	Streptococcus thermophilus LMD-9	637174993 - 639677371 Transposase (1.E-39), 637174868 - 639676975 Transposase (7.E-127), 637174971 - 639676976 Transposase (.000000000000000000000000009),
639857024	637000093	Desulfitobacterium hafniense Y51	Clostridium cellulolyticum H10	637911123 - 639971381 transposase IS200-like (9.E-78),
640069335	637000351	Yersinia pestis CO92	Yersinia enterocolitica subsp. enterocolitica 8081	637202786 - 640073570 transposase for IS1541 (3.E-84), 637201048 - 640076782 putative transposase for insertion element IS1669 (2.E-70),
640069335	638341243	Yersinia pestis biovar Orientalis str. IP275	Yersinia enterocolitica subsp. enterocolitica 8081	639044419 - 640073570 transposase for IS1541 (2.E-65), 639044187 - 640076782 putative transposase for insertion element IS1669 (2.E-70),
640069335	637000252	Salmonella enterica subsp. enterica serovar Paratyphi A str. ATCC 9150	Yersinia enterocolitica subsp. enterocolitica 8081	637604334 - 640075241 transposase for IS1541 (2.E-84),
640069335	637000254	Salmonella enterica subsp. enterica serovar Typhi str. CT18	Yersinia enterocolitica subsp. enterocolitica 8081	637219619 - 640075241 transposase for IS1541 (2.E-84),
640069335	637000255	Salmonella typhimurium LT2	Yersinia enterocolitica subsp. enterocolitica 8081	637215004 - 640075241 transposase for IS1541 (2.E-84),
640069309	637000279	Staphylococcus aureus subsp. aureus NCTC 8325	Clostridium thermocellum ATCC 27405	637894506 - 640107440 transposase IS200-like protein (4.E-72),
640069309	637000076	Clostridium acetobutylicum ATCC 824	Clostridium thermocellum ATCC 27405	637179203 - 640107440 transposase IS200-like protein (7.E-74),
640427142	637000102	Erwinia carotovora subsp. atroseptica SCRI1043	Shigella dysenteriae Sd197	637379018 - 640436648 Transposase (1.E-41),
640427142	637000253	Salmonella enterica subsp. enterica serovar Typhi Ty2	Shigella dysenteriae Sd197	637408101 - 640436648 Transposase (2.E-43),
640427147	639857024	Clostridium cellulolyticum H10	Streptococcus suis 98HAH33	639971381 - 640517211 transposase of IS200 family (1.E-73),
640427151	637000259	Shewanella sp. MR-4	Vibrio cholerae O395	638118961 - 640533234 IS1004 transposase (2.E-71),
640753023	637000253	Salmonella enterica subsp. enterica serovar Typhi Ty2	Escherichia coli APEC O1	637408101 - 640753028 putative transposase (3.E-83),
640753023	637000351	Yersinia pestis CO92	Escherichia coli APEC O1	637202786 - 640753028 putative transposase (2.E-82),
640753054	637000076	Clostridium acetobutylicum ATCC 824	Staphylococcus aureus subsp. aureus str. Newman	637179203 - 640796063 transposase (1.E-74),
640753054	637000281	Staphylococcus epidermidis ATCC 12228	Staphylococcus aureus subsp. aureus str. Newman	637366066 - 640796063 transposase (1.E-87), 637365679 - 640796057 truncated transposase for IS1272 (5.E-130),
640753020	639633062	Streptococcus thermophilus LMD-9	Clostridium kluyveri DSM 555	639677371 - 640860107 hypothetical protein (.00000000000000004),
640753060	637000252	Salmonella enterica subsp. enterica serovar Paratyphi A str. ATCC 9150	Yersinia pseudotuberculosis IP 31758	637603866 - 640866936 IS1541, transposase (5.E-84),
640963020	640963006	Vibrio cholerae NCTC 8457	Vibrio cholerae 1587	641014294 - 640989098 transposase (2.E-82),
640963020	637000333	Vibrio cholerae O1 biovar eltor str. N16961	Vibrio cholerae 1587	637049553 - 640989098 transposase (2.E-82),
640963020	640427151	Vibrio cholerae O395	Vibrio cholerae 1587	640533234 - 640989098 transposase (2.E-82),
640963021	637000259	Shewanella sp. MR-4	Vibrio cholerae MZO-3	638118961 - 640997059 transposase (2.E-71),
640963006	637000258	Shewanella oneidensis MR-1	Vibrio cholerae NCTC 8457	637343834 - 641014294 IS1004 transposase (.000000000000000000000000000000003),
640963005	640753049	Shewanella baltica OS185	Vibrio cholerae B33	640830573 - 641018546 IS1004 transposase (4.E-71),
640963005	640963004	Vibrio cholerae MZO-2	Vibrio cholerae B33	641020421 - 641018546 IS1004 transposase (3.E-81), 641019375 - 641017994 transposase OrfAB, subunit B (0), 641019373 - 641018486 transposase OrfAB, subunit A (.000000000000000000000001),
640963042	637000093	Desulfitobacterium hafniense Y51	Streptococcus pneumoniae SP3-BS71	637911123 - 641063272 cellobiose phosphotransferase system IIC component (.0000000000000000000000000000000002),
640963042	637000288	Streptococcus mutans UA159	Streptococcus pneumoniae SP3-BS71	637347897 - 641063272 cellobiose phosphotransferase system IIC component (.0000000000000000000000000006), 637348393 - 641064457 pyridine nucleotide-disulfide oxidoreductase (1.E-121), 637348394 - 641063505 Degenerate transposase (orf1) (.0000000000000000000000002),
640963042	639857024	Clostridium cellulolyticum H10	Streptococcus pneumoniae SP3-BS71	639971381 - 641063272 cellobiose phosphotransferase system IIC component (.000000000000000000000000000000001),
640963056	640427118	Lactobacillus reuteri F275	Streptococcus pneumoniae SP6-BS73	640591735 - 641065811 cellobiose phosphotransferase system IIC component (.000000000000000000000000000000002),
640963055	638341112	Lactobacillus reuteri 100-23	Streptococcus pneumoniae SP11-BS70	639135353 - 641070826 30S ribosomal protein S9 (.000000000000000000000000000000002),
640963053	640427146	Streptococcus suis 05ZYH33	Streptococcus pneumoniae SP14-BS69	640514028 - 641072967 hypothetical protein (2.E-55), 640514957 - 641075467 Transposase (1.E-52), 640513928 - 641074409 50S ribosomal protein L9 (1.E-40), 640513932 - 641074949 50S ribosomal protein L34 (0),
640963053	639633062	Streptococcus thermophilus LMD-9	Streptococcus pneumoniae SP14-BS69	639677371 - 641075726 transposase, IS200 family protein (5.E-39), 639676975 - 641074490 IS3-Spn1, transposase (1.E-93), 639676976 - 641075299 Degenerate transposase (orf1) (.000000000000000000000000002),
640963051	638341209	Streptococcus suis 89/1591	Streptococcus pneumoniae SP19-BS75	638467101 - 641078989 hypothetical protein (.00000000000000000000000000000000003), 638467052 - 641080494 IS630-Spn1, transposase Orf1 (1.E-52), 638465812 - 641079730 Transposase, uncharacterized, truncation (9.E-62), 638465811 - 641080290 IS66 family element, Orf2 (.0000000000000000000000000000004), 638467526 - 641080404 IS1239, transposase, IS30 family protein (0),
640963031	637000255	Salmonella typhimurium LT2	Yersinia pestis CA88-4125	637215004 - 641106761 transposase for the IS1541 insertion element (2.E-83),
640963031	640069335	Yersinia enterocolitica subsp. enterocolitica 8081	Yersinia pestis CA88-4125	640073570 - 641106761 transposase for the IS1541 insertion element (3.E-84),
641228510	637000283	Staphylococcus haemolyticus JCSC1435	Staphylococcus aureus subsp. aureus USA300_TCH1516	637668601 - 641309314 IS200 transposase (1.E-55), 637666026 - 641303176 IS431mec transposase (8.E-130), 637666020 - 641308000 IS431mec transposase (2.E-130), 637668005 - 641308007 IS1272 transposase (0),
641228506	637000350	Yersinia pestis Antiqua	Salmonella enterica subsp. enterica serovar Paratyphi B str. SPB7	638046215 - 641325854 hypothetical protein (2.E-83), 638044650 - 641516606 null (0),
641228506	637000109	Escherichia coli UTI89	Salmonella enterica subsp. enterica serovar Paratyphi B str. SPB7	637931743 - 641325854 hypothetical protein (5.E-83),
641228506	637000252	Salmonella enterica subsp. enterica serovar Paratyphi A str. ATCC 9150	Salmonella enterica subsp. enterica serovar Paratyphi B str. SPB7	637604334 - 641325854 hypothetical protein (4.E-88),
641228506	640427152	Yersinia pestis Pestoides F	Salmonella enterica subsp. enterica serovar Paratyphi B str. SPB7	640480458 - 641325854 hypothetical protein (2.E-83), 640479964 - 641516606 null (0),
641228506	640963031	Yersinia pestis CA88-4125	Salmonella enterica subsp. enterica serovar Paratyphi B str. SPB7	641106761 - 641325854 hypothetical protein (2.E-83), 641106152 - 641516606 null (0),
641228512	637000253	Salmonella enterica subsp. enterica serovar Typhi Ty2	Yersinia pestis Angola	637406689 - 641341180 IS1541, transposase (4.E-84),
641522661	640427142	Shigella dysenteriae Sd197	Yersinia pseudotuberculosis YPIII	640436648 - 641598590 transposase IS200-family protein (2.E-43), 640432671 - 641599300 transposase mutator type (9.E-118),
641522649	637000259	Shewanella sp. MR-4	Shewanella woodyi ATCC 51908	638119098 - 641635549 transposase IS200-family protein (8.E-70),
641736211	640069335	Yersinia enterocolitica subsp. enterocolitica 8081	Yersinia pestis FV-1	640073570 - 641792772 IS1541, transposase (3.E-84), 640075349 - 641789641 hypothetical protein (.0000000000000000000002),
641736248	640069335	Yersinia enterocolitica subsp. enterocolitica 8081	Yersinia pestis biovar Antiqua str. UG05-0454	640073570 - 641826708 IS1541, transposase (3.E-84), 640075349 - 641826250 integrase core domain protein (4.E-107),
641736247	637000255	Salmonella typhimurium LT2	Yersinia pestis biovar Orientalis str. MG05-1020	637212680 - 641831287 IS1541, transposase (4.E-93),
641736243	637000252	Salmonella enterica subsp. enterica serovar Paratyphi A str. ATCC 9150	Yersinia pestis biovar Mediaevalis str. K1973002	637603866 - 641835417 IS1541, transposase (5.E-84),
641736242	637000255	Salmonella typhimurium LT2	Yersinia pestis biovar Antiqua str. B42003004	637212680 - 641839743 IS1541, transposase (4.E-93),
641736242	638341086	Escherichia coli E110019	Yersinia pestis biovar Antiqua str. B42003004	638672851 - 641839762 IS1541, transposase (2.E-46),
641736234	640196212	Vibrio cholerae 2740-80	Salmonella enterica subsp. enterica serovar Kentucky str. CVM29188	640197812 - 641860449 transposase IS200-family protein (3.E-67),
641736234	640753049	Shewanella baltica OS185	Salmonella enterica subsp. enterica serovar Kentucky str. CVM29188	640830573 - 641860449 transposase IS200-family protein (1.E-66),
641736234	640963004	Vibrio cholerae MZO-2	Salmonella enterica subsp. enterica serovar Kentucky str. CVM29188	641020421 - 641860449 transposase IS200-family protein (6.E-67),
641736234	640963005	Vibrio cholerae B33	Salmonella enterica subsp. enterica serovar Kentucky str. CVM29188	641018546 - 641860449 transposase IS200-family protein (3.E-67),
641736231	637000095	Desulfovibrio desulfuricans G20	Salmonella enterica subsp. enterica serovar 4,[5],12:i:- str. CVM23701	637781337 - 641882882 transposase for IS200 (1.E-67),
641736231	637000252	Salmonella enterica subsp. enterica serovar Paratyphi A str. ATCC 9150	Salmonella enterica subsp. enterica serovar 4,[5],12:i:- str. CVM23701	637604334 - 641882882 transposase for IS200 (4.E-88),
641736229	640069335	Yersinia enterocolitica subsp. enterocolitica 8081	Salmonella enterica subsp. enterica serovar Dublin str. CT_02021853	640075241 - 641886538 transposase for IS200 (1.E-66), 640076115 - 641886536 IS1400 transposase B (1.E-98),
641736229	637000254	Salmonella enterica subsp. enterica serovar Typhi str. CT18	Salmonella enterica subsp. enterica serovar Dublin str. CT_02021853	637219619 - 641886538 transposase for IS200 (3.E-70),
641736229	637000255	Salmonella typhimurium LT2	Salmonella enterica subsp. enterica serovar Dublin str. CT_02021853	637236286 - 641887189 transposase (4.E-43), 637215004 - 641886538 transposase for IS200 (3.E-70), 637213480 - 641888345 putative transposase (1.E-71), 637213225 - 641886790 putative transposase (3.E-45), 637236292 - 641887275 putative integrase protein (0),
641736228	637000253	Salmonella enterica subsp. enterica serovar Typhi Ty2	Yersinia pestis biovar Orientalis str. F1991016	637406689 - 641893648 IS1541, transposase (4.E-84),
641736184	637000076	Clostridium acetobutylicum ATCC 824	Eubacterium siraeum DSM 15702	637179203 - 642025007 hypothetical protein (3.E-70),
641736143	639857024	Clostridium cellulolyticum H10	Clostridium perfringens C str. JGS1495	639969358 - 642098596 transposase, family (6.E-75),
641736143	637000280	Staphylococcus aureus subsp. aureus USA300	Clostridium perfringens C str. JGS1495	637887961 - 642098891 DNA polymerase III subunit alpha (2.E-73),
641736102	637000351	Yersinia pestis CO92	Salmonella enterica subsp. enterica serovar Javiana str. GA_MM04042433	637202948 - 642112252 transposase (.00000000000000000000000005), 637202854 - 642115464 putative transposase for IS285 element (4.E-49),
641736102	637000353	Yersinia pestis Nepal516	Salmonella enterica subsp. enterica serovar Javiana str. GA_MM04042433	638041931 - 642112252 transposase (.00000000000000000000000005), 638040852 - 642115464 putative transposase for IS285 element (4.E-49),
641736102	637000354	Yersinia pestis biovar Microtus str. 91001	Salmonella enterica subsp. enterica serovar Javiana str. GA_MM04042433	637494836 - 642112252 transposase (.00000000000000000000000005), 637494916 - 642115464 putative transposase for IS285 element (4.E-49),
641736102	640427152	Yersinia pestis Pestoides F	Salmonella enterica subsp. enterica serovar Javiana str. GA_MM04042433	640480690 - 642112252 transposase (.00000000000000000000000005), 640480772 - 642115464 putative transposase for IS285 element (4.E-49),
641736105	637000105	Escherichia coli CFT073	Salmonella enterica subsp. enterica serovar Heidelberg str. SL486	637356997 - 642137631 transposase for IS200 (2.E-84), 637356316 - 642138478 hypothetical protein (.0000000000000000000001), 637354204 - 642134769 transposase for the IS285 insertion element (.000008), 637357446 - 642137157 transposase (pseudogene) (1.E-85),
641736209	637000102	Erwinia carotovora subsp. atroseptica SCRI1043	Salmonella enterica subsp. enterica serovar Weltevreden str. HI_N05-537	637379018 - 642169208 transposase for IS200 (2.E-81),
641736209	638341243	Yersinia pestis biovar Orientalis str. IP275	Salmonella enterica subsp. enterica serovar Weltevreden str. HI_N05-537	639044419 - 642169208 transposase for IS200 (4.E-65), 639044835 - 642167012 putative transposase for IS285 element (0),
641736209	640753060	Yersinia pseudotuberculosis IP 31758	Salmonella enterica subsp. enterica serovar Weltevreden str. HI_N05-537	640866936 - 642169208 transposase for IS200 (4.E-83), 640863261 - 642167012 putative transposase for IS285 element (0),
641736172	637000251	Salmonella enterica subsp. enterica serovar Choleraesuis str. SC-B67	Providencia stuartii ATCC 25827	637638586 - 642341582 transposase (1.E-44), 637643138 - 642342150 Putative Transposase within prophage (.000000000000000000002),
641736172	641228506	Salmonella enterica subsp. enterica serovar Paratyphi B str. SPB7	Providencia stuartii ATCC 25827	641325854 - 642343471 transposase (.0000000000000000000000000000000008),
641736163	637000095	Desulfovibrio desulfuricans G20	Escherichia albertii TW07627	637781337 - 642408230 transposase (1.E-67),
641736163	641228506	Salmonella enterica subsp. enterica serovar Paratyphi B str. SPB7	Escherichia albertii TW07627	641325854 - 642408230 transposase (1.E-84), 641516606 - 642406882 transposase (.000000000000000000000000000000002),
637000290	637000288	Streptococcus mutans UA159	Streptococcus pneumoniae TIGR4	637346765 - 637174993 transposase, IS200 family (3.E-40), 637348393 - 637174868 IS3-Spn1, transposase (1.E-130),
637000351	637000095	Desulfovibrio desulfuricans G20	Yersinia pestis CO92	637781337 - 637199028 putative transposase (2.E-65),
637000351	637000102	Erwinia carotovora subsp. atroseptica SCRI1043	Yersinia pestis CO92	637379018 - 637202786 transposase for the IS1541 insertion element (2.E-84),
637000255	637000109	Escherichia coli UTI89	Salmonella typhimurium LT2	637931743 - 637212680 transposase for IS200 (1.E-92),
637000255	637000252	Salmonella enterica subsp. enterica serovar Paratyphi A str. ATCC 9150	Salmonella typhimurium LT2	637604334 - 637215004 transposase for IS200 (3.E-88),
637000255	637000253	Salmonella enterica subsp. enterica serovar Typhi Ty2	Salmonella typhimurium LT2	637408101 - 637215004 transposase for IS200 (3.E-88),
637000254	637000102	Erwinia carotovora subsp. atroseptica SCRI1043	Salmonella enterica subsp. enterica serovar Typhi str. CT18	637379018 - 637218198 transposase for insertion sequence element IS200 (3.E-82),
637000079	637000076	Clostridium acetobutylicum ATCC 824	Clostridium perfringens str. 13	637179203 - 637251475 probable transposase (1.E-82),
637000352	637000253	Salmonella enterica subsp. enterica serovar Typhi Ty2	Yersinia pestis KIM	637406689 - 637312446 transposase (3.E-84),
637000201	637000020	Bacillus halodurans C-125	Oceanobacillus iheyensis HTE831	637060195 - 637326228 transposase for IS657 (2.E-81),
637000281	637000079	Clostridium perfringens str. 13	Staphylococcus epidermidis ATCC 12228	637251475 - 637366066 IS605/IS200-like transposase (5.E-73),
637000281	637000279	Staphylococcus aureus subsp. aureus NCTC 8325	Staphylococcus epidermidis ATCC 12228	637894506 - 637366066 IS605/IS200-like transposase (4.E-88), 637894500 - 637365679 truncated transposase (1.E-130),
637000354	637000254	Salmonella enterica subsp. enterica serovar Typhi str. CT18	Yersinia pestis biovar Microtus str. 91001	637218198 - 637494836 putative transposase (3.E-84),
637000355	637000255	Salmonella typhimurium LT2	Yersinia pseudotuberculosis IP 32953	637215004 - 637533626 transposase for the IS1541 insertion element (2.E-83),
637000283	637000201	Oceanobacillus iheyensis HTE831	Staphylococcus haemolyticus JCSC1435	637326228 - 637668601 IS605/IS200-like transposase (3.E-45),
637000353	637000102	Erwinia carotovora subsp. atroseptica SCRI1043	Yersinia pestis Nepal516	637379018 - 638041931 transposase for the IS1541 insertion element (2.E-84),
637000353	637000252	Salmonella enterica subsp. enterica serovar Paratyphi A str. ATCC 9150	Yersinia pestis Nepal516	637603866 - 638041931 transposase for the IS1541 insertion element (4.E-84),
637000353	637000253	Salmonella enterica subsp. enterica serovar Typhi Ty2	Yersinia pestis Nepal516	637406689 - 638041931 transposase for the IS1541 insertion element (3.E-84),
638341086	637000102	Erwinia carotovora subsp. atroseptica SCRI1043	Escherichia coli E110019	637379018 - 638672851 COG1943: Transposase and inactivated derivatives (9.E-45),
638341086	637000350	Yersinia pestis Antiqua	Escherichia coli E110019	638046215 - 638672851 COG1943: Transposase and inactivated derivatives (2.E-46),
638341086	637000354	Yersinia pestis biovar Microtus str. 91001	Escherichia coli E110019	637494836 - 638672851 COG1943: Transposase and inactivated derivatives (2.E-46),
639633058	637000259	Shewanella sp. MR-4	Shewanella sp. ANA-3	638118961 - 639726097 transposase IS200-family protein (1.E-81), 638117206 - 639726228 Integrase, catalytic region (0), 638119845 - 639726956 Integrase, catalytic region (3.E-81), 639331115 - 639726954 transposase IS3/IS911 family protein (.0000000000000000000000000000006),
639633058	637000333	Vibrio cholerae O1 biovar eltor str. N16961	Shewanella sp. ANA-3	637049553 - 639726097 transposase IS200-family protein (5.E-71),
639857024	638341076	Desulfitobacterium hafniense DCB-2	Clostridium cellulolyticum H10	638382089 - 639969358 transposase IS200-like (2.E-71),
640069335	637000354	Yersinia pestis biovar Microtus str. 91001	Yersinia enterocolitica subsp. enterocolitica 8081	637494836 - 640073570 transposase for IS1541 (3.E-84), 637494753 - 640075349 transposase for insertion element IS1222 (3.E-93), 637492528 - 640076782 putative transposase for insertion element IS1669 (2.E-70),
640069309	637000273	Staphylococcus aureus subsp. aureus COL	Clostridium thermocellum ATCC 27405	637152570 - 640107440 transposase IS200-like protein (4.E-72),
640427142	637000255	Salmonella typhimurium LT2	Shigella dysenteriae Sd197	637215004 - 640436648 Transposase (2.E-43), 637213480 - 640436842 IS3 ORF2 (0),
640427147	637000288	Streptococcus mutans UA159	Streptococcus suis 98HAH33	637347897 - 640517211 transposase of IS200 family (1.E-45),
640612206	640427146	Streptococcus suis 05ZYH33	Collinsella aerofaciens ATCC 25986	640514941 - 640612690 hypothetical protein (2.E-70),
640612204	640427114	Flavobacterium johnsoniae UW101	Flavobacteria bacterium BAL38	640510301 - 640631418 transposase (9.E-87),
640753054	637000282	Staphylococcus epidermidis RP62A	Staphylococcus aureus subsp. aureus str. Newman	637167826 - 640796063 transposase (2.E-86),
640753060	637000109	Escherichia coli UTI89	Yersinia pseudotuberculosis IP 31758	637931743 - 640866936 IS1541, transposase (5.E-93),
640753060	637000102	Erwinia carotovora subsp. atroseptica SCRI1043	Yersinia pseudotuberculosis IP 31758	637379018 - 640866936 IS1541, transposase (2.E-84),
640963006	637000259	Shewanella sp. MR-4	Vibrio cholerae NCTC 8457	638118961 - 641014294 IS1004 transposase (2.E-71),
640963006	639633058	Shewanella sp. ANA-3	Vibrio cholerae NCTC 8457	639726097 - 641014294 IS1004 transposase (5.E-71),
640963005	637000259	Shewanella sp. MR-4	Vibrio cholerae B33	638118961 - 641018546 IS1004 transposase (2.E-71),
640963005	637000258	Shewanella oneidensis MR-1	Vibrio cholerae B33	637343834 - 641018546 IS1004 transposase (.000000000000000000000000000000003),
640963042	638341207	Streptococcus pneumoniae TIGR4 454	Streptococcus pneumoniae SP3-BS71	638493292 - 641063272 cellobiose phosphotransferase system IIC component (.0000000000000000000000000000000000007), 638494070 - 641064457 pyridine nucleotide-disulfide oxidoreductase (4.E-44), 638494074 - 641064349 IS630-Spn1, transposase Orf2 (4.E-80), 638494238 - 641064292 hypothetical protein (3.E-49), 638494237 - 641064054 50S ribosomal protein L9 (1.E-52), 638493116 - 641063086 Transposase (0…
640963054	639857024	Clostridium cellulolyticum H10	Streptococcus pneumoniae SP9-BS68	639971381 - 641069942 hypothetical protein (2.E-49),
640963055	637000093	Desulfitobacterium hafniense Y51	Streptococcus pneumoniae SP11-BS70	637911123 - 641070826 30S ribosomal protein S9 (.0000000000000000000000000000000005),
640963055	638341207	Streptococcus pneumoniae TIGR4 454	Streptococcus pneumoniae SP11-BS70	638493292 - 641070826 30S ribosomal protein S9 (.000000000000000000000000000000000002), 638494070 - 641072860 putative transposase, ISSmu1 (1.E-44), 638494074 - 641071430 IS630-Spn1, transposase Orf2 (1.E-51), 638494238 - 641071489 hypothetical protein (8.E-49), 638494237 - 641071147 ribose-5-phosphate isomerase A (3.E-53), 638493116 - 641070651 Degenerate transposase (orf2) (4.E-111), 638493438 …
640963048	640427146	Streptococcus suis 05ZYH33	Streptococcus pneumoniae SP18-BS74	640514028 - 641076253 hypothetical protein (2.E-55), 640514957 - 641076359 IS630-Spn1 transposase (2.E-47), 640513928 - 641077412 IS66 family element, Orf2 (2.E-41), 640513932 - 641076908 IS1239, transposase, IS30 family protein (7.E-108),
640963048	640427147	Streptococcus suis 98HAH33	Streptococcus pneumoniae SP18-BS74	640516289 - 641076253 hypothetical protein (2.E-55), 640517227 - 641076359 IS630-Spn1 transposase (2.E-47), 640516192 - 641077412 IS66 family element, Orf2 (2.E-41), 640516196 - 641076908 IS1239, transposase, IS30 family protein (7.E-108),
640963048	638341209	Streptococcus suis 89/1591	Streptococcus pneumoniae SP18-BS74	638467101 - 641076253 hypothetical protein (5.E-46), 638467052 - 641076359 IS630-Spn1 transposase (2.E-47), 638465811 - 641078211 IS66 family element, Orf2 (3.E-53), 638467526 - 641076908 IS1239, transposase, IS30 family protein (1.E-105),
640963052	638341209	Streptococcus suis 89/1591	Streptococcus pneumoniae SP23-BS72	638467101 - 641081002 cellobiose phosphotransferase system IIC component (9.E-46), 638467052 - 641082996 IS630-Spn1 transposase (7.E-48), 638465811 - 641081644 50S ribosomal protein L9 (4.E-47),
640963031	638341086	Escherichia coli E110019	Yersinia pestis CA88-4125	638672851 - 641106761 transposase for the IS1541 insertion element (2.E-46),
641228510	637000281	Staphylococcus epidermidis ATCC 12228	Staphylococcus aureus subsp. aureus USA300_TCH1516	637366066 - 641309314 IS200 transposase (1.E-87), 637365150 - 641308037 transposase (6.E-105), 637365139 - 641308000 IS431mec transposase (2.E-129), 637367366 - 641308046 transposase (0), 637365679 - 641308007 IS1272 transposase (0),
641228510	637000282	Staphylococcus epidermidis RP62A	Staphylococcus aureus subsp. aureus USA300_TCH1516	637167826 - 641309314 IS200 transposase (2.E-86), 637622500 - 641303170 IS257 transposase (3.E-130), 637169198 - 641308000 IS431mec transposase (2.E-130), 637168415 - 641308046 transposase (0),
641228506	637000095	Desulfovibrio desulfuricans G20	Salmonella enterica subsp. enterica serovar Paratyphi B str. SPB7	637781337 - 641325854 hypothetical protein (1.E-67),
641228506	637000355	Yersinia pseudotuberculosis IP 32953	Salmonella enterica subsp. enterica serovar Paratyphi B str. SPB7	637534825 - 641325854 hypothetical protein (2.E-83), 637534926 - 641516606 null (0),
641228506	637000354	Yersinia pestis biovar Microtus str. 91001	Salmonella enterica subsp. enterica serovar Paratyphi B str. SPB7	637494836 - 641325854 hypothetical protein (2.E-83),
641228512	640069335	Yersinia enterocolitica subsp. enterocolitica 8081	Yersinia pestis Angola	640073570 - 641341180 IS1541, transposase (3.E-84), 640075349 - 641337817 integrase core domain protein (1.E-107),
641228512	641228506	Salmonella enterica subsp. enterica serovar Paratyphi B str. SPB7	Yersinia pestis Angola	641325854 - 641341180 IS1541, transposase (2.E-83), 641516606 - 641515438 null (0),
641522640	639857035	Lyngbya sp. PCC 8106	Microcystis aeruginosa NIES-843	640018968 - 641537385 transposase (.000000000000000000000000000000002),
641522661	637000252	Salmonella enterica subsp. enterica serovar Paratyphi A str. ATCC 9150	Yersinia pseudotuberculosis YPIII	637603866 - 641598286 transposase IS200-family protein (5.E-84),
641522661	640753023	Escherichia coli APEC O1	Yersinia pseudotuberculosis YPIII	640753028 - 641598286 transposase IS200-family protein (2.E-82), 640757276 - 641598930 IS1 transposase (.000000000000006), 640940781 - 641597039 Transposase and inactivated derivatives, TnpA family-like protein (.000000000000000000000003),
641522661	641228506	Salmonella enterica subsp. enterica serovar Paratyphi B str. SPB7	Yersinia pseudotuberculosis YPIII	641325854 - 641598286 transposase IS200-family protein (2.E-83), 641516606 - 641595489 transposase mutator type (0),
641522630	640612217	Haemophilus influenzae 3655	Haemophilus somnus 2336	640678289 - 641658631 transposase IS200-family protein (.00000000000000000000000000000000009),
641736191	637000273	Staphylococcus aureus subsp. aureus COL	Staphylococcus aureus subsp. aureus USA300_TCH959	637152570 - 641773314 IS200 transposase (6.E-65), 637151237 - 641773281 probable transposase (7.E-45), 637150822 - 641773604 putative transposase (1.E-56), 637152651 - 641773504 IS1181 transposase (0), 637150830 - 641773578 putative transposase (.0000000000000000000000000000000000001), 637153466 - 641773399 integrase (1.E-58),
641736211	637000253	Salmonella enterica subsp. enterica serovar Typhi Ty2	Yersinia pestis FV-1	637406689 - 641792772 IS1541, transposase (4.E-84),
641736247	637000253	Salmonella enterica subsp. enterica serovar Typhi Ty2	Yersinia pestis biovar Orientalis str. MG05-1020	637406689 - 641831287 IS1541, transposase (4.E-84),
641736247	640069335	Yersinia enterocolitica subsp. enterocolitica 8081	Yersinia pestis biovar Orientalis str. MG05-1020	640073570 - 641831287 IS1541, transposase (3.E-84), 640075349 - 641830771 integrase core domain protein (1.E-107),
641736242	637000254	Salmonella enterica subsp. enterica serovar Typhi str. CT18	Yersinia pestis biovar Antiqua str. B42003004	637218198 - 641839743 IS1541, transposase (4.E-84),
641736242	640753023	Escherichia coli APEC O1	Yersinia pestis biovar Antiqua str. B42003004	640753028 - 641839743 IS1541, transposase (2.E-82), 640940670 - 641839853 Integrase core domain protein (3.E-56), 640940781 - 641839845 transposase (2.E-76),
641736242	640427142	Shigella dysenteriae Sd197	Yersinia pestis biovar Antiqua str. B42003004	640436648 - 641839762 IS1541, transposase (2.E-43), 640436650 - 641839898 transposase, Mutator family (1.E-109), 640432671 - 641839988 transposase, Mutator family (9.E-118), 640436844 - 641839956 transposase for insertion sequence (0),
641736234	640963021	Vibrio cholerae MZO-3	Salmonella enterica subsp. enterica serovar Kentucky str. CVM29188	640997059 - 641860449 transposase IS200-family protein (3.E-67),
641736229	640753023	Escherichia coli APEC O1	Salmonella enterica subsp. enterica serovar Dublin str. CT_02021853	640753028 - 641886538 transposase for IS200 (6.E-66), 640757273 - 641884928 hypothetical protein (.00000000000000000000000000000005), 640940576 - 641887214 hypothetical protein (.00000000000000000000000004),
641736229	641228506	Salmonella enterica subsp. enterica serovar Paratyphi B str. SPB7	Salmonella enterica subsp. enterica serovar Dublin str. CT_02021853	641325854 - 641886538 transposase for IS200 (3.E-70), 641516621 - 641888023 putative transposase for IS285 element (.00000000003), 641516606 - 641888022 IS285, transposase (0),
641736229	637000095	Desulfovibrio desulfuricans G20	Salmonella enterica subsp. enterica serovar Dublin str. CT_02021853	637781337 - 641886538 transposase for IS200 (7.E-51),
641736229	637000352	Yersinia pestis KIM	Salmonella enterica subsp. enterica serovar Dublin str. CT_02021853	637312446 - 641886538 transposase for IS200 (3.E-66), 637429707 - 641888022 IS285, transposase (0),
641736229	637000354	Yersinia pestis biovar Microtus str. 91001	Salmonella enterica subsp. enterica serovar Dublin str. CT_02021853	637494836 - 641886538 transposase for IS200 (2.E-66), 637494916 - 641888022 IS285, transposase (0),
641736228	637000095	Desulfovibrio desulfuricans G20	Yersinia pestis biovar Orientalis str. F1991016	637781337 - 641893648 IS1541, transposase (9.E-67),
641736228	640753023	Escherichia coli APEC O1	Yersinia pestis biovar Orientalis str. F1991016	640753028 - 641893648 IS1541, transposase (2.E-82), 640940670 - 641892870 IS21 ORF1 (.0000000003),
641736143	637000281	Staphylococcus epidermidis ATCC 12228	Clostridium perfringens C str. JGS1495	637366066 - 642097517 transposase, family (2.E-74),
641736143	637000283	Staphylococcus haemolyticus JCSC1435	Clostridium perfringens C str. JGS1495	637668601 - 642098891 DNA polymerase III subunit alpha (7.E-48),
641736153	637000076	Clostridium acetobutylicum ATCC 824	Clostridium perfringens CPE str. F4969	637179203 - 642107115 transposase, family (2.E-82),
641736153	639857024	Clostridium cellulolyticum H10	Clostridium perfringens CPE str. F4969	639969358 - 642107115 transposase, family (2.E-73),
641736105	637000102	Erwinia carotovora subsp. atroseptica SCRI1043	Salmonella enterica subsp. enterica serovar Heidelberg str. SL486	637379018 - 642137631 transposase for IS200 (2.E-81),
641736105	640963031	Yersinia pestis CA88-4125	Salmonella enterica subsp. enterica serovar Heidelberg str. SL486	641106761 - 642137631 transposase for IS200 (2.E-83), 641106152 - 642134769 transposase for the IS285 insertion element (.000003),
641736105	641228512	Yersinia pestis Angola	Salmonella enterica subsp. enterica serovar Heidelberg str. SL486	641341180 - 642137631 transposase for IS200 (4.E-83), 641341901 - 642134769 transposase for the IS285 insertion element (.000003),
641736106	640069335	Yersinia enterocolitica subsp. enterocolitica 8081	Salmonella enterica subsp. enterica serovar Heidelberg str. SL476	640075241 - 642142365 transposase for IS200 (2.E-84), 640075947 - 642141502 transposase (pseudogene) (0),
641736209	640069335	Yersinia enterocolitica subsp. enterocolitica 8081	Salmonella enterica subsp. enterica serovar Weltevreden str. HI_N05-537	640075241 - 642169208 transposase for IS200 (2.E-84), 640074691 - 642169754 Integrase, catalytic region (1.E-121), 640073558 - 642169683 transposase (0),
641736209	640427152	Yersinia pestis Pestoides F	Salmonella enterica subsp. enterica serovar Weltevreden str. HI_N05-537	640480458 - 642169208 transposase for IS200 (2.E-83), 640479964 - 642167012 putative transposase for IS285 element (0),
641736172	637000105	Escherichia coli CFT073	Providencia stuartii ATCC 25827	637357279 - 642343471 transposase (.000000000000000000000000000000004), 637354204 - 642342150 Putative Transposase within prophage (0),
641736163	637000252	Salmonella enterica subsp. enterica serovar Paratyphi A str. ATCC 9150	Escherichia albertii TW07627	637604334 - 642408230 transposase (1.E-84),
637000290	637000020	Bacillus halodurans C-125	Streptococcus pneumoniae TIGR4	637060195 - 637174993 transposase, IS200 family (1.E-73),
637000255	637000254	Salmonella enterica subsp. enterica serovar Typhi str. CT18	Salmonella typhimurium LT2	637219619 - 637215004 transposase for IS200 (3.E-88),
637000352	637000255	Salmonella typhimurium LT2	Yersinia pestis KIM	637212680 - 637312446 transposase (3.E-93),
637000105	637000095	Desulfovibrio desulfuricans G20	Escherichia coli CFT073	637781337 - 637356997 hypothetical protein (1.E-67),
637000105	637000102	Erwinia carotovora subsp. atroseptica SCRI1043	Escherichia coli CFT073	637379018 - 637356997 hypothetical protein (2.E-80),
637000102	637000095	Desulfovibrio desulfuricans G20	Erwinia carotovora subsp. atroseptica SCRI1043	637781337 - 637379018 transposase for the IS1541 insertion element (7.E-64),
637000253	637000105	Escherichia coli CFT073	Salmonella enterica subsp. enterica serovar Typhi Ty2	637356997 - 637408101 transposase for insertion sequence element is200 (1.E-84),
637000303	637000290	Streptococcus pneumoniae TIGR4	Streptococcus thermophilus LMG 18311	637174993 - 637592148 IS657, transposase, IS200 family (2.E-70),
637000302	637000020	Bacillus halodurans C-125	Streptococcus thermophilus CNRZ1066	637060195 - 637594150 IS657, transposase, IS200 family (6.E-74),
637000283	637000076	Clostridium acetobutylicum ATCC 824	Staphylococcus haemolyticus JCSC1435	637179203 - 637668601 IS605/IS200-like transposase (6.E-48),
637000109	637000095	Desulfovibrio desulfuricans G20	Escherichia coli UTI89	637781337 - 637931743 transposase (3.E-66),
637000109	637000102	Erwinia carotovora subsp. atroseptica SCRI1043	Escherichia coli UTI89	637379018 - 637931743 transposase (6.E-79),
637000350	637000253	Salmonella enterica subsp. enterica serovar Typhi Ty2	Yersinia pestis Antiqua	637406689 - 638046215 transposase for the IS1541 insertion element (3.E-84),
638341097	637000283	Staphylococcus haemolyticus JCSC1435	Fusobacterium nucleatum subsp. vincentii ATCC 49256	637668601 - 638395779 Transposase (2.E-46),
638341207	637000288	Streptococcus mutans UA159	Streptococcus pneumoniae TIGR4 454	637347897 - 638493292 hypothetical protein (.000000000000000000000000002), 637348393 - 638494070 hypothetical protein (1.E-41),
638341207	637000093	Desulfitobacterium hafniense Y51	Streptococcus pneumoniae TIGR4 454	637911123 - 638493292 hypothetical protein (.0000000000000000000000000000000004),
638341243	637000095	Desulfovibrio desulfuricans G20	Yersinia pestis biovar Orientalis str. IP275	637781337 - 639044419 COG1943: Transposase and inactivated derivatives (3.E-47),
638341112	637000288	Streptococcus mutans UA159	Lactobacillus reuteri 100-23	637347897 - 639135353 Transposase IS200-like (7.E-38),
639633062	637000020	Bacillus halodurans C-125	Streptococcus thermophilus LMD-9	637060195 - 639677371 Transposase (2.E-40),
640069335	637000352	Yersinia pestis KIM	Yersinia enterocolitica subsp. enterocolitica 8081	637312446 - 640073570 transposase for IS1541 (4.E-84), 637310742 - 640076782 putative transposase for insertion element IS1669 (2.E-70),
640069335	637000355	Yersinia pseudotuberculosis IP 32953	Yersinia enterocolitica subsp. enterocolitica 8081	637534825 - 640073570 transposase for IS1541 (3.E-84), 637531461 - 640075349 transposase for insertion element IS1222 (4.E-107),
640069335	637000253	Salmonella enterica subsp. enterica serovar Typhi Ty2	Yersinia enterocolitica subsp. enterocolitica 8081	637408101 - 640075241 transposase for IS1541 (2.E-84),
640069335	637000095	Desulfovibrio desulfuricans G20	Yersinia enterocolitica subsp. enterocolitica 8081	637781337 - 640075241 transposase for IS1541 (8.E-68),
640427142	637000252	Salmonella enterica subsp. enterica serovar Paratyphi A str. ATCC 9150	Shigella dysenteriae Sd197	637604334 - 640436648 Transposase (2.E-43),
640427152	637000095	Desulfovibrio desulfuricans G20	Yersinia pestis Pestoides F	637781337 - 640480458 transposase for the IS1541 insertion element (8.E-65),
640427152	637000254	Salmonella enterica subsp. enterica serovar Typhi str. CT18	Yersinia pestis Pestoides F	637218198 - 640480458 transposase for the IS1541 insertion element (4.E-84),
640427152	637000253	Salmonella enterica subsp. enterica serovar Typhi Ty2	Yersinia pestis Pestoides F	637406689 - 640480458 transposase for the IS1541 insertion element (4.E-84),
640427152	638341086	Escherichia coli E110019	Yersinia pestis Pestoides F	638672851 - 640480690 transposase for the IS1541 insertion element (2.E-46),
640427146	637000288	Streptococcus mutans UA159	Streptococcus suis 05ZYH33	637347897 - 640514941 transposase of IS200 family (1.E-45),
640753023	637000095	Desulfovibrio desulfuricans G20	Escherichia coli APEC O1	637781337 - 640753028 putative transposase (2.E-64),
640753023	637000255	Salmonella typhimurium LT2	Escherichia coli APEC O1	637215004 - 640753028 putative transposase (3.E-83),
640753023	637000350	Yersinia pestis Antiqua	Escherichia coli APEC O1	638046215 - 640753028 putative transposase (2.E-82), 638029095 - 640940670 transposase (3.E-55), 638046080 - 640757276 IS1 InsB protein (.00000000000000000008),
640753023	638341243	Yersinia pestis biovar Orientalis str. IP275	Escherichia coli APEC O1	639044419 - 640753028 putative transposase (1.E-64), 639045324 - 640940820 IS26 transposase (0), 639043298 - 640940768 transposase (0),
640753049	640427151	Vibrio cholerae O395	Shewanella baltica OS185	640533234 - 640830573 transposase IS200-family protein (4.E-71),
640753020	637000280	Staphylococcus aureus subsp. aureus USA300	Clostridium kluyveri DSM 555	637888379 - 640860107 hypothetical protein (.00000000000000000000000000000009),
640753060	637000095	Desulfovibrio desulfuricans G20	Yersinia pseudotuberculosis IP 31758	637781337 - 640866936 IS1541, transposase (9.E-67),
640753060	640069335	Yersinia enterocolitica subsp. enterocolitica 8081	Yersinia pseudotuberculosis IP 31758	640073570 - 640866936 IS1541, transposase (3.E-84),
640963020	640753049	Shewanella baltica OS185	Vibrio cholerae 1587	640830573 - 640989098 transposase (4.E-71),
640963020	637000258	Shewanella oneidensis MR-1	Vibrio cholerae 1587	637343834 - 640989098 transposase (.000000000000000000000000000000003),
640963004	640753049	Shewanella baltica OS185	Vibrio cholerae MZO-2	640830573 - 641020421 transposase (6.E-70),
640963004	637000259	Shewanella sp. MR-4	Vibrio cholerae MZO-2	638118961 - 641020421 transposase (3.E-70),
640963004	639633058	Shewanella sp. ANA-3	Vibrio cholerae MZO-2	639726097 - 641020421 transposase (8.E-70),
640963042	637000207	Photorhabdus luminescens subsp. laumondii TTO1	Streptococcus pneumoniae SP3-BS71	637466336 - 641063272 cellobiose phosphotransferase system IIC component (.00000000000000000000000000000001),
640963056	637000143	Lactobacillus salivarius subsp. salivarius UCC118	Streptococcus pneumoniae SP6-BS73	637928104 - 641065811 cellobiose phosphotransferase system IIC component (.00000000000000000000000000000006),
640963055	638341209	Streptococcus suis 89/1591	Streptococcus pneumoniae SP11-BS70	638467101 - 641070826 30S ribosomal protein S9 (.00000000000000000000000001), 638467052 - 641072405 IS630-Spn1, transposase Orf1 (2.E-47), 638467524 - 641071887 transposase (6.E-55), 638465811 - 641071147 ribose-5-phosphate isomerase A (5.E-49), 638467590 - 641072163 IS1167, transposase (9.E-73), 638467526 - 641071334 pyridine nucleotide-disulfide oxidoreductase (0),
640963055	639857024	Clostridium cellulolyticum H10	Streptococcus pneumoniae SP11-BS70	639971381 - 641070826 30S ribosomal protein S9 (.000000000000000000000000000000003),
640963051	637000207	Photorhabdus luminescens subsp. laumondii TTO1	Streptococcus pneumoniae SP19-BS75	637466336 - 641080440 cellobiose phosphotransferase system IIC component (.00000000000000000000000000000001),
640963052	640427146	Streptococcus suis 05ZYH33	Streptococcus pneumoniae SP23-BS72	640514028 - 641081002 cellobiose phosphotransferase system IIC component (4.E-54), 640514957 - 641082996 IS630-Spn1 transposase (7.E-48), 640513928 - 641081644 50S ribosomal protein L9 (1.E-40),
641228510	640069309	Clostridium thermocellum ATCC 27405	Staphylococcus aureus subsp. aureus USA300_TCH1516	640107440 - 641309314 IS200 transposase (4.E-72),
641228512	640753023	Escherichia coli APEC O1	Yersinia pestis Angola	640753028 - 641341180 IS1541, transposase (2.E-82),
641228512	638341086	Escherichia coli E110019	Yersinia pestis Angola	638672851 - 641515394 null (2.E-46),
641522661	637000102	Erwinia carotovora subsp. atroseptica SCRI1043	Yersinia pseudotuberculosis YPIII	637379018 - 641598286 transposase IS200-family protein (2.E-84),
641522661	637000253	Salmonella enterica subsp. enterica serovar Typhi Ty2	Yersinia pseudotuberculosis YPIII	637406689 - 641598286 transposase IS200-family protein (4.E-84),
641522661	640069335	Yersinia enterocolitica subsp. enterocolitica 8081	Yersinia pseudotuberculosis YPIII	640073570 - 641598286 transposase IS200-family protein (3.E-84),
641736191	637000281	Staphylococcus epidermidis ATCC 12228	Staphylococcus aureus subsp. aureus USA300_TCH959	637366066 - 641773314 IS200 transposase (3.E-62), 637365139 - 641773604 putative transposase (1.E-56), 637365679 - 641773578 putative transposase (.0000000000000000000000000000000000002),
641736248	637000102	Erwinia carotovora subsp. atroseptica SCRI1043	Yersinia pestis biovar Antiqua str. UG05-0454	637379018 - 641826708 IS1541, transposase (2.E-84),
641736248	637000252	Salmonella enterica subsp. enterica serovar Paratyphi A str. ATCC 9150	Yersinia pestis biovar Antiqua str. UG05-0454	637603866 - 641826708 IS1541, transposase (5.E-84),
641736248	637000254	Salmonella enterica subsp. enterica serovar Typhi str. CT18	Yersinia pestis biovar Antiqua str. UG05-0454	637218198 - 641826708 IS1541, transposase (4.E-84),
641736247	637000095	Desulfovibrio desulfuricans G20	Yersinia pestis biovar Orientalis str. MG05-1020	637781337 - 641831287 IS1541, transposase (9.E-67),
641736247	640427142	Shigella dysenteriae Sd197	Yersinia pestis biovar Orientalis str. MG05-1020	640436648 - 641831287 IS1541, transposase (2.E-43), 640432671 - 641830932 IS285, transposase (9.E-118), 640436844 - 641831426 transposase (0),
641736247	640753023	Escherichia coli APEC O1	Yersinia pestis biovar Orientalis str. MG05-1020	640753028 - 641831287 IS1541, transposase (2.E-82), 640940670 - 641830769 IS21 ORF1 (.0000000003),
641736242	637000105	Escherichia coli CFT073	Yersinia pestis biovar Antiqua str. B42003004	637356997 - 641839743 IS1541, transposase (2.E-94), 637354204 - 641839817 IS285, transposase (0), 637356351 - 641839956 transposase for insertion sequence (0),
641736244	641228506	Salmonella enterica subsp. enterica serovar Paratyphi B str. SPB7	Yersinia pestis biovar Antiqua str. E1979001	641325854 - 641844305 IS1541, transposase (2.E-83), 641516606 - 641844234 transposase, Mutator family (0),
641736234	640963006	Vibrio cholerae NCTC 8457	Salmonella enterica subsp. enterica serovar Kentucky str. CVM29188	641014294 - 641860449 transposase IS200-family protein (3.E-67),
641736231	640427152	Yersinia pestis Pestoides F	Salmonella enterica subsp. enterica serovar 4,[5],12:i:- str. CVM23701	640480458 - 641882882 transposase for IS200 (2.E-83), 640480772 - 641882124 transposase for the IS285 insertion element (.000003),
641736231	641228512	Yersinia pestis Angola	Salmonella enterica subsp. enterica serovar 4,[5],12:i:- str. CVM23701	641341180 - 641882882 transposase for IS200 (4.E-83), 641341901 - 641882124 transposase for the IS285 insertion element (.000003),
641736229	640427152	Yersinia pestis Pestoides F	Salmonella enterica subsp. enterica serovar Dublin str. CT_02021853	640480458 - 641886538 transposase for IS200 (2.E-66), 640479964 - 641888022 IS285, transposase (0),
641736229	637000350	Yersinia pestis Antiqua	Salmonella enterica subsp. enterica serovar Dublin str. CT_02021853	638046215 - 641886538 transposase for IS200 (2.E-66), 638044650 - 641888022 IS285, transposase (0),
641736228	640069335	Yersinia enterocolitica subsp. enterocolitica 8081	Yersinia pestis biovar Orientalis str. F1991016	640073570 - 641893648 IS1541, transposase (3.E-84), 640075349 - 641892868 integrase core domain protein (1.E-107),
641736143	637000282	Staphylococcus epidermidis RP62A	Clostridium perfringens C str. JGS1495	637167826 - 642097517 transposase, family (5.E-73),
641736143	638341097	Fusobacterium nucleatum subsp. vincentii ATCC 49256	Clostridium perfringens C str. JGS1495	638395980 - 642098891 DNA polymerase III subunit alpha (2.E-68),
641736153	637000281	Staphylococcus epidermidis ATCC 12228	Clostridium perfringens CPE str. F4969	637366066 - 642107115 transposase, family (1.E-72),
641736102	637000255	Salmonella typhimurium LT2	Salmonella enterica subsp. enterica serovar Javiana str. GA_MM04042433	637215004 - 642112252 transposase (.00000000000000000000000002),
641736102	637000350	Yersinia pestis Antiqua	Salmonella enterica subsp. enterica serovar Javiana str. GA_MM04042433	638046215 - 642112252 transposase (.00000000000000000000000005), 638045649 - 642115464 putative transposase for IS285 element (4.E-49),
641736102	640069335	Yersinia enterocolitica subsp. enterocolitica 8081	Salmonella enterica subsp. enterica serovar Javiana str. GA_MM04042433	640075241 - 642112252 transposase (.00000000000000000000000008),
641736102	640753060	Yersinia pseudotuberculosis IP 31758	Salmonella enterica subsp. enterica serovar Javiana str. GA_MM04042433	640866936 - 642112252 transposase (.00000000000000000000000007), 640863261 - 642115464 putative transposase for IS285 element (4.E-49),
641736102	640963014	Bacteroides capillosus ATCC 29799	Salmonella enterica subsp. enterica serovar Javiana str. GA_MM04042433	641047600 - 642112252 transposase (.000000000000000000001),
641736102	640963031	Yersinia pestis CA88-4125	Salmonella enterica subsp. enterica serovar Javiana str. GA_MM04042433	641106761 - 642112252 transposase (.00000000000000000000000005), 641106152 - 642115464 putative transposase for IS285 element (4.E-49),
641736102	641228506	Salmonella enterica subsp. enterica serovar Paratyphi B str. SPB7	Salmonella enterica subsp. enterica serovar Javiana str. GA_MM04042433	641325854 - 642112252 transposase (.00000000000000000000000002), 641516621 - 642115464 putative transposase for IS285 element (.0000000003),
641736102	641228512	Yersinia pestis Angola	Salmonella enterica subsp. enterica serovar Javiana str. GA_MM04042433	641515394 - 642112252 transposase (.00000000000000000000000003), 641341901 - 642115464 putative transposase for IS285 element (4.E-49),
641736105	637000253	Salmonella enterica subsp. enterica serovar Typhi Ty2	Salmonella enterica subsp. enterica serovar Heidelberg str. SL486	637408101 - 642137631 transposase for IS200 (4.E-88),
641736105	637000354	Yersinia pestis biovar Microtus str. 91001	Salmonella enterica subsp. enterica serovar Heidelberg str. SL486	637494836 - 642137631 transposase for IS200 (2.E-83), 637494916 - 642134769 transposase for the IS285 insertion element (.000003),
641736105	638341086	Escherichia coli E110019	Salmonella enterica subsp. enterica serovar Heidelberg str. SL486	638672851 - 642137631 transposase for IS200 (2.E-46), 638668674 - 642137874 putative transposase (0),
641736105	640427142	Shigella dysenteriae Sd197	Salmonella enterica subsp. enterica serovar Heidelberg str. SL486	640436648 - 642137631 transposase for IS200 (1.E-43), 640436842 - 642137874 putative transposase (0), 640432671 - 642134769 transposase for the IS285 insertion element (.000003),
641736106	637000252	Salmonella enterica subsp. enterica serovar Paratyphi A str. ATCC 9150	Salmonella enterica subsp. enterica serovar Heidelberg str. SL476	637604334 - 642142365 transposase for IS200 (4.E-88),
641736106	638341086	Escherichia coli E110019	Salmonella enterica subsp. enterica serovar Heidelberg str. SL476	638672851 - 642142365 transposase for IS200 (2.E-46), 638668682 - 642139810 IS1400 transposase B (2.E-59), 638668674 - 642143718 IS3, transposase orfB (0), 638671663 - 642141999 transposase InsB4 for insertion sequence IS26 (0),
641736209	637000350	Yersinia pestis Antiqua	Salmonella enterica subsp. enterica serovar Weltevreden str. HI_N05-537	638046215 - 642169208 transposase for IS200 (2.E-83), 638045649 - 642167012 putative transposase for IS285 element (0),
641736209	640753023	Escherichia coli APEC O1	Salmonella enterica subsp. enterica serovar Weltevreden str. HI_N05-537	640753028 - 642169208 transposase for IS200 (3.E-83),
641736198	638341209	Streptococcus suis 89/1591	Clostridium ramosum DSM 1402	638467101 - 642192184 hypothetical protein (2.E-42),
641736172	640753024	Escherichia coli E24377A	Providencia stuartii ATCC 25827	640925694 - 642342001 transposase, IS605 family protein (.000000000000000000000000000000000002),
641736172	637000252	Salmonella enterica subsp. enterica serovar Paratyphi A str. ATCC 9150	Providencia stuartii ATCC 25827	637604334 - 642343471 transposase (.0000000000000000000000000000000008),
641736163	637000253	Salmonella enterica subsp. enterica serovar Typhi Ty2	Escherichia albertii TW07627	637408101 - 642408230 transposase (1.E-84),
637000282	637000279	Staphylococcus aureus subsp. aureus NCTC 8325	Staphylococcus epidermidis RP62A	637894506 - 637167826 transposase, IS200 family (2.E-86),
637000225	637000223	Pseudomonas syringae pv. phaseolicola 1448A	Pseudomonas syringae pv. tomato str. DC3000	637490514 - 637391631 hypothetical protein (4.E-81), 637672371 - 637394404 ISPsy12, transposase OrfB (0), 637489250 - 637396029 ISPsy13, transposase OrfA (.00000000000000000000000000000000001), 637490049 - 637408348 ISPsy4, transposase (2.E-58), 637488847 - 637396897 ISPssy, transposase (0),
637000195	637000012	Azoarcus sp. EbN1	Nitrosomonas europaea ATCC 19718	637607504 - 637428558 Transposase IS200 like (5.E-70),
637000207	637000093	Desulfitobacterium hafniense Y51	Photorhabdus luminescens subsp. laumondii TTO1	637911123 - 637466336 Transposase, IS200 family (2.E-68),
637000354	637000253	Salmonella enterica subsp. enterica serovar Typhi Ty2	Yersinia pestis biovar Microtus str. 91001	637406689 - 637494836 putative transposase (3.E-84),
637000354	637000252	Salmonella enterica subsp. enterica serovar Paratyphi A str. ATCC 9150	Yersinia pestis biovar Microtus str. 91001	637603866 - 637494836 putative transposase (4.E-84),
637000355	637000252	Salmonella enterica subsp. enterica serovar Paratyphi A str. ATCC 9150	Yersinia pseudotuberculosis IP 32953	637603866 - 637533626 transposase for the IS1541 insertion element (4.E-84),
637000252	637000102	Erwinia carotovora subsp. atroseptica SCRI1043	Salmonella enterica subsp. enterica serovar Paratyphi A str. ATCC 9150	637379018 - 637603866 transposase for insertion sequence element IS200 (3.E-82),
638341207	637000207	Photorhabdus luminescens subsp. laumondii TTO1	Streptococcus pneumoniae TIGR4 454	637466336 - 638493292 hypothetical protein (.00000000000000000000000000000001),
638341086	637000252	Salmonella enterica subsp. enterica serovar Paratyphi A str. ATCC 9150	Escherichia coli E110019	637604334 - 638672851 COG1943: Transposase and inactivated derivatives (2.E-46),
638341243	637000102	Erwinia carotovora subsp. atroseptica SCRI1043	Yersinia pestis biovar Orientalis str. IP275	637379018 - 639044419 COG1943: Transposase and inactivated derivatives (5.E-65),
639857024	637000283	Staphylococcus haemolyticus JCSC1435	Clostridium cellulolyticum H10	637668601 - 639969358 transposase IS200-like (1.E-45),
639857024	638341207	Streptococcus pneumoniae TIGR4 454	Clostridium cellulolyticum H10	638493292 - 639971381 transposase IS200-like (.000000000000000000000000000000003),
640427152	637000102	Erwinia carotovora subsp. atroseptica SCRI1043	Yersinia pestis Pestoides F	637379018 - 640480458 transposase for the IS1541 insertion element (2.E-84), 637378112 - 640469940 transposase (7.E-66),
640427151	639633058	Shewanella sp. ANA-3	Vibrio cholerae O395	639726097 - 640533234 IS1004 transposase (5.E-71),
640612206	637000288	Streptococcus mutans UA159	Collinsella aerofaciens ATCC 25986	637347897 - 640612690 hypothetical protein (.00000000000000000000000000000000002),
640753042	638341161	Pseudomonas aeruginosa PACS2	Pseudomonas aeruginosa PA7	639188853 - 640813276 hypothetical protein (2.E-102),
640753060	637000254	Salmonella enterica subsp. enterica serovar Typhi str. CT18	Yersinia pseudotuberculosis IP 31758	637218198 - 640866936 IS1541, transposase (4.E-84),
640963020	640963004	Vibrio cholerae MZO-2	Vibrio cholerae 1587	641020421 - 640989098 transposase (3.E-81),
640963021	637000258	Shewanella oneidensis MR-1	Vibrio cholerae MZO-3	637343834 - 640997059 transposase (.000000000000000000000000000000003),
640963054	637000093	Desulfitobacterium hafniense Y51	Streptococcus pneumoniae SP9-BS68	637911123 - 641069942 hypothetical protein (3.E-51),
640963055	637000143	Lactobacillus salivarius subsp. salivarius UCC118	Streptococcus pneumoniae SP11-BS70	637928104 - 641070826 30S ribosomal protein S9 (.00000000000000000000000000000008),
640963053	640427147	Streptococcus suis 98HAH33	Streptococcus pneumoniae SP14-BS69	640516289 - 641072967 hypothetical protein (2.E-55), 640517227 - 641075467 Transposase (1.E-52), 640516192 - 641074409 50S ribosomal protein L9 (1.E-40), 640516196 - 641074949 50S ribosomal protein L34 (0),
640963053	638341209	Streptococcus suis 89/1591	Streptococcus pneumoniae SP14-BS69	638467101 - 641072967 hypothetical protein (5.E-46), 638467052 - 641075467 Transposase (1.E-52), 638465811 - 641074409 50S ribosomal protein L9 (2.E-46), 638467526 - 641074949 50S ribosomal protein L34 (0),
640963048	639857024	Clostridium cellulolyticum H10	Streptococcus pneumoniae SP18-BS74	639971381 - 641076253 hypothetical protein (2.E-49),
640963052	637000093	Desulfitobacterium hafniense Y51	Streptococcus pneumoniae SP23-BS72	637911123 - 641081002 cellobiose phosphotransferase system IIC component (8.E-50),
640963031	637000102	Erwinia carotovora subsp. atroseptica SCRI1043	Yersinia pestis CA88-4125	637379018 - 641106761 transposase for the IS1541 insertion element (2.E-84),
640963031	637000252	Salmonella enterica subsp. enterica serovar Paratyphi A str. ATCC 9150	Yersinia pestis CA88-4125	637603866 - 641106761 transposase for the IS1541 insertion element (5.E-84),
640963029	639633048	Paracoccus denitrificans PD1222	Roseobacter sp. AzwK-3b	639770403 - 641158243 putative transposase (3.E-63),
641228506	638341243	Yersinia pestis biovar Orientalis str. IP275	Salmonella enterica subsp. enterica serovar Paratyphi B str. SPB7	639044419 - 641325854 hypothetical protein (4.E-65), 639044835 - 641516606 null (0),
641522661	637000255	Salmonella typhimurium LT2	Yersinia pseudotuberculosis YPIII	637215004 - 641598286 transposase IS200-family protein (2.E-83),
641522661	638341243	Yersinia pestis biovar Orientalis str. IP275	Yersinia pseudotuberculosis YPIII	639044419 - 641598286 transposase IS200-family protein (9.E-69), 639043897 - 641597684 transposase (7.E-45), 639044835 - 641595489 transposase mutator type (0), 639043201 - 641597353 transposase (2.E-61), 639043200 - 641597354 transposase mutator type (0), 639043236 - 641595869 Insertion element protein (5.E-49), 639045422 - 641597039 Transposase and inactivated derivatives, TnpA family-like prot…
641522661	637000095	Desulfovibrio desulfuricans G20	Yersinia pseudotuberculosis YPIII	637781337 - 641598393 transposase IS200-family protein (8.E-65),
641736191	637000280	Staphylococcus aureus subsp. aureus USA300	Staphylococcus aureus subsp. aureus USA300_TCH959	637888379 - 641773314 IS200 transposase (4.E-65), 637886649 - 641773604 putative transposase (3.E-57), 637888456 - 641773504 IS1181 transposase (0), 637886696 - 641773578 putative transposase (.0000000000000000000000000000000000001), 637889278 - 641773399 integrase (1.E-58),
641736211	641228506	Salmonella enterica subsp. enterica serovar Paratyphi B str. SPB7	Yersinia pestis FV-1	641325854 - 641792772 IS1541, transposase (2.E-83), 641516606 - 641792470 IS285, transposase (0),
641736248	637000105	Escherichia coli CFT073	Yersinia pestis biovar Antiqua str. UG05-0454	637356997 - 641826708 IS1541, transposase (2.E-94), 637354204 - 641826733 IS285, transposase (0), 637356351 - 641826809 transposase, IS21 family (0),
641736248	640753023	Escherichia coli APEC O1	Yersinia pestis biovar Antiqua str. UG05-0454	640753028 - 641826708 IS1541, transposase (2.E-82), 640940670 - 641826248 Integrase core domain protein (3.E-56),
641736248	638341086	Escherichia coli E110019	Yersinia pestis biovar Antiqua str. UG05-0454	638672851 - 641826781 IS1541, transposase (2.E-46),
641736247	637000102	Erwinia carotovora subsp. atroseptica SCRI1043	Yersinia pestis biovar Orientalis str. MG05-1020	637379018 - 641831287 IS1541, transposase (2.E-84),
641736243	638341086	Escherichia coli E110019	Yersinia pestis biovar Mediaevalis str. K1973002	638672851 - 641835534 IS1541, transposase (2.E-46),
641736242	637000253	Salmonella enterica subsp. enterica serovar Typhi Ty2	Yersinia pestis biovar Antiqua str. B42003004	637406689 - 641839743 IS1541, transposase (4.E-84),
641736244	637000102	Erwinia carotovora subsp. atroseptica SCRI1043	Yersinia pestis biovar Antiqua str. E1979001	637379018 - 641844305 IS1541, transposase (2.E-84),
641736234	640753060	Yersinia pseudotuberculosis IP 31758	Salmonella enterica subsp. enterica serovar Kentucky str. CVM29188	640866936 - 641861318 putative transposase (.00000000000000000000000000001),
641736231	637000352	Yersinia pestis KIM	Salmonella enterica subsp. enterica serovar 4,[5],12:i:- str. CVM23701	637312446 - 641882882 transposase for IS200 (4.E-83), 637429707 - 641882124 transposase for the IS285 insertion element (.000003),
641736231	640963031	Yersinia pestis CA88-4125	Salmonella enterica subsp. enterica serovar 4,[5],12:i:- str. CVM23701	641106761 - 641882882 transposase for IS200 (2.E-83), 641106152 - 641882124 transposase for the IS285 insertion element (.000003),
641736231	641228506	Salmonella enterica subsp. enterica serovar Paratyphi B str. SPB7	Salmonella enterica subsp. enterica serovar 4,[5],12:i:- str. CVM23701	641325854 - 641882882 transposase for IS200 (4.E-88), 641323706 - 641881640 putative truncated IS3 transposase (8.E-107), 641322055 - 641880458 hypothetical protein (0),
641736229	638341243	Yersinia pestis biovar Orientalis str. IP275	Salmonella enterica subsp. enterica serovar Dublin str. CT_02021853	639044419 - 641886538 transposase for IS200 (4.E-65), 639045174 - 641888025 transposase for the IS285 insertion element (.0000008), 639044835 - 641888022 IS285, transposase (0),
641736229	640427142	Shigella dysenteriae Sd197	Salmonella enterica subsp. enterica serovar Dublin str. CT_02021853	640436648 - 641886538 transposase for IS200 (1.E-43), 640434129 - 641888450 hypothetical protein (2.E-49), 640436650 - 641888022 IS285, transposase (8.E-104),
641736229	637000102	Erwinia carotovora subsp. atroseptica SCRI1043	Salmonella enterica subsp. enterica serovar Dublin str. CT_02021853	637379018 - 641886538 transposase for IS200 (2.E-64),
641736229	637000351	Yersinia pestis CO92	Salmonella enterica subsp. enterica serovar Dublin str. CT_02021853	637202786 - 641886538 transposase for IS200 (2.E-66), 637202854 - 641888022 IS285, transposase (0),
641736229	637000353	Yersinia pestis Nepal516	Salmonella enterica subsp. enterica serovar Dublin str. CT_02021853	638041931 - 641886538 transposase for IS200 (2.E-66), 638040852 - 641888022 IS285, transposase (0),
641736229	637000355	Yersinia pseudotuberculosis IP 32953	Salmonella enterica subsp. enterica serovar Dublin str. CT_02021853	637534825 - 641886538 transposase for IS200 (2.E-66), 637534926 - 641888022 IS285, transposase (0),
641736228	641228506	Salmonella enterica subsp. enterica serovar Paratyphi B str. SPB7	Yersinia pestis biovar Orientalis str. F1991016	641325854 - 641893648 IS1541, transposase (2.E-83), 641516606 - 641892818 IS285, transposase (0),
641736143	640753054	Staphylococcus aureus subsp. aureus str. Newman	Clostridium perfringens C str. JGS1495	640796063 - 642098891 DNA polymerase III subunit alpha (2.E-73),
641736153	637000283	Staphylococcus haemolyticus JCSC1435	Clostridium perfringens CPE str. F4969	637668601 - 642107115 transposase, family (5.E-46),
641736153	638341076	Desulfitobacterium hafniense DCB-2	Clostridium perfringens CPE str. F4969	638382089 - 642107115 transposase, family (3.E-72),
641736105	637000109	Escherichia coli UTI89	Salmonella enterica subsp. enterica serovar Heidelberg str. SL486	637931743 - 642137631 transposase for IS200 (5.E-83), 637933930 - 642138478 hypothetical protein (.0000000000000000000001), 637931627 - 642137157 transposase (pseudogene) (0),
641736105	637000350	Yersinia pestis Antiqua	Salmonella enterica subsp. enterica serovar Heidelberg str. SL486	638046215 - 642137631 transposase for IS200 (2.E-83), 638045649 - 642134769 transposase for the IS285 insertion element (.000003),
641736105	640069335	Yersinia enterocolitica subsp. enterocolitica 8081	Salmonella enterica subsp. enterica serovar Heidelberg str. SL486	640075241 - 642137631 transposase for IS200 (2.E-84), 640075947 - 642137157 transposase (pseudogene) (0),
641736105	640753023	Escherichia coli APEC O1	Salmonella enterica subsp. enterica serovar Heidelberg str. SL486	640753028 - 642137631 transposase for IS200 (3.E-83),
641736209	637000109	Escherichia coli UTI89	Salmonella enterica subsp. enterica serovar Weltevreden str. HI_N05-537	637931743 - 642169208 transposase for IS200 (5.E-83), 637933930 - 642169754 Integrase, catalytic region (4.E-82),
641736209	641228506	Salmonella enterica subsp. enterica serovar Paratyphi B str. SPB7	Salmonella enterica subsp. enterica serovar Weltevreden str. HI_N05-537	641325854 - 642169208 transposase for IS200 (4.E-88), 641323706 - 642165456 putative transposase (7.E-119), 641322055 - 642168961 putative integrase protein (9.E-129), 641516606 - 642167012 putative transposase for IS285 element (3.E-109),
641736198	639857024	Clostridium cellulolyticum H10	Clostridium ramosum DSM 1402	639971381 - 642192184 hypothetical protein (6.E-71),
641736172	637000107	Escherichia coli O157:H7 EDL933	Providencia stuartii ATCC 25827	637066997 - 642342001 transposase, IS605 family protein (.000000000000000000000000000000000001),
641736172	637000108	Escherichia coli O157:H7 str. Sakai	Providencia stuartii ATCC 25827	637083898 - 642342001 transposase, IS605 family protein (.000000000000000000000000000000000002),
641736172	638341236	Xylella fastidiosa Ann-1	Providencia stuartii ATCC 25827	638358465 - 642342001 transposase, IS605 family protein (.0000000000000000000000000000001),
641736172	637000355	Yersinia pseudotuberculosis IP 32953	Providencia stuartii ATCC 25827	637534825 - 642343471 transposase (.0000000000000000000000000000000005), 637534926 - 642342150 Putative Transposase within prophage (0), 637534858 - 642344854 insertion sequence protein (.0000000000000000000000000000000000007),
641736172	638341086	Escherichia coli E110019	Providencia stuartii ATCC 25827	638672851 - 642343471 transposase (.000000000000000000000000000000004),
641736156	637000126	Haemophilus influenzae Rd KW20	Haemophilus parasuis 29755	637007736 - 642377905 hypothetical protein (4.E-82),
641736163	640753060	Yersinia pseudotuberculosis IP 31758	Escherichia albertii TW07627	640866936 - 642408230 transposase (2.E-94), 640863261 - 642406882 transposase (.0000000000000000000000000000000003),
637000301	637000299	Streptococcus pyogenes MGAS8232	Streptococcus pyogenes SSI-1	637260860 - 637402819 putative transposase, IS861 (0), 637260859 - 637402820 conserved hypothetical protein, IS861 associated (1.E-74), 637261596 - 637403844 putative transposase (1.E-41),
637000302	637000289	Streptococcus pneumoniae R6	Streptococcus thermophilus CNRZ1066	637192572 - 637592468 ISSpn1, transposase, IS3 family, truncated (1.E-79), 637191161 - 637593268 IS1167, transposase, ISL3 family, truncated (9.E-97),
637000223	637000052	Burkholderia thailandensis E264	Pseudomonas syringae pv. phaseolicola 1448A	637842895 - 637672371 ISPsy24, transposase orfB (3.E-49),
637000347	637000344	Xanthomonas campestris pv. campestris str. ATCC 33913	Xanthomonas oryzae pv. oryzae MAFF 311018	637272666 - 637848242 ISXoo3 transposase (0), 637275837 - 637850183 ISXoo9 transposase orfB (0), 637276244 - 637850182 ISXoo9 transposase orfA (.0000000000000000000000000000008), 637274153 - 637850479 ISXo3 transposase orfB (4.E-79), 637274813 - 637848233 ISXo1 transposase (0),
637000347	637000345	Xanthomonas campestris pv. vesicatoria str. 85-10	Xanthomonas oryzae pv. oryzae MAFF 311018	637755532 - 637850183 ISXoo9 transposase orfB (0), 637755530 - 637848242 ISXoo3 transposase (0), 637755533 - 637850182 ISXoo9 transposase orfA (.0000000000000000000000000000008), 637755474 - 637850400 IS1113 transposase (2.E-122), 637759911 - 637848233 ISXo1 transposase (0), 637757988 - 637850401 transposase (1.E-85),
637000238	637000193	Nitrobacter winogradskyi Nb-255	Rhodopseudomonas palustris BisB5	637713683 - 637960949 Integrase, catalytic region (2.E-118),
637000196	637000166	Methylococcus capsulatus str. Bath	Nitrosomonas eutropha C71	637171053 - 638132708 Integrase, catalytic region (0),
638341121	637000155	Magnetospirillum magneticum AMB-1	Magnetospirillum magnetotacticum MS-1	637821934 - 638367215 COG2801: Transposase and inactivated derivatives (3.E-98),
638341208	638341202	Streptococcus agalactiae 18RS21	Streptococcus pyogenes M49 591	638644521 - 638476008 COG2801: Transposase and inactivated derivatives (0), 638644380 - 638476181 COG2801: Transposase and inactivated derivatives (5.E-118), 638643145 - 638475718 COG3328: Transposase and inactivated derivatives (1.E-60),
638341207	637000298	Streptococcus pyogenes MGAS6180	Streptococcus pneumoniae TIGR4 454	637674718 - 638494070 hypothetical protein (.0000000000000000000000000000000000003),
638341207	637000294	Streptococcus pyogenes MGAS10750	Streptococcus pneumoniae TIGR4 454	637995944 - 638494070 hypothetical protein (.000000000000000000000000002),
638341207	637000297	Streptococcus pyogenes MGAS5005	Streptococcus pneumoniae TIGR4 454	637677629 - 638494070 hypothetical protein (.0000000000000000000000000000000000005),
638341036	637000053	Burkholderia xenovorans LB400	Burkholderia pseudomallei 1655	637949273 - 638535117 hypothetical protein (5.E-110), 637947890 - 638535055 hypothetical protein (5.E-83), 637953301 - 638535054 hypothetical protein (1.E-127), 637947891 - 638533471 hypothetical protein (.000000000000000005), 637946472 - 638535059 hypothetical protein (4.E-54), 637948625 - 638536574 hypothetical protein (0),
638341037	637000053	Burkholderia xenovorans LB400	Burkholderia pseudomallei 1710a	637949273 - 638539829 hypothetical protein (5.E-110), 637947012 - 638538319 hypothetical protein (8.E-90), 637946472 - 638538880 hypothetical protein (1.E-53), 637946471 - 638538879 hypothetical protein (8.E-56), 637948625 - 638540341 hypothetical protein (0),
638341202	637000301	Streptococcus pyogenes SSI-1	Streptococcus agalactiae 18RS21	637402819 - 638644380 IS861, transposase OrfB (1.E-124),
638341202	637000291	Streptococcus pyogenes M1 GAS	Streptococcus agalactiae 18RS21	637090017 - 638644380 IS861, transposase OrfB (9.E-127), 637090278 - 638644521 transposase (1.E-124),
638341204	637000291	Streptococcus pyogenes M1 GAS	Streptococcus agalactiae CJB111	637090278 - 638648543 transposase OrfB, IS3 family, truncation (8.E-124),
638341205	637000301	Streptococcus pyogenes SSI-1	Streptococcus agalactiae COH1	637402819 - 638651141 IS861, transposase OrfB (7.E-125),
638341206	638341204	Streptococcus agalactiae CJB111	Streptococcus agalactiae H36B	638649505 - 638654378 ISSdy1, transposase OrfB (0), 638648381 - 638653447 transposase OrfB, IS3 family, truncation (3.E-107), 638649233 - 638654177 Transposase (IS4 family) (4.E-67),
638341035	637000046	Burkholderia cenocepacia AU 1054	Burkholderia pseudomallei 1106b	638015992 - 638852074 hypothetical protein (2.E-123), 638018141 - 638852837 hypothetical protein (6.E-119), 638018578 - 638852287 hypothetical protein (.0000000000000000000000000000003), 638018872 - 638853548 hypothetical protein (0),
638341009	637000267	Silicibacter pomeroyi DSS-3	Aurantimonas sp. SI85-9A1	637288116 - 639107300 integrase (3.E-43),
638341222	637000337	Vibrio vulnificus YJ016	Vibrio alginolyticus 12G01	637468628 - 639126941 transposase and inactivated derivative (0), 637470449 - 639124993 hypothetical protein (0),
639633056	638341182	Roseobacter sp. MED193	Roseobacter denitrificans OCh 114	638932554 - 639636708 integrase catalytic domain, putative (0),
639633055	637000159	Mesorhizobium loti MAFF303099	Rhizobium leguminosarum bv. viciae 3841	637078114 - 639646670 putative transposase (1.E-129), 637080165 - 639651199 putative transposase-related protein (3.E-78), 637078227 - 639651126 putative transposase (2.E-128),
639633058	637000260	Shewanella sp. MR-7	Shewanella sp. ANA-3	638123812 - 639726228 Integrase, catalytic region (0), 638123059 - 639726893 Integrase, catalytic region (0),
639633058	637000004	Alcanivorax borkumensis SK2	Shewanella sp. ANA-3	638080195 - 639726956 Integrase, catalytic region (1.E-71),
639633058	639633057	Shewanella amazonensis SB2B	Shewanella sp. ANA-3	639781254 - 639726956 Integrase, catalytic region (6.E-84), 639781253 - 639726954 transposase IS3/IS911 family protein (.000000000000000000000000000000004),
639633048	638341009	Aurantimonas sp. SI85-9A1	Paracoccus denitrificans PD1222	639107300 - 639771155 Integrase, catalytic region (1.E-92),
639633044	637000171	Mycobacterium sp. MCS	Mycobacterium vanbaalenii PYR-1	638032323 - 639804084 Integrase, catalytic region (0), 638034744 - 639809429 Integrase, catalytic region (0), 638031719 - 639809442 Integrase, catalytic region (1.E-96), 638031720 - 639804611 Integrase, catalytic region (0), 638034614 - 639808210 transposase, mutator type (0), 638034519 - 639806741 transposase, mutator type (0), 638034080 - 639803924 transposase IS116/IS110/IS902 family protein (…
639633044	639633041	Mycobacterium smegmatis str. MC2 155	Mycobacterium vanbaalenii PYR-1	639742554 - 639809429 Integrase, catalytic region (0), 639742606 - 639808210 transposase, mutator type (0),
639857002	638341139	Oceanicola batsensis HTCC2597	Roseovarius sp. HTCC2601	638886442 - 639873935 Integrase, catalytic domain (0), 638885631 - 639872402 ISSpo7, transposase (3.E-59),
639857009	637000230	Ralstonia metallidurans CH34	Burkholderia phymatum STM815	637976665 - 639896036 hypothetical protein (.000000007), 637980959 - 639894028 Integrase, catalytic region (6.E-130), 639330715 - 639898946 transposase, IS4 (6.E-58), 637979651 - 639894014 transposase, IS4 (0),
639857009	639633051	Polaromonas naphthalenivorans CJ2	Burkholderia phymatum STM815	639834756 - 639899412 Integrase, catalytic region (6.E-76),
639857010	638341035	Burkholderia pseudomallei 1106b	Burkholderia phytofirmans PsJN	638852837 - 639904509 Integrase, catalytic region (8.E-121), 638853384 - 639907515 IS66 Orf2 like (9.E-44),
640069335	637000251	Salmonella enterica subsp. enterica serovar Choleraesuis str. SC-B67	Yersinia enterocolitica subsp. enterocolitica 8081	637638795 - 640075349 transposase for insertion element IS1222 (0),
640069320	639633040	Mycobacterium bovis BCG str. Pasteur 1173P2	Mycobacterium sp. JLS	639831750 - 640139519 Integrase, catalytic region (0),
640069320	639633041	Mycobacterium smegmatis str. MC2 155	Mycobacterium sp. JLS	639742554 - 640140492 Integrase, catalytic region (0), 639739789 - 640140513 Integrase, catalytic region (0), 639742606 - 640138747 transposase, mutator type (0),
640069307	638341030	Burkholderia mallei GB8 horse 4	Burkholderia vietnamiensis G4	638522665 - 640178128 Integrase, catalytic region (0), 638521595 - 640184148 transposase, IS204/IS1001/IS1096/IS1165 family protein (0),
640069333	637000301	Streptococcus pyogenes SSI-1	Streptococcus pyogenes str. Manfredo	637402819 - 640195141 isertion sequence IS861 putative transposase (0), 637402782 - 640195138 putative transposase (5.E-47), 637403844 - 640195164 putative transposase (0),
640196212	638341228	Vibrio cholerae V52	Vibrio cholerae 2740-80	638712955 - 640198814 transposase OrfAB, subunit B (2.E-120), 638711627 - 640196388 transposase, putative (4.E-79), 638714429 - 640198813 transposase OrfAB, subunit A (3.E-50), 638713967 - 640197161 IS5 transposase (0),
640069320	639633042	Mycobacterium sp. KMS	Mycobacterium sp. JLS	640068725 - 640278341 null (0), 639792926 - 640140148 Integrase, catalytic region (0), 639792915 - 640140494 putative transposase (1.E-82), 639792913 - 640140492 Integrase, catalytic region (0), 639791419 - 640141761 Integrase, catalytic region (0), 639791207 - 640139450 Integrase, catalytic region (0), 640068724 - 640278340 null (1.E-57), 640068723 - 640278339 null (0), 639795144 - 640138747 tra…
640427137	637000159	Mesorhizobium loti MAFF303099	Rhizobium etli CFN 42	637078114 - 640441219 probable insertion sequence transposase protein (6.E-128),
640427122	637000171	Mycobacterium sp. MCS	Mycobacterium gilvum PYR-GCK	638034757 - 640459670 Integrase, catalytic region (1.E-111), 638034744 - 640457418 Integrase, catalytic region (0), 638032323 - 640454808 Integrase, catalytic region (0), 638031720 - 640458992 Integrase, catalytic region (0), 638031719 - 640454800 integrase, catalytic region (3.E-83), 638030759 - 640454864 Integrase, catalytic region (2.E-85), 639329735 - 640726146 null (0), 638034731 - 640457414…
640427122	639633041	Mycobacterium smegmatis str. MC2 155	Mycobacterium gilvum PYR-GCK	639742554 - 640457418 Integrase, catalytic region (0), 639740385 - 640454803 Integrase, catalytic region (0), 639740247 - 640459670 Integrase, catalytic region (0), 639742606 - 640459613 transposase, mutator type (0), 639742601 - 640457414 transposase, mutator type (0), 639740662 - 640454888 transposase IstA protein, putative (4.E-118),
640427122	639633042	Mycobacterium sp. KMS	Mycobacterium gilvum PYR-GCK	639789315 - 640458992 Integrase, catalytic region (0), 640068725 - 640454864 Integrase, catalytic region (0), 639792926 - 640454808 Integrase, catalytic region (0), 639792305 - 640454800 integrase, catalytic region (3.E-83), 639791419 - 640459588 Integrase, catalytic region (0), 639789655 - 640459670 Integrase, catalytic region (1.E-111), 639789642 - 640457418 Integrase, catalytic region (0), 640…
640427138	639633048	Paracoccus denitrificans PD1222	Rhodobacter sphaeroides ATCC 17025	639771155 - 640485041 hypothetical protein (1.E-102), 639769389 - 640485857 hypothetical protein (3.E-50),
640427113	637000105	Escherichia coli CFT073	Enterobacter sp. 638	637358352 - 640490917 Integrase, catalytic region (0),
640427104	640427103	Bradyrhizobium sp. BTAi1	Bradyrhizobium sp. ORS278	640560434 - 640523052 putative transposase (0), 640559760 - 640521690 putative transposase, probably encoded by an unidentified IS element protein (0), 640559768 - 640523911 putative transposase from insertion sequence (5.E-46), 640561415 - 640523912 conserved hypothetical protein; putative IS66 Orf2 like (5.E-64), 640561414 - 640524385 putative transposase (0),
640427101	637000267	Silicibacter pomeroyi DSS-3	Acidiphilium cryptum JF-5	637288116 - 640553201 hypothetical protein (.0000000000000000004),
640612219	638341184	Roseovarius sp. 217	Sagittula stellata E-37	638912907 - 640645911 Transposase and inactivated derivative (0),
640612217	640427116	Haemophilus influenzae PittEE	Haemophilus influenzae 3655	640609007 - 640678682 transposase (0),
640753049	639633059	Shewanella sp. W3-18-1	Shewanella baltica OS185	639814392 - 640744687 null (8.E-70), 639815062 - 640819203 Integrase catalytic region (6.E-93), 639816730 - 640744665 null (0),
640753017	640427109	Clostridium botulinum A str. ATCC 3502	Clostridium botulinum A str. ATCC 19397	640572438 - 640745969 null (0),
640753032	637000252	Salmonella enterica subsp. enterica serovar Paratyphi A str. ATCC 9150	Klebsiella pneumoniae subsp. pneumoniae MGH 78578	637604414 - 640798380 putative transposase-related protein (4.E-60),
640753049	637000257	Shewanella frigidimarina NCIMB 400	Shewanella baltica OS185	638136834 - 640830926 transposase IS3/IS911 family protein (0),
640753038	638341121	Magnetospirillum magnetotacticum MS-1	Ochrobactrum anthropi ATCC 49188	638374268 - 640835412 transposase IS3/IS911 family protein (2.E-128),
640753019	640753017	Clostridium botulinum A str. ATCC 19397	Clostridium botulinum F str. Langeland	640848755 - 640856051 transposase ISLasa6a, IS3 family (2.E-109),
640753058	640753033	Marinomonas sp. MWYL1	Vibrio harveyi ATCC BAA-1116	640804938 - 640910657 hypothetical protein (1.E-125), 640743655 - 640910656 hypothetical protein (3.E-38),
640753058	638341231	Vibrio splendidus 12B01	Vibrio harveyi ATCC BAA-1116	638894328 - 640910721 hypothetical protein (0), 638894690 - 640908097 hypothetical protein (6.E-114), 638894455 - 640908060 hypothetical protein (.00000000000000000000000000000000007),
640753025	640753022	Enterobacter sakazakii ATCC BAA-894	Escherichia coli HS	640899931 - 640923625 ISEhe3, transposase orfB (2.E-129),
640753048	640069335	Yersinia enterocolitica subsp. enterocolitica 8081	Serratia proteamaculans 568	640075349 - 640935879 Integrase catalytic region (5.E-125),
640753048	637000354	Yersinia pestis biovar Microtus str. 91001	Serratia proteamaculans 568	637494753 - 640939642 Integrase catalytic region (1.E-91),
640963060	637000153	Listeria monocytogenes EGD-e	Listeria monocytogenes FSL N3-165	637220624 - 640966007 hypothetical protein (1.E-102),
640963006	637000336	Vibrio vulnificus CMCP6	Vibrio cholerae NCTC 8457	637364551 - 641012759 transposase, putative (0), 637360805 - 641014385 transposase OrfAB, subunit A (2.E-39),
640963010	638341222	Vibrio alginolyticus 12G01	Vibrio harveyi HY01	639126941 - 641026812 transposase InsF for insertion sequence IS3A/B/C/D/E/fA (0),
640963010	637000336	Vibrio vulnificus CMCP6	Vibrio harveyi HY01	637362849 - 641026823 transposase InsF for insertion sequence IS3A/B/C/D/E/fA (0), 637364904 - 641026554 transposase (0),
641228508	637000257	Shewanella frigidimarina NCIMB 400	Shewanella pealeana ATCC 700345	638136374 - 641238734 Integrase catalytic region (1.E-123),
641228507	637000260	Shewanella sp. MR-7	Shewanella baltica OS195	638124423 - 641290845 Integrase catalytic region (0),
641228505	638341082	Escherichia coli 101-1	Salmonella enterica subsp. arizonae serovar 62:z4,z23:--	638869121 - 641304101 hypothetical protein (0), 638867160 - 641304438 hypothetical protein (2.E-79), 638865235 - 641305775 hypothetical protein (2.E-77), 638865233 - 641305304 hypothetical protein (7.E-43), 638865227 - 641306473 hypothetical protein (.00000000000000000000000000000000002),
641228505	640427143	Shigella sonnei Ss046	Salmonella enterica subsp. arizonae serovar 62:z4,z23:--	640432369 - 641305119 hypothetical protein (1.E-58), 640432222 - 641304101 hypothetical protein (0), 640432106 - 641304403 hypothetical protein (1.E-103), 640432252 - 641306736 hypothetical protein (0),
641228506	637000263	Shigella flexneri 2a str. 2457T	Salmonella enterica subsp. enterica serovar Paratyphi B str. SPB7	637423203 - 641323706 hypothetical protein (6.E-108),
641228506	637000106	Escherichia coli K12	Salmonella enterica subsp. enterica serovar Paratyphi B str. SPB7	637015436 - 641323706 hypothetical protein (2.E-107),
641228481	640753051	Sinorhizobium medicae WSM419	Brucella suis ATCC 23445	640744350 - 641359256 hypothetical protein (4.E-105), 640778037 - 641359274 transposase for insertion sequence element IS6501 (5.E-70),
641228479	637000208	Polaromonas sp. JS666	Bordetella petrii	637944832 - 641361814 integrase, catalytic domain (3.E-119),
641228479	637000230	Ralstonia metallidurans CH34	Bordetella petrii	637980959 - 641361814 integrase, catalytic domain (0), 637976928 - 641364520 Tn3 family transposase fragment (0),
641228479	639633003	Acidovorax sp. JS42	Bordetella petrii	640068435 - 641361814 integrase, catalytic domain (3.E-116), 639839178 - 641361817 transposase (0), 640068412 - 641364520 Tn3 family transposase fragment (0),
641380435	640612219	Sagittula stellata E-37	Hoeflea phototrophica DFL-43	640645911 - 641456146 Transposase and inactivated derivative (0), 640643145 - 641456392 ISxcd1 transposase (0),
641380435	637000155	Magnetospirillum magneticum AMB-1	Hoeflea phototrophica DFL-43	637821934 - 641456392 ISxcd1 transposase (6.E-87), 637822651 - 641456146 Transposase and inactivated derivative (0),
641380435	640753038	Ochrobactrum anthropi ATCC 49188	Hoeflea phototrophica DFL-43	640835412 - 641456392 ISxcd1 transposase (0),
641380430	638341121	Magnetospirillum magnetotacticum MS-1	Methylobacterium nodulans ORS 2060	638371248 - 641498554 transposase (3.E-76), 638368903 - 641503199 ISHne3, transposase (2.E-112),
641228482	638341029	Burkholderia mallei FMH	Burkholderia multivorans ATCC 17616	638601516 - 641517083 null (0), 638601003 - 641319069 Transposase and inactivated derivatives-like protein (1.E-44),
641228482	638341030	Burkholderia mallei GB8 horse 4	Burkholderia multivorans ATCC 17616	638522665 - 641517083 null (0), 638521947 - 641319069 Transposase and inactivated derivatives-like protein (1.E-45),
641522612	638341009	Aurantimonas sp. SI85-9A1	Caulobacter sp. K31	639104181 - 641550610 Integrase catalytic region (6.E-55),
641522612	637000061	Caulobacter crescentus CB15	Caulobacter sp. K31	637088797 - 641550610 Integrase catalytic region (0), 637087805 - 641550733 Integrase catalytic region (0),
641522652	640963054	Streptococcus pneumoniae SP9-BS68	Streptococcus pneumoniae Hungary19A-6	641068841 - 641571554 integrase core domain, putative (1.E-58), 641068550 - 641571890 transposase subfamily, putative (.000000000000000000000000000001), 641068886 - 641571762 mobile genetic element (2.E-66), 641068175 - 641572235 transposase (IS4 family) (1.E-67), 641068107 - 641572446 transposase (IS4 family) (4.E-66), 641068627 - 641572278 Spn1, transposase Orf2 (.000000000000000000000000000001…
641522623	637000251	Salmonella enterica subsp. enterica serovar Choleraesuis str. SC-B67	Escherichia coli ATCC 8739	637641595 - 642485643 null (0), 637639228 - 641603161 Integrase catalytic region (8.E-129), 637640713 - 641603307 Insertion element protein (1.E-78), 637638693 - 641602586 Insertion element protein (4.E-82),
641522625	641228505	Salmonella enterica subsp. arizonae serovar 62:z4,z23:--	Escherichia coli str. K12 substr. DH10B	641304438 - 641609773 KpLE2 phage-like element; partial transposase of insertion element IS911B (6.E-75), 641304101 - 641607683 IS3 element protein InsF (0), 641307654 - 641605801 CP4-6 prophage; partial regulator of insertion element IS911A (2.E-38), 641306473 - 641605811 predicted IS protein (.0000000000000000000000000000000003),
641522649	640753050	Shewanella sediminis HAW-EB3	Shewanella woodyi ATCC 51908	640933375 - 641633154 transposase IS3/IS911 family protein (4.E-130),
641522621	638341036	Burkholderia pseudomallei 1655	Cupriavidus taiwanensis	638535055 - 641670054 transposase, IS3 family (8.E-78), 638535060 - 641670125 Transposase, IS66 family (0), 638535059 - 641670126 transposase, IS66 family (2.E-56),
641522642	639633042	Mycobacterium sp. KMS	Mycobacterium marinum M	639789315 - 641719027 transposase, ISMyma01_aa2-like protein (0),
641522642	640427122	Mycobacterium gilvum PYR-GCK	Mycobacterium marinum M	640458992 - 641719027 transposase, ISMyma01_aa2-like protein (0),
641736247	640753048	Serratia proteamaculans 568	Yersinia pestis biovar Orientalis str. MG05-1020	640939642 - 641830771 integrase core domain protein (8.E-112),
641736244	640753048	Serratia proteamaculans 568	Yersinia pestis biovar Antiqua str. E1979001	640939642 - 641843791 integrase core domain protein (8.E-112),
641736234	638341196	Shigella dysenteriae 1012	Salmonella enterica subsp. enterica serovar Kentucky str. CVM29188	638865094 - 641861325 IS629 transposase (8.E-112), 638864056 - 641856505 putative IS3 transposase (5.E-71), 638865096 - 641861327 IS629 ORF1 (8.E-57), 638865102 - 641860426 hypothetical protein (0), 638863481 - 641861470 IS1 orfB, A (.0000000000000000000000000000000001), 638864156 - 641861530 IS1 ORF (.00000000000000000000000000000000003),
641736234	640753025	Escherichia coli HS	Salmonella enterica subsp. enterica serovar Kentucky str. CVM29188	640745601 - 641856505 putative IS3 transposase (1.E-126), 640922801 - 641861470 IS1 orfB, A (4.E-45), 640922802 - 641861530 IS1 ORF (.00000000000000000000000000000000003),
641736234	640753015	Citrobacter koseri ATCC BAA-895	Salmonella enterica subsp. enterica serovar Kentucky str. CVM29188	640914820 - 641860456 Integrase, catalytic region (2.E-81),
641736233	637000104	Escherichia coli 536	Salmonella enterica subsp. enterica serovar Saintpaul str. SARA23	638063123 - 641869564 putative integrase core domain (4.E-38), 638061428 - 641869678 putative transposase (0),
641736233	637000110	Escherichia coli W3110	Salmonella enterica subsp. enterica serovar Saintpaul str. SARA23	637002059 - 641869678 putative transposase (0),
641736233	638341089	Escherichia coli F11	Salmonella enterica subsp. enterica serovar Saintpaul str. SARA23	638660526 - 641869678 putative transposase (0), 638659325 - 641869564 putative integrase core domain (4.E-38),
641736230	637000104	Escherichia coli 536	Salmonella enterica subsp. enterica serovar Saintpaul str. SARA29	638064950 - 641876296 hypothetical protein (3.E-91), 638063123 - 641876291 IS1400 transposase B (8.E-84), 638061428 - 641877093 putative transposase (0), 638064951 - 641876300 Transposase insN for insertion sequence element IS (.0000000000000000000000000000000002), 638063847 - 641876310 hypothetical protein (8.E-39),
641736230	637000107	Escherichia coli O157:H7 EDL933	Salmonella enterica subsp. enterica serovar Saintpaul str. SARA29	637720474 - 641876296 hypothetical protein (3.E-91), 637720473 - 641876300 Transposase insN for insertion sequence element IS (.000000000000000000000000000000004),
641736230	637000263	Shigella flexneri 2a str. 2457T	Salmonella enterica subsp. enterica serovar Saintpaul str. SARA29	637426174 - 641876296 hypothetical protein (3.E-91), 637423203 - 641877093 putative transposase (0), 637426173 - 641876300 Transposase insN for insertion sequence element IS (.0000000000000000000000000000000006),
641736230	637000251	Salmonella enterica subsp. enterica serovar Choleraesuis str. SC-B67	Salmonella enterica subsp. enterica serovar Saintpaul str. SARA29	637643321 - 641876931 hypothetical protein (8.E-130), 637641595 - 641876296 hypothetical protein (2.E-101), 637639228 - 641877093 putative transposase (0), 637641594 - 641876300 Transposase insN for insertion sequence element IS (.0000000000000000000000000000000000003),
641736230	637000255	Salmonella typhimurium LT2	Salmonella enterica subsp. enterica serovar Saintpaul str. SARA29	637213480 - 641877093 putative transposase (0), 637213225 - 641873005 putative transposase (3.E-45), 637211691 - 641876931 hypothetical protein (2.E-129),
641736230	637000261	Shigella boydii Sb227	Salmonella enterica subsp. enterica serovar Saintpaul str. SARA29	637808078 - 641876296 hypothetical protein (2.E-90), 637805704 - 641877093 putative transposase (7.E-90), 637805815 - 641876300 Transposase insN for insertion sequence element IS (.000000000000000000000000000000002), 637805739 - 641872510 hypothetical protein (.000000000000000000000000000000004),
641736230	638341086	Escherichia coli E110019	Salmonella enterica subsp. enterica serovar Saintpaul str. SARA29	638668682 - 641876291 IS1400 transposase B (1.E-96), 638668674 - 641877093 putative transposase (0),
641736230	641228505	Salmonella enterica subsp. arizonae serovar 62:z4,z23:--	Salmonella enterica subsp. enterica serovar Saintpaul str. SARA29	641304403 - 641876296 hypothetical protein (4.E-79), 641304101 - 641877093 putative transposase (0), 641307654 - 641876300 Transposase insN for insertion sequence element IS (.0000000000000000000000003), 641304047 - 641876995 IS285, transposase (2.E-49), 641306736 - 641872510 hypothetical protein (.0000000000000000000000000000000008),
641736231	638341082	Escherichia coli 101-1	Salmonella enterica subsp. enterica serovar 4,[5],12:i:- str. CVM23701	638869121 - 641881640 putative truncated IS3 transposase (8.E-95),
641736231	638341084	Escherichia coli B171	Salmonella enterica subsp. enterica serovar 4,[5],12:i:- str. CVM23701	638677255 - 641881640 putative truncated IS3 transposase (8.E-95),
641736231	638341085	Escherichia coli B7A	Salmonella enterica subsp. enterica serovar 4,[5],12:i:- str. CVM23701	638659093 - 641881640 putative truncated IS3 transposase (8.E-95),
641736229	638341089	Escherichia coli F11	Salmonella enterica subsp. enterica serovar Dublin str. CT_02021853	638659325 - 641886536 IS1400 transposase B (2.E-82), 638660658 - 641888629 hypothetical protein (1.E-38),
641736121	640753042	Pseudomonas aeruginosa PA7	Burkholderia oklahomensis C6786	640813279 - 641919763 putative transposase protein (2.E-42),
641736128	637000231	Ralstonia solanacearum GMI1000	Burkholderia pseudomallei 9	637241082 - 641962082 A, transposase OrfB (1.E-56), 637240408 - 641966084 isrso8-transposase orfb protein (0), 637240407 - 641966086 isrso8-transposase orfa protein (.000000000000005),
641736125	637000231	Ralstonia solanacearum GMI1000	Burkholderia pseudomallei 7894	637241082 - 641990292 hypothetical protein (5.E-79), 637240408 - 641990174 isrso8-transposase orfb protein (0), 637240407 - 641990176 isrso8-transposase orfa protein (.000000000000005), 637241410 - 641990192 ISBma1, transposase (6.E-90),
641736134	640753006	Bacillus cereus subsp. cytotoxis NVH 391-98	Bacillus cereus AH1134	640841415 - 642039528 transposase (6.E-106),
641736144	640753019	Clostridium botulinum F str. Langeland	Clostridium butyricum 5521	640856051 - 642095457 transposase (8.E-108),
641736103	638341089	Escherichia coli F11	Salmonella enterica subsp. enterica serovar Kentucky str. CDC 191	638660526 - 642120128 putative IS3 transposase (6.E-123), 638659325 - 642121565 Integrase, catalytic region (2.E-81),
641736100	641228506	Salmonella enterica subsp. enterica serovar Paratyphi B str. SPB7	Salmonella enterica subsp. enterica serovar Schwarzengrund str. SL480	641322055 - 642126049 hypothetical protein (9.E-129), 641516621 - 642126372 transposase (.0000000003),
641736101	641228505	Salmonella enterica subsp. arizonae serovar 62:z4,z23:--	Salmonella enterica subsp. enterica serovar Agona str. SL483	641305788 - 642128604 hypothetical protein (5.E-59), 641304101 - 642132526 putative transposase (0), 641305304 - 642129141 putative cytoplasmic protein (.000004), 641304047 - 642131935 transposase (2.E-46), 641306736 - 642128825 hypothetical protein (1.E-70),
641736101	637000104	Escherichia coli 536	Salmonella enterica subsp. enterica serovar Agona str. SL483	638063123 - 642128841 IS1400 transposase B (8.E-84), 638063847 - 642132934 hypothetical protein (1.E-38),
641736101	638341196	Shigella dysenteriae 1012	Salmonella enterica subsp. enterica serovar Agona str. SL483	638864056 - 642130958 putative IS3 transposase (5.E-71), 638865002 - 642128825 hypothetical protein (3.E-69),
641736101	641228506	Salmonella enterica subsp. enterica serovar Paratyphi B str. SPB7	Salmonella enterica subsp. enterica serovar Agona str. SL483	641323706 - 642130958 putative IS3 transposase (2.E-119), 641322055 - 642132491 hypothetical protein (5.E-130), 641516622 - 642128599 transposase for the IS285 insertion element (2.E-91),
641736101	637000106	Escherichia coli K12	Salmonella enterica subsp. enterica serovar Agona str. SL483	637015436 - 642132526 putative transposase (0),
641736101	638341086	Escherichia coli E110019	Salmonella enterica subsp. enterica serovar Agona str. SL483	638668682 - 642128841 IS1400 transposase B (1.E-96), 638668674 - 642132526 putative transposase (0),
641736105	638341083	Escherichia coli 53638	Salmonella enterica subsp. enterica serovar Heidelberg str. SL486	638693372 - 642137874 putative transposase (0),
641736105	638341085	Escherichia coli B7A	Salmonella enterica subsp. enterica serovar Heidelberg str. SL486	638659093 - 642137874 putative transposase (0),
641736105	638341089	Escherichia coli F11	Salmonella enterica subsp. enterica serovar Heidelberg str. SL486	638660526 - 642137874 putative transposase (0), 638659325 - 642138478 hypothetical protein (.0000000000000000000001), 638660658 - 642138602 hypothetical protein (.0000000000000000002), 638663447 - 642137157 transposase (pseudogene) (0),
641736106	638341196	Shigella dysenteriae 1012	Salmonella enterica subsp. enterica serovar Heidelberg str. SL476	638864056 - 642143718 IS3, transposase orfB (5.E-80),
641736104	637000106	Escherichia coli K12	Salmonella enterica subsp. enterica serovar Newport str. SL254	637015436 - 642144888 putative IS3 transposase (2.E-116),
641736104	638341083	Escherichia coli 53638	Salmonella enterica subsp. enterica serovar Newport str. SL254	638693372 - 642144888 putative IS3 transposase (2.E-116),
641736104	638341086	Escherichia coli E110019	Salmonella enterica subsp. enterica serovar Newport str. SL254	638668674 - 642144888 putative IS3 transposase (2.E-116),
641736104	640427142	Shigella dysenteriae Sd197	Salmonella enterica subsp. enterica serovar Newport str. SL254	640436842 - 642144888 putative IS3 transposase (3.E-111), 640432671 - 642146782 transposase for the IS285 insertion element (.000003),
641736104	640753024	Escherichia coli E24377A	Salmonella enterica subsp. enterica serovar Newport str. SL254	640924847 - 642144888 putative IS3 transposase (2.E-116),
641736111	637000264	Shigella flexneri 2a str. 301	Salmonella enterica subsp. enterica serovar Newport str. SL317	637336372 - 642157025 ISEhe3 orfB (0), 637333301 - 642158441 putative IS3 transposase (5.E-128), 637336514 - 642157020 predicted IS protein (.000000000000000000000000000000000005),
641736111	640427113	Enterobacter sp. 638	Salmonella enterica subsp. enterica serovar Newport str. SL317	640490917 - 642157025 ISEhe3 orfB (4.E-130),
641736111	641228505	Salmonella enterica subsp. arizonae serovar 62:z4,z23:--	Salmonella enterica subsp. enterica serovar Newport str. SL317	641307528 - 642157025 ISEhe3 orfB (6.E-83), 641304101 - 642158441 putative IS3 transposase (0), 641307530 - 642157020 predicted IS protein (.000000000000000000000000000000001), 641305304 - 642157978 hypothetical protein (.00002),
641736111	638341083	Escherichia coli 53638	Salmonella enterica subsp. enterica serovar Newport str. SL317	638693372 - 642158441 putative IS3 transposase (2.E-127),
641736185	641228506	Salmonella enterica subsp. enterica serovar Paratyphi B str. SPB7	Salmonella enterica subsp. enterica serovar Virchow str. SL491	641323706 - 642178553 hypothetical protein (.000000000000000000000000000006), 641322055 - 642179141 hypothetical protein (2.E-129), 641516622 - 642178550 IS285, transposase (2.E-90), 641516606 - 642179514 IS285, transposase (0),
641736183	640963056	Streptococcus pneumoniae SP6-BS73	Streptococcus pneumoniae CDC1873-00	641067984 - 642186829 integrase core domain protein (0), 641066358 - 642185147 integrase core domain protein (0), 641066152 - 642185496 conserved hypothetical protein (6.E-60), 641067927 - 642185582 transposase (IS4 family) (1.E-79), 641066803 - 642185462 transposase (IS4 family) (1.E-66), 641067825 - 642186734 transposase family protein (2.E-91), 641066850 - 642186989 Spn1, transposase Orf2 (7.E…
641736183	640753055	Streptococcus gordonii str. Challis substr. CH1	Streptococcus pneumoniae CDC1873-00	640745081 - 642186829 integrase core domain protein (8.E-110),
641736272	637000290	Streptococcus pneumoniae TIGR4	Streptococcus pneumoniae SP195	637174868 - 642209761 conserved hypothetical protein (1.E-58), 637175485 - 642208808 transposase (IS4 family) (9.E-67), 637175310 - 642208865 transposase (IS4 family) (1.E-65), 637173979 - 642209652 transposase (IS4 family) (8.E-65), 637175410 - 642209480 transposase (.0000000000000000000000000000003), 637174231 - 642209374 transposase (1.E-90), 637173761 - 642208662 transposase (3.E-62), 6371749…
641736272	639633062	Streptococcus thermophilus LMD-9	Streptococcus pneumoniae SP195	639676975 - 642209761 conserved hypothetical protein (1.E-50), 639676976 - 642209760 conserved domain protein (.0000000000002), 639675820 - 642208420 hypothetical protein (.00000001),
641736264	640963042	Streptococcus pneumoniae SP3-BS71	Streptococcus pneumoniae MLV-016	641064457 - 642214464 integrase core domain protein (0), 641064250 - 642214580 conserved hypothetical protein (7.E-61), 641065464 - 642214669 putative transposase subfamily (.000000000000000000000000000001), 641064206 - 642215020 transposase (IS4 family) (4.E-68), 641063914 - 642214135 transposase (IS4 family) (7.E-66), 641063701 - 642214872 transposase (IS4 family) (4.E-66), 641065273 - 64221563…
641736264	640963054	Streptococcus pneumoniae SP9-BS68	Streptococcus pneumoniae MLV-016	641068841 - 642214580 conserved hypothetical protein (7.E-61), 641068550 - 642214669 putative transposase subfamily (.000000000000000000000000000001), 641068886 - 642214872 transposase (IS4 family) (1.E-65), 641068175 - 642214135 transposase (IS4 family) (5.E-68), 641068107 - 642215020 transposase (IS4 family) (8.E-66), 641068427 - 642214819 transposase family protein (8.E-91), 641068263 - 642215…
641736171	637000291	Streptococcus pyogenes M1 GAS	Streptococcus infantarius subsp. infantarius ATCC BAA-102	637090017 - 642345593 hypothetical protein (1.E-123),
641736171	637000297	Streptococcus pyogenes MGAS5005	Streptococcus infantarius subsp. infantarius ATCC BAA-102	637676700 - 642345593 hypothetical protein (1.E-123),
641736174	640753038	Ochrobactrum anthropi ATCC 49188	Rhizobium leguminosarum bv. trifolii WSM1325	640837283 - 642356114 Integrase catalytic region (0), 640837363 - 642354864 IS66 Orf2 family protein (3.E-50), 640835406 - 642354865 transposase IS66 (0),
641736174	640753051	Sinorhizobium medicae WSM419	Rhizobium leguminosarum bv. trifolii WSM1325	640791805 - 642356114 Integrase catalytic region (0), 640777934 - 642356123 transposase IS66 (0), 640777933 - 642356128 IS66 Orf2 family protein (.0000000000000000000000000000000000003), 640776579 - 642359860 IS66 Orf2 family protein (.0000000000000000000000000000006),
641736157	639279301	Agrobacterium tumefaciens str. C58 (Cereon)	Rhizobium leguminosarum bv. trifolii WSM2304	639293193 - 642381086 Integrase catalytic region (0), 639293194 - 642381071 transposase IS3/IS911 family protein (.0000000000000007),
641736157	640753038	Ochrobactrum anthropi ATCC 49188	Rhizobium leguminosarum bv. trifolii WSM2304	640837283 - 642381086 Integrase catalytic region (0), 640837182 - 642381071 transposase IS3/IS911 family protein (.0000000000000007),
641736168	639633041	Mycobacterium smegmatis str. MC2 155	Micrococcus luteus NCTC 2665	639742554 - 642451744 Integrase catalytic region (6.E-100),
637000277	637000274	Staphylococcus aureus subsp. aureus MRSA252	Staphylococcus aureus subsp. aureus Mu50	637153553 - 637100311 truncated transposase (5.E-102), 637153873 - 637098916 probable transposase (.000000000000000000000000000000000006), 637153515 - 637098536 transposase for IS-like element (1.E-130), 637155902 - 637100294 truncated transposase (0),
637000148	637000146	Legionella pneumophila str. Lens	Legionella pneumophila subsp. pneumophila str. Philadelphia 1	637582579 - 637132504 ISxcC1 transposase (0), 637583346 - 637130089 transposase B, TnpA (8.E-40), 637583350 - 637130090 transposase, IS911 (7.E-48), 637581970 - 637132112 TnpA transposase (0),
637000258	637000256	Shewanella denitrificans OS217	Shewanella oneidensis MR-1	637957072 - 637346544 ISSod1, transposase OrfB (0), 637956082 - 637346583 ISSod4, transposase (0),
637000225	637000221	Pseudomonas fluorescens PfO-1	Pseudomonas syringae pv. tomato str. DC3000	637742857 - 637394404 ISPsy12, transposase OrfB (6.E-55), 637742669 - 637396113 ISPsy6, transposase (0),
637000302	637000288	Streptococcus mutans UA159	Streptococcus thermophilus CNRZ1066	637348393 - 637593806 IS861, transposase (orf2), IS3 family, truncated (5.E-97), 637348324 - 637593438 IS1193 transposase (0),
637000346	637000345	Xanthomonas campestris pv. vesicatoria str. 85-10	Xanthomonas oryzae pv. oryzae KACC10331	637755530 - 637634335 IS1404 transposase (0), 637755533 - 637633000 ISxac3 transposase (.0000000000000000000000000000008), 637755474 - 637633194 putative transposase (2.E-121), 637759911 - 637632605 putative transposase (0), 637757988 - 637633195 Tn5044 transposase (1.E-85),
637000347	637000343	Xanthomonas campestris pv. campestris str. 8004	Xanthomonas oryzae pv. oryzae MAFF 311018	637658120 - 637848242 ISXoo3 transposase (0), 637659744 - 637850183 ISXoo9 transposase orfB (0), 637659743 - 637850182 ISXoo9 transposase orfA (.0000000000000000000000000000008), 637657630 - 637850479 ISXo3 transposase orfB (4.E-79), 637656898 - 637848233 ISXo1 transposase (0),
638341208	637000286	Streptococcus agalactiae A909	Streptococcus pyogenes M49 591	637725884 - 638476181 COG2801: Transposase and inactivated derivatives (5.E-118), 637725122 - 638476008 COG2801: Transposase and inactivated derivatives (0),
638341208	638341204	Streptococcus agalactiae CJB111	Streptococcus pyogenes M49 591	638648543 - 638476008 COG2801: Transposase and inactivated derivatives (0),
638341208	637000299	Streptococcus pyogenes MGAS8232	Streptococcus pyogenes M49 591	637260232 - 638476008 COG2801: Transposase and inactivated derivatives (0), 637260860 - 638476181 COG2801: Transposase and inactivated derivatives (1.E-124), 637260859 - 638476758 COG2963: Transposase and inactivated derivatives (5.E-90), 637261596 - 638475988 COG2826: Transposase and inactivated derivatives, IS30 family (7.E-40),
638341208	638341205	Streptococcus agalactiae COH1	Streptococcus pyogenes M49 591	638651715 - 638476181 COG2801: Transposase and inactivated derivatives (4.E-118), 638649995 - 638476008 COG2801: Transposase and inactivated derivatives (0),
638341207	637000300	Streptococcus pyogenes MGAS9429	Streptococcus pneumoniae TIGR4 454	637989887 - 638494070 hypothetical protein (.000000000000000000000000000000000006),
638341036	638341025	Burkholderia dolosa AUO158	Burkholderia pseudomallei 1655	638761758 - 638535117 hypothetical protein (3.E-122), 638759192 - 638533000 hypothetical protein (0), 638762839 - 638535999 hypothetical protein (.0000000000000000000000000000002), 638763915 - 638533550 hypothetical protein (.00000000000000000000000000000003), 638764285 - 638535059 hypothetical protein (2.E-61), 638764286 - 638535060 hypothetical protein (0), 638762861 - 638536574 hypothetical pr…
638341036	638341024	Burkholderia cenocepacia PC184	Burkholderia pseudomallei 1655	638754210 - 638535117 hypothetical protein (2.E-123), 638754588 - 638533000 hypothetical protein (0), 638754868 - 638533550 hypothetical protein (.00000000000000000000000000000001), 638754870 - 638535059 hypothetical protein (9.E-51), 638754869 - 638535060 hypothetical protein (0),
638341037	637000046	Burkholderia cenocepacia AU 1054	Burkholderia pseudomallei 1710a	638015992 - 638539829 hypothetical protein (2.E-123), 638018149 - 638538319 hypothetical protein (9.E-94), 638018578 - 638538344 hypothetical protein (.000000000000000000000000000002),
638341031	637000231	Ralstonia solanacearum GMI1000	Burkholderia mallei JHU	637241082 - 638606305 COG2801: Transposase and inactivated derivatives (5.E-125), 637241410 - 638605131 COG3464: Transposase and inactivated derivatives (0),
638341203	637000294	Streptococcus pyogenes MGAS10750	Streptococcus agalactiae 515	637995244 - 638646892 transposase OrfB, IS3 family, truncation (4.E-102),
638341203	637000298	Streptococcus pyogenes MGAS6180	Streptococcus agalactiae 515	637675003 - 638646892 transposase OrfB, IS3 family, truncation (2.E-101),
638341204	638341203	Streptococcus agalactiae 515	Streptococcus agalactiae CJB111	638647350 - 638649505 ISSdy1, transposase OrfB (0), 638647297 - 638649495 ISSdy1, transposase OrfB (0), 638646892 - 638648381 transposase OrfB, IS3 family, truncation (7.E-113), 638647298 - 638649496 ISSdy1, transposase OrfA (1.E-47), 638647542 - 638649233 Transposase (IS4 family) (4.E-67),
638341205	637000287	Streptococcus agalactiae NEM316	Streptococcus agalactiae COH1	637350019 - 638651738 ISSdy1, transposase OrfB (2.E-106), 637349350 - 638649996 probable transposase TnpA (1.E-42), 637348914 - 638650871 transposase, IS30 family, putative, truncation (0),
638341206	637000296	Streptococcus pyogenes MGAS315	Streptococcus agalactiae H36B	637306922 - 638653447 transposase OrfB, IS3 family, truncation (6.E-100),
638341206	637000286	Streptococcus agalactiae A909	Streptococcus agalactiae H36B	637725884 - 638653351 IS861, transposase OrfB, truncation (.0000000000000000000009), 637725654 - 638654378 ISSdy1, transposase OrfB (0), 637725054 - 638653447 transposase OrfB, IS3 family, truncation (3.E-107), 637726322 - 638654177 Transposase (IS4 family) (4.E-67), 637724543 - 638654235 IS1239, transposase, probable (0), 637725879 - 638653535 transposase, IS30 family, putative, truncation (0),
638341206	637000292	Streptococcus pyogenes MGAS10270	Streptococcus agalactiae H36B	637991169 - 638653447 transposase OrfB, IS3 family, truncation (2.E-99),
638341087	637000255	Salmonella typhimurium LT2	Escherichia coli E22	637213480 - 638667732 COG2801: Transposase and inactivated derivatives (0),
638341224	637000336	Vibrio vulnificus CMCP6	Vibrio cholerae MO10	637360804 - 638699685 COG2801: Transposase and inactivated derivatives (1.E-82), 637364551 - 638697703 COG2801: Transposase and inactivated derivatives (1.E-77), 637360805 - 638701050 COG2963: Transposase and inactivated derivatives (2.E-39),
638341228	637000333	Vibrio cholerae O1 biovar eltor str. N16961	Vibrio cholerae V52	637050061 - 638712955 COG2801: Transposase and inactivated derivatives (2.E-120), 637047292 - 638711627 COG2801: Transposase and inactivated derivatives (2.E-78), 637050062 - 638714429 COG2963: Transposase and inactivated derivatives (3.E-50), 637049744 - 638713967 COG3039: Transposase and inactivated derivatives, IS5 family (0),
638341211	638341139	Oceanicola batsensis HTCC2597	Sulfitobacter sp. EE-36	638883205 - 638831417 transposase (3.E-99), 638886835 - 638831711 ISPsy22, transposase truncated (0), 638885739 - 638831720 IS30 family protein transposase (0),
638341212	638341121	Magnetospirillum magnetotacticum MS-1	Sulfitobacter sp. NAS-14.1	638374268 - 638842646 ISxcd1 transposase (3.E-124),
638341134	637000193	Nitrobacter winogradskyi Nb-255	Nitrobacter sp. Nb-311A	637713683 - 638923538 integrase, catalytic region (0), 637713976 - 638923645 ISBm1, transposase orfA (7.E-67), 637712645 - 638923527 transposase (1.E-71),
638341222	637000336	Vibrio vulnificus CMCP6	Vibrio alginolyticus 12G01	637362849 - 639126941 transposase and inactivated derivative (6.E-130), 637364904 - 639124993 hypothetical protein (0),
639633056	638341139	Oceanicola batsensis HTCC2597	Roseobacter denitrificans OCh 114	638883205 - 639636781 transposase, putative (2.E-38), 638886882 - 639636023 transposase, putative (0),
639633056	638341211	Sulfitobacter sp. EE-36	Roseobacter denitrificans OCh 114	638831402 - 639636781 transposase, putative (3.E-78),
639633055	637000041	Brucella melitensis biovar Abortus 2308	Rhizobium leguminosarum bv. viciae 3841	637813412 - 639651491 putative insertion sequence protein (1.E-69),
639633049	639633028	Lactobacillus casei ATCC 334	Pediococcus pentosaceus ATCC 25745	639665266 - 639661670 Transposase (4.E-108), 639665760 - 639661646 Transposase, IS30 family (0),
639633025	638341073	Croceibacter atlanticus HTCC2559	Gramella forsetii KT0803	638887275 - 639718248 integrase (1.E-65),
639633044	639633042	Mycobacterium sp. KMS	Mycobacterium vanbaalenii PYR-1	639792926 - 639804084 Integrase, catalytic region (0), 639789642 - 639809429 Integrase, catalytic region (0), 639792305 - 639809442 Integrase, catalytic region (1.E-96), 639789315 - 639804611 Integrase, catalytic region (0), 639795144 - 639808210 transposase, mutator type (0), 639794626 - 639806741 transposase, mutator type (0), 639793775 - 639803924 transposase IS116/IS110/IS902 family protein (…
639633037	638341070	Congregibacter litoralis KT71	Marinobacter aquaeolei VT8	638984372 - 639810354 Integrase, catalytic region (0), 638984427 - 639810851 transposase, IS204/IS1001/IS1096/IS1165 family protein (0), 638984680 - 639809543 transposase Tn3 family protein (0),
639857009	638341036	Burkholderia pseudomallei 1655	Burkholderia phymatum STM815	638535054 - 639894020 Integrase, catalytic region (0),
639857012	637000050	Burkholderia pseudomallei K96243	Comamonas testosteroni KF-1	637569854 - 639914023 Integrase, catalytic region (1.E-105),
639857012	637000166	Methylococcus capsulatus str. Bath	Comamonas testosteroni KF-1	637170100 - 639916015 Integrase, catalytic region (0), 637172089 - 639912276 transposase, IS4 (0),
640069303	639857012	Comamonas testosteroni KF-1	Burkholderia mallei NCTC 10229	639914023 - 640093977 putative transposase protein (4.E-107),
640069334	637000303	Streptococcus thermophilus LMG 18311	Streptococcus sanguinis SK36	637591796 - 640104402 ORFB, transposon ISSsa2 (4.E-92), 637591423 - 640105066 Transposase and inactivated derivatives, putative (2.E-62),
640069328	639279302	Agrobacterium tumefaciens str. C58 (Dupont)	Rhodobacter sphaeroides ATCC 17029	639300582 - 640112453 hypothetical protein (.00000000000000000000000000000000004),
640069328	639857019	Stappia aggregata IAM 12614	Rhodobacter sphaeroides ATCC 17029	639944496 - 640112453 hypothetical protein (.0000000000000000000000000000000000004),
640069305	639857012	Comamonas testosteroni KF-1	Burkholderia pseudomallei 1106a	639914023 - 640143660 integrase core domain protein (9.E-87),
640069307	638341035	Burkholderia pseudomallei 1106b	Burkholderia vietnamiensis G4	638852837 - 640182625 Integrase, catalytic region (0), 638852287 - 640184665 transposase, mutator type (.00000000000000000000000000000005), 638851649 - 640184148 transposase, IS204/IS1001/IS1096/IS1165 family protein (0),
640069333	638341206	Streptococcus agalactiae H36B	Streptococcus pyogenes str. Manfredo	638653447 - 640195746 putative transposase (7.E-100),
640427138	637000267	Silicibacter pomeroyi DSS-3	Rhodobacter sphaeroides ATCC 17025	637288116 - 640485041 hypothetical protein (.0000000000000000000000000000004), 637613680 - 640485684 hypothetical protein (1.E-90),
640427113	637000263	Shigella flexneri 2a str. 2457T	Enterobacter sp. 638	637423740 - 640490917 Integrase, catalytic region (0), 637426308 - 640725762 null (.0000000000000000005),
640427113	637000265	Shigella flexneri 5 str. 8401	Enterobacter sp. 638	638074159 - 640490917 Integrase, catalytic region (0), 638077991 - 640725762 null (.0000000000000000005),
640427151	638341224	Vibrio cholerae MO10	Vibrio cholerae O395	638698475 - 640534083 rfbqrso22-4 (8.E-62), 638697703 - 640531799 putative transposase (4.E-79), 638701050 - 640533812 transposase OrfAB, subunit A (7.E-56), 638701038 - 640531122 IS5 transposase (0),
640427145	637000281	Staphylococcus epidermidis ATCC 12228	Staphylococcus aureus subsp. aureus JH9	637365150 - 640564388 Integrase, catalytic region (1.E-70), 637365139 - 640564363 Integrase, catalytic region (2.E-129),
640427145	637000274	Staphylococcus aureus subsp. aureus MRSA252	Staphylococcus aureus subsp. aureus JH9	637153553 - 640566195 Integrase, catalytic region (7.E-102), 637153873 - 640564769 transposase IS3/IS911 family protein (.0000000000000000000000000000000002), 637153515 - 640564363 Integrase, catalytic region (2.E-130), 637155902 - 640726250 null (0),
640427132	637000219	Pseudomonas entomophila L48	Pseudomonas putida F1	638002857 - 640584861 Integrase, catalytic region (1.E-124), 638002856 - 640584862 transposase IS3/IS911 family protein (.00000000000000000000000000000001), 638001842 - 640585839 transposase, mutator type (0),
640612219	638341139	Oceanicola batsensis HTCC2597	Sagittula stellata E-37	638883205 - 640645911 Transposase and inactivated derivative (6.E-109),
640427101	637000123	Granulobacter bethesdensis CGDNIH1	Acidiphilium cryptum JF-5	638129597 - 640725825 null (0),
640753059	639857001	Fulvimarina pelagi HTCC2506	Xanthobacter autotrophicus Py2	639869331 - 640743519 null (5.E-53),
640753025	638341089	Escherichia coli F11	Escherichia coli HS	638660526 - 640745601 null (0), 638660070 - 640921262 IS66 family element, transposase (0), 638660069 - 640921261 IS66 family element, orf2 (1.E-57), 638660525 - 640745619 null (7.E-59),
640753052	637000281	Staphylococcus epidermidis ATCC 12228	Staphylococcus aureus subsp. aureus JH1	637365150 - 640778128 Integrase catalytic region (1.E-70), 637365139 - 640778102 Integrase catalytic region (2.E-129),
640753038	637000155	Magnetospirillum magneticum AMB-1	Ochrobactrum anthropi ATCC 49188	637821934 - 640835412 transposase IS3/IS911 family protein (8.E-87),
640753038	640427138	Rhodobacter sphaeroides ATCC 17025	Ochrobactrum anthropi ATCC 49188	640485325 - 640835412 transposase IS3/IS911 family protein (2.E-79), 640485856 - 640837410 transposase IS4 family protein (7.E-62),
640753015	638341089	Escherichia coli F11	Citrobacter koseri ATCC BAA-895	638659325 - 640914820 hypothetical protein (5.E-89),
640753025	640427113	Enterobacter sp. 638	Escherichia coli HS	640490917 - 640923625 ISEhe3, transposase orfB (0),
640963009	640753058	Vibrio harveyi ATCC BAA-1116	Vibrio parahaemolyticus AQ3810	640910721 - 641031137 transposase InsF for insertion sequence IS3A/B/C/D/E/fA (0), 640909193 - 641035124 transposase and inactivated derivative (.000000000001),
640963044	638341231	Vibrio splendidus 12B01	Vibrionales bacterium SWAT-3	638898165 - 641061380 Integrase, catalytic region (0), 638894690 - 641058523 ISSod6, transposase (1.E-115), 638896204 - 641062627 putative transposase (4.E-107),
640963054	637000302	Streptococcus thermophilus CNRZ1066	Streptococcus pneumoniae SP9-BS68	637592385 - 641068841 5'-methylthioadenosine/S-adenosylhomocysteine nucleosidase (9.E-51), 637593268 - 641069376 IS1167, transposase (2.E-96), 637594019 - 641068276 IS1239, transposase, IS30 family protein (0),
640963054	640069334	Streptococcus sanguinis SK36	Streptococcus pneumoniae SP9-BS68	640104402 - 641068841 5'-methylthioadenosine/S-adenosylhomocysteine nucleosidase (1.E-54),
640963050	639633058	Shewanella sp. ANA-3	Shewanella baltica OS223	639726893 - 641086434 Integrase, catalytic region (0), 639726228 - 641084488 Integrase, catalytic region (6.E-128),
640963017	637000208	Polaromonas sp. JS666	Ralstonia pickettii 12D	637944832 - 641176338 Integrase, catalytic region (3.E-129),
641228491	639633056	Roseobacter denitrificans OCh 114	Dinoroseobacter shibae DFL 12	639636779 - 641267369 Integrase catalytic region (5.E-120), 639636776 - 641268431 Integrase catalytic region (0),
641228491	637000267	Silicibacter pomeroyi DSS-3	Dinoroseobacter shibae DFL 12	637288116 - 641276651 Integrase catalytic region (3.E-44),
641228505	638341196	Shigella dysenteriae 1012	Salmonella enterica subsp. arizonae serovar 62:z4,z23:--	638865122 - 641305119 hypothetical protein (5.E-59), 638864093 - 641304403 hypothetical protein (7.E-104), 638864056 - 641304101 hypothetical protein (3.E-71), 638865002 - 641306736 hypothetical protein (0),
641228482	639857012	Comamonas testosteroni KF-1	Burkholderia multivorans ATCC 17616	639914599 - 641320015 Integrase catalytic region (3.E-84), 639912272 - 641320075 transposase Tn3 family protein (0),
641228506	637000264	Shigella flexneri 2a str. 301	Salmonella enterica subsp. enterica serovar Paratyphi B str. SPB7	637333301 - 641323706 hypothetical protein (6.E-108), 637430819 - 641326062 hypothetical protein (5.E-67),
641228506	637000104	Escherichia coli 536	Salmonella enterica subsp. enterica serovar Paratyphi B str. SPB7	638061428 - 641323706 hypothetical protein (2.E-104), 638063847 - 641321541 hypothetical protein (.0000000000000000002),
641228506	637000110	Escherichia coli W3110	Salmonella enterica subsp. enterica serovar Paratyphi B str. SPB7	637002059 - 641323706 hypothetical protein (2.E-107),
641228512	640753048	Serratia proteamaculans 568	Yersinia pestis Angola	640939642 - 641337817 integrase core domain protein (8.E-112),
641228479	640069307	Burkholderia vietnamiensis G4	Bordetella petrii	640185991 - 641360893 probable transposase (0),
641228479	637000231	Ralstonia solanacearum GMI1000	Bordetella petrii	637241196 - 641360902 probable transposase (2.E-124),
641380435	639633056	Roseobacter denitrificans OCh 114	Hoeflea phototrophica DFL-43	639636781 - 641456146 Transposase and inactivated derivative (3.E-76),
641380433	640612203	Rhodobacterales bacterium HTCC2150	Phaeobacter gallaeciensis 2.10	640641147 - 641472475 Integrase, catalytic domain (3.E-45),
641380423	640612220	Roseobacter sp. SK209-2-6	Roseobacter litoralis Och 149	640654621 - 641479447 Integrase, catalytic region (6.E-46),
641380423	640612219	Sagittula stellata E-37	Roseobacter litoralis Och 149	640644133 - 641483297 Integrase, catalytic region (2.E-93), 640644099 - 641480512 transposase, putative (1.E-113), 640642487 - 641479729 transposase (2.E-58),
641522624	641228505	Salmonella enterica subsp. arizonae serovar 62:z4,z23:--	Escherichia coli SMS-3-5	641305775 - 641619282 IS3 family transposase orfB (4.E-79), 641305304 - 641614835 hypothetical protein (2.E-43), 641306736 - 641617995 IS630 transposase (0),
641522609	639857012	Comamonas testosteroni KF-1	Burkholderia cenocepacia MC0-3	639914599 - 641652645 Integrase catalytic region (3.E-75),
641522638	638341009	Aurantimonas sp. SI85-9A1	Methylobacterium radiotolerans JCM 2831	639107300 - 641656928 Integrase catalytic region (1.E-93),
641522620	637000085	Corynebacterium jeikeium K411	Corynebacterium urealyticum DSM 7109	637665529 - 641673072 transposase for insertion sequence (0), 637665052 - 641674081 transposase for insertion sequence (0), 637665867 - 641673875 transposase for insertion sequence (0), 637665602 - 641674358 transposase for insertion sequence (0),
641522608	638341028	Burkholderia mallei 2002721280	Burkholderia ambifaria MC40-6	638973904 - 641684407 Integrase catalytic region (4.E-114),
641522608	637000230	Ralstonia metallidurans CH34	Burkholderia ambifaria MC40-6	637981098 - 641685353 Integrase catalytic region (0), 637980915 - 641688926 Integrase catalytic region (8.E-81), 637981099 - 642486070 null (.0000000000000000000000000000001), 637977664 - 641688921 transposase mutator type (0),
641736194	640069320	Mycobacterium sp. JLS	Mycobacterium tuberculosis str. Haarlem	640139519 - 641784953 PROBABLE TRANSPOSASE (0),
641736248	640753048	Serratia proteamaculans 568	Yersinia pestis biovar Antiqua str. UG05-0454	640939642 - 641826250 integrase core domain protein (2.E-111),
641736242	640753048	Serratia proteamaculans 568	Yersinia pestis biovar Antiqua str. B42003004	640939642 - 641839855 integrase core domain protein (8.E-112),
641736234	637000106	Escherichia coli K12	Salmonella enterica subsp. enterica serovar Kentucky str. CVM29188	637015436 - 641856505 putative IS3 transposase (3.E-129), 637016769 - 641861470 IS1 orfB, A (4.E-45),
641736234	637000110	Escherichia coli W3110	Salmonella enterica subsp. enterica serovar Kentucky str. CVM29188	637002059 - 641856505 putative IS3 transposase (3.E-129), 637003778 - 641861470 IS1 orfB, A (4.E-45), 637003777 - 641861530 IS1 ORF (.00000000000000000000000000000000003),
641736234	637000264	Shigella flexneri 2a str. 301	Salmonella enterica subsp. enterica serovar Kentucky str. CVM29188	637333324 - 641861325 IS629 transposase (2.E-120), 637333301 - 641856505 putative IS3 transposase (9.E-130), 637333628 - 641861327 IS629 ORF1 (8.E-57), 637430768 - 641860426 hypothetical protein (0), 637336523 - 641861470 IS1 orfB, A (2.E-43), 637430864 - 641860410 transposase for insertion sequence (0), 637334376 - 641861530 IS1 ORF (.00000000000000000000000000000000001),
641736232	641228505	Salmonella enterica subsp. arizonae serovar 62:z4,z23:--	Salmonella enterica subsp. enterica serovar Schwarzengrund str. CVM19633	641307528 - 641864620 putative transposase (.00000000000000000000000000000004), 641305788 - 641863811 hypothetical protein (8.E-83), 641305304 - 641863067 hypothetical protein (.000004), 641304047 - 641864107 transposase (6.E-39), 641303226 - 641865916 transposon Tn3 transposase (0),
641736233	637000251	Salmonella enterica subsp. enterica serovar Choleraesuis str. SC-B67	Salmonella enterica subsp. enterica serovar Saintpaul str. SARA23	637643321 - 641868250 hypothetical protein (9.E-129), 637639228 - 641869595 putative truncated IS3 transposase (0),
641736233	641228506	Salmonella enterica subsp. enterica serovar Paratyphi B str. SPB7	Salmonella enterica subsp. enterica serovar Saintpaul str. SARA23	641323706 - 641869678 putative transposase (1.E-117), 641322055 - 641868250 hypothetical protein (0), 641516606 - 641869118 transposase (0),
641736233	638341086	Escherichia coli E110019	Salmonella enterica subsp. enterica serovar Saintpaul str. SARA23	638668682 - 641869683 IS1400 transposase B (2.E-59), 638668674 - 641869678 putative transposase (0),
641736230	640753024	Escherichia coli E24377A	Salmonella enterica subsp. enterica serovar Saintpaul str. SARA29	640926673 - 641877093 putative transposase (0), 640745743 - 641876296 hypothetical protein (1.E-67), 640926963 - 641876300 Transposase insN for insertion sequence element IS (.0000000000000000000000000000000001),
641736230	640753025	Escherichia coli HS	Salmonella enterica subsp. enterica serovar Saintpaul str. SARA29	640745601 - 641877093 putative transposase (0),
641736229	640753015	Citrobacter koseri ATCC BAA-895	Salmonella enterica subsp. enterica serovar Dublin str. CT_02021853	640914820 - 641886536 IS1400 transposase B (2.E-82),
641736229	637000104	Escherichia coli 536	Salmonella enterica subsp. enterica serovar Dublin str. CT_02021853	638063123 - 641886536 IS1400 transposase B (2.E-82), 638064989 - 641887214 hypothetical protein (.00000000000000000000000004), 638063847 - 641888629 hypothetical protein (1.E-38),
641736123	637000231	Ralstonia solanacearum GMI1000	Burkholderia ubonensis Bu	637240408 - 641910976 isrso8-transposase orfb protein (4.E-72), 637240407 - 641911114 Putative transposase (.0000000000000000000000000000000003), 637240338 - 641911113 transposase, mutator type (.000000000000000000000000000002),
641736117	638341168	Ralstonia solanacearum UW551	Burkholderia pseudomallei BCC215	638722735 - 642014576 transposase (8.E-54), 638720100 - 642011380 Transposase (1.E-123),
641736148	640753019	Clostridium botulinum F str. Langeland	Clostridium botulinum Bf	640856051 - 642088178 7,8-dihydro-8-oxoguanine-triphosphatase (5.E-124),
641736144	640753017	Clostridium botulinum A str. ATCC 19397	Clostridium butyricum 5521	640848755 - 642095457 transposase (1.E-95),
641736103	637000104	Escherichia coli 536	Salmonella enterica subsp. enterica serovar Kentucky str. CDC 191	638063123 - 642121565 Integrase, catalytic region (2.E-81), 638061428 - 642120128 putative IS3 transposase (6.E-123),
641736103	637000263	Shigella flexneri 2a str. 2457T	Salmonella enterica subsp. enterica serovar Kentucky str. CDC 191	637423203 - 642120128 putative IS3 transposase (9.E-130),
641736103	640753025	Escherichia coli HS	Salmonella enterica subsp. enterica serovar Kentucky str. CDC 191	640745601 - 642120128 putative IS3 transposase (1.E-126),
641736103	637000109	Escherichia coli UTI89	Salmonella enterica subsp. enterica serovar Kentucky str. CDC 191	637933930 - 642121565 Integrase, catalytic region (2.E-81),
641736100	641228505	Salmonella enterica subsp. arizonae serovar 62:z4,z23:--	Salmonella enterica subsp. enterica serovar Schwarzengrund str. SL480	641307528 - 642126078 putative transposase (.00000000000000000000000000000004), 641305788 - 642124423 hypothetical protein (8.E-83), 641305304 - 642123245 hypothetical protein (.000004), 641304047 - 642126372 transposase (6.E-39),
641736100	640753048	Serratia proteamaculans 568	Salmonella enterica subsp. enterica serovar Schwarzengrund str. SL480	640935879 - 642127662 hypothetical protein (0),
641736101	637000251	Salmonella enterica subsp. enterica serovar Choleraesuis str. SC-B67	Salmonella enterica subsp. enterica serovar Agona str. SL483	637643321 - 642132491 hypothetical protein (4.E-128), 637639228 - 642130958 putative IS3 transposase (0), 637643138 - 642131935 transposase (.0000000000000000000000006),
641736101	637000110	Escherichia coli W3110	Salmonella enterica subsp. enterica serovar Agona str. SL483	637002059 - 642132526 putative transposase (0),
641736101	637000264	Shigella flexneri 2a str. 301	Salmonella enterica subsp. enterica serovar Agona str. SL483	637333301 - 642132526 putative transposase (0), 637430819 - 642128825 hypothetical protein (7.E-69),
641736101	638341082	Escherichia coli 101-1	Salmonella enterica subsp. enterica serovar Agona str. SL483	638869121 - 642132526 putative transposase (0), 638865986 - 642128841 IS1400 transposase B (5.E-96),
641736105	637000104	Escherichia coli 536	Salmonella enterica subsp. enterica serovar Heidelberg str. SL486	638063123 - 642138478 hypothetical protein (.0000000000000000000001), 638061428 - 642137874 putative transposase (0), 638063847 - 642138602 hypothetical protein (.0000000000000000002),
641736105	637000110	Escherichia coli W3110	Salmonella enterica subsp. enterica serovar Heidelberg str. SL486	637002059 - 642137874 putative transposase (0),
641736105	637000265	Shigella flexneri 5 str. 8401	Salmonella enterica subsp. enterica serovar Heidelberg str. SL486	638074821 - 642137874 putative transposase (0),
641736105	638341082	Escherichia coli 101-1	Salmonella enterica subsp. enterica serovar Heidelberg str. SL486	638869121 - 642137874 putative transposase (0),
641736105	638341087	Escherichia coli E22	Salmonella enterica subsp. enterica serovar Heidelberg str. SL486	638667732 - 642137874 putative transposase (0), 638667247 - 642138478 hypothetical protein (.00000007),
641736105	640427143	Shigella sonnei Ss046	Salmonella enterica subsp. enterica serovar Heidelberg str. SL486	640432222 - 642137874 putative transposase (0), 640432206 - 642137157 transposase (pseudogene) (2.E-87),
641736104	640753025	Escherichia coli HS	Salmonella enterica subsp. enterica serovar Newport str. SL254	640745601 - 642144888 putative IS3 transposase (9.E-114),
641736111	637000110	Escherichia coli W3110	Salmonella enterica subsp. enterica serovar Newport str. SL317	637002059 - 642158441 putative IS3 transposase (2.E-127), 637000262 - 642157020 predicted IS protein (.00000000000000000000000000000000003),
641736111	641228506	Salmonella enterica subsp. enterica serovar Paratyphi B str. SPB7	Salmonella enterica subsp. enterica serovar Newport str. SL317	641323706 - 642158441 putative IS3 transposase (1.E-117), 641322055 - 642161164 hypothetical protein (2.E-129), 641516622 - 642160047 transposase for the IS285 insertion element (4.E-92),
641736209	637000264	Shigella flexneri 2a str. 301	Salmonella enterica subsp. enterica serovar Weltevreden str. HI_N05-537	637333301 - 642168391 hypothetical protein (0),
641736274	639633062	Streptococcus thermophilus LMD-9	Streptococcus pneumoniae CDC3059-06	639676975 - 642212117 integrase core domain protein (3.E-129), 639675783 - 642212327 transposase (5.E-79),
641736274	640963042	Streptococcus pneumoniae SP3-BS71	Streptococcus pneumoniae CDC3059-06	641064457 - 642212117 integrase core domain protein (0), 641064250 - 642213353 transposase OrfB (7.E-59), 641064961 - 642213642 putative transposase (1.E-48), 641064559 - 642213316 transposase (IS4 family) (6.E-66), 641063914 - 642213070 transposase (IS4 family) (1.E-69), 641065273 - 642213584 transposase (.0000000000000000000000000000005), 641064349 - 642212454 transposase (8.E-52), 641065154 - …
641736225	638341089	Escherichia coli F11	Escherichia coli O157:H7 str. EC4501	638660026 - 642308322 transposase (0), 638663391 - 642305664 insertion sequence 2 OrfA protein (.00000000000000000000008), 638663399 - 642308843 putative IS encoded protein encoded within prophage CP-933O (1.E-59), 638660551 - 642303250 hypothetical protein (1.E-51), 638660070 - 642303845 hypothetical protein (0), 638660069 - 642303847 hypothetical protein (2.E-60), 638663443 - 642306209 transpos…
641736189	639633010	Bifidobacterium adolescentis ATCC 15703	Bifidobacterium dentium ATCC 27678	639763971 - 642329043 hypothetical protein (2.E-93),
641736172	638341224	Vibrio cholerae MO10	Providencia stuartii ATCC 25827	638700886 - 642342270 transposase OrfAB, subunit B (7.E-76), 638701050 - 642342269 transposase OrfAB, subunit A (1.E-42),
641736171	637000285	Streptococcus agalactiae 2603V/R	Streptococcus infantarius subsp. infantarius ATCC BAA-102	637316699 - 642345593 hypothetical protein (0),
641736157	639279302	Agrobacterium tumefaciens str. C58 (Dupont)	Rhizobium leguminosarum bv. trifolii WSM2304	639299922 - 642381086 Integrase catalytic region (0), 639299921 - 642381071 transposase IS3/IS911 family protein (.0000000000000007),
641522609	638341158	Pseudomonas aeruginosa 2192	Burkholderia cenocepacia MC0-3	638751182 - 642487085 null (1.E-122),
641522609	638341159	Pseudomonas aeruginosa C3719	Burkholderia cenocepacia MC0-3	638746508 - 642487085 null (3.E-121), 638746053 - 641651551 transposase mutator type (0),
637000255	637000110	Escherichia coli W3110	Salmonella typhimurium LT2	637002059 - 637213480 putative transposase (0),
637000193	637000192	Nitrobacter hamburgensis X14	Nitrobacter winogradskyi Nb-255	637972216 - 637714671 helix-turn-helix, Fis-type (0), 637964755 - 637713683 integrase, catalytic region (0), 637971375 - 637714680 transposase (1.E-54), 637972289 - 637713643 IstB-like ATP-binding protein (1.E-107),
637000261	637000255	Salmonella typhimurium LT2	Shigella boydii Sb227	637213480 - 637805704 IS3 ORF2 (2.E-87),
637000347	637000342	Xanthomonas axonopodis pv. citri str. 306	Xanthomonas oryzae pv. oryzae MAFF 311018	637296497 - 637850183 ISXoo9 transposase orfB (0), 637297571 - 637850182 ISXoo9 transposase orfA (.0000000000000000000000000000005), 637297673 - 637850401 transposase (5.E-82),
637000265	637000255	Salmonella typhimurium LT2	Shigella flexneri 5 str. 8401	637213480 - 638074821 IS3 ORF2 (0),
638341208	638341206	Streptococcus agalactiae H36B	Streptococcus pyogenes M49 591	638653447 - 638476008 COG2801: Transposase and inactivated derivatives (2.E-99),
638341207	637000293	Streptococcus pyogenes MGAS10394	Streptococcus pneumoniae TIGR4 454	637523891 - 638494070 hypothetical protein (4.E-38),
638341207	637000295	Streptococcus pyogenes MGAS2096	Streptococcus pneumoniae TIGR4 454	637992953 - 638494070 hypothetical protein (.00000000000000000000000000000000002),
638341207	637000286	Streptococcus agalactiae A909	Streptococcus pneumoniae TIGR4 454	637725884 - 638494070 hypothetical protein (4.E-38),
638341027	637000231	Ralstonia solanacearum GMI1000	Burkholderia mallei 10399	637241082 - 638517985 hypothetical protein (2.E-130), 637241410 - 638515449 hypothetical protein (0),
638341030	637000231	Ralstonia solanacearum GMI1000	Burkholderia mallei GB8 horse 4	637241082 - 638522665 COG2801: Transposase and inactivated derivatives (5.E-125), 637241410 - 638521595 COG3464: Transposase and inactivated derivatives (0),
638341155	638341062	Chlorobium phaeobacteroides BS1	Prosthecochloris aestuarii DSM 271	638573052 - 638585153 Integrase, catalytic region (0), 638572256 - 638585108 transposase (3.E-45),
638341203	637000286	Streptococcus agalactiae A909	Streptococcus agalactiae 515	637725654 - 638647350 ISSdy1, transposase OrfB (0), 637725054 - 638646892 transposase OrfB, IS3 family, truncation (7.E-113), 637725661 - 638647297 ISSdy1, transposase OrfB (0), 637726322 - 638647542 Transposase (IS4 family) (4.E-67), 637725879 - 638646431 transposase, IS30 family, putative, truncation (0),
638341203	637000291	Streptococcus pyogenes M1 GAS	Streptococcus agalactiae 515	637090278 - 638646892 transposase OrfB, IS3 family, truncation (1.E-79),
638341203	637000299	Streptococcus pyogenes MGAS8232	Streptococcus agalactiae 515	637260232 - 638646892 transposase OrfB, IS3 family, truncation (2.E-101),
638341203	637000297	Streptococcus pyogenes MGAS5005	Streptococcus agalactiae 515	637677001 - 638646892 transposase OrfB, IS3 family, truncation (5.E-80),
638341204	637000287	Streptococcus agalactiae NEM316	Streptococcus agalactiae CJB111	637350019 - 638649505 ISSdy1, transposase OrfB (0), 637349350 - 638648544 probable transposase TnpA (5.E-42), 637350024 - 638649496 ISSdy1, transposase OrfA (1.E-47),
638341206	637000297	Streptococcus pyogenes MGAS5005	Streptococcus agalactiae H36B	637677001 - 638653447 transposase OrfB, IS3 family, truncation (5.E-80),
638341206	637000294	Streptococcus pyogenes MGAS10750	Streptococcus agalactiae H36B	637995244 - 638653447 transposase OrfB, IS3 family, truncation (3.E-100),
638341083	637000255	Salmonella typhimurium LT2	Escherichia coli 53638	637213480 - 638693372 COG2801: Transposase and inactivated derivatives (0),
638341224	638341151	Photobacterium sp. SKA34	Vibrio cholerae MO10	639053998 - 638700886 COG2801: Transposase and inactivated derivatives (6.E-84), 639054032 - 638701050 COG2963: Transposase and inactivated derivatives (4.E-48),
638341226	637000258	Shewanella oneidensis MR-1	Vibrio cholerae RC385	637345994 - 638705080 COG2801: Transposase and inactivated derivatives (0),
638341228	638341135	Nitrococcus mobilis Nb-231	Vibrio cholerae V52	639004055 - 638712955 COG2801: Transposase and inactivated derivatives (2.E-116), 639004054 - 638714429 COG2963: Transposase and inactivated derivatives (9.E-48),
638341211	638341182	Roseobacter sp. MED193	Sulfitobacter sp. EE-36	638934041 - 638832854 IS3 family protein element, transposase orfB (2.E-96),
638341035	638341025	Burkholderia dolosa AUO158	Burkholderia pseudomallei 1106b	638761758 - 638852074 hypothetical protein (3.E-122), 638759192 - 638851196 hypothetical protein (0), 638762839 - 638852287 hypothetical protein (.00000000000000000000000000000004), 638764286 - 638853383 hypothetical protein (2.E-65), 638764285 - 638853384 hypothetical protein (2.E-61), 638762861 - 638849986 hypothetical protein (0),
638341196	638341087	Escherichia coli E22	Shigella dysenteriae 1012	638665075 - 638865094 COG2801: Transposase and inactivated derivatives (7.E-106), 638667732 - 638864056 COG2801: Transposase and inactivated derivatives (2.E-79), 638667241 - 638864355 COG3335: Transposase and inactivated derivatives (0), 638668522 - 638865101 COG3436: Transposase and inactivated derivatives (2.E-61), 638668521 - 638865102 COG3436: Transposase and inactivated derivatives (0), 638…
638341082	637000255	Salmonella typhimurium LT2	Escherichia coli 101-1	637213480 - 638869121 COG2801: Transposase and inactivated derivatives (0),
638341184	637000155	Magnetospirillum magneticum AMB-1	Roseovarius sp. 217	637822651 - 638912907 transposase (3.E-123),
638341184	638341139	Oceanicola batsensis HTCC2597	Roseovarius sp. 217	638883205 - 638912907 transposase (4.E-106), 638885694 - 638911765 Transposase (7.E-40), 638886835 - 638912728 ISPsy22, transposase truncated (0),
638341182	638341139	Oceanicola batsensis HTCC2597	Roseobacter sp. MED193	638883015 - 638932554 Integrase, catalytic domain (0), 638885631 - 638930266 ISSpo7, transposase (8.E-58),
638341182	638341140	Oceanicola granulosus HTCC2516	Roseobacter sp. MED193	639047064 - 638932554 Integrase, catalytic domain (0), 639046613 - 638930267 transposase orfA IS5 family element (9.E-43), 639049045 - 638930266 ISSpo7, transposase (6.E-60),
638341182	638341119	Loktanella vestfoldensis SKA53	Roseobacter sp. MED193	638900558 - 638934041 IS3 family element, transposase orfB (5.E-109), 638900335 - 638933669 70 kDa peroxisomal membrane protein (9.E-56),
638341009	637000192	Nitrobacter hamburgensis X14	Aurantimonas sp. SI85-9A1	637964755 - 639107300 integrase (1.E-92),
639279302	638341009	Aurantimonas sp. SI85-9A1	Agrobacterium tumefaciens str. C58 (Dupont)	639104181 - 639299922 IS3 family transposase (4.E-62),
639633057	637000259	Shewanella sp. MR-4	Shewanella amazonensis SB2B	638119845 - 639781254 transposase, IS3 family (0), 639331115 - 639781253 transposase, putative (5.E-42),
639857009	639633003	Acidovorax sp. JS42	Burkholderia phymatum STM815	639840097 - 639899412 Integrase, catalytic region (6.E-76),
639857019	637000268	Silicibacter sp. TM1040	Stappia aggregata IAM 12614	638008299 - 639944958 transposase (7.E-129),
640069328	639279301	Agrobacterium tumefaciens str. C58 (Cereon)	Rhodobacter sphaeroides ATCC 17029	639295114 - 640112453 hypothetical protein (.00000000000000000000000000000000004),
640069330	637000259	Shewanella sp. MR-4	Shewanella baltica OS155	638116554 - 640118601 Integrase, catalytic region (2.E-128),
640069330	639633058	Shewanella sp. ANA-3	Shewanella baltica OS155	639726228 - 640118601 Integrase, catalytic region (1.E-127),
640069304	637000231	Ralstonia solanacearum GMI1000	Burkholderia mallei NCTC 10247	637241082 - 640152192 IS407A, transposase OrfB (0), 637241410 - 640151514 ISBma1, transposase (0),
640196203	639857012	Comamonas testosteroni KF-1	Ralstonia pickettii 12J	639914599 - 640205196 Transposase and inactivated derivatives-like (1.E-77),
640427136	638341168	Ralstonia solanacearum UW551	Ralstonia eutropha H16	638722849 - 640427463 putative transposase (6.E-92), 638721506 - 640427464 putative transposase (4.E-39), 638722549 - 640427494 putative transposase (7.E-72),
640427130	638341155	Prosthecochloris aestuarii DSM 271	Prosthecochloris vibrioformis DSM 265	638585610 - 640452480 Integrase, catalytic region (0),
640427130	639633020	Chlorobium phaeobacteroides DSM 266	Prosthecochloris vibrioformis DSM 265	639766897 - 640726279 null (.00000000000000000001), 639766281 - 640452480 Integrase, catalytic region (0),
640427138	637000155	Magnetospirillum magneticum AMB-1	Rhodobacter sphaeroides ATCC 17025	637821934 - 640485325 hypothetical protein (2.E-77),
640427115	637000196	Nitrosomonas eutropha C71	Geobacter uraniumreducens Rf4	638131951 - 640550523 Integrase, catalytic region (3.E-82),
640612203	638341119	Loktanella vestfoldensis SKA53	Rhodobacterales bacterium HTCC2150	638900558 - 640641147 IS3 family element, transposase orfB (2.E-108),
640612203	638341211	Sulfitobacter sp. EE-36	Rhodobacterales bacterium HTCC2150	638832854 - 640641147 IS3 family element, transposase orfB (1.E-95),
640612222	638341010	Azotobacter vinelandii AvOP	Burkholderia pseudomallei 305	638377107 - 640662236 transposase InsF for insertion sequence IS3A/B/C/D/E/fA (0), 638380739 - 640662244 transposase (0), 638380737 - 640662242 transposase (8.E-73),
640612218	640427116	Haemophilus influenzae PittEE	Haemophilus influenzae PittAA	640609007 - 640680867 transposase (0),
640753051	637000041	Brucella melitensis biovar Abortus 2308	Sinorhizobium medicae WSM419	637813412 - 640744350 null (2.E-70), 637813430 - 640778037 Transposase and inactivated derivatives-like protein (1.E-70),
640753055	639633062	Streptococcus thermophilus LMD-9	Streptococcus gordonii str. Challis substr. CH1	639676975 - 640745081 null (7.E-103), 639675895 - 640745077 null (1.E-57),
640753038	639633055	Rhizobium leguminosarum bv. viciae 3841	Ochrobactrum anthropi ATCC 49188	639651212 - 640744583 null (4.E-80), 639651159 - 640837442 Integrase catalytic region (0), 639650699 - 640837182 transposase IS3/IS911 family protein (8.E-52),
640753018	640427109	Clostridium botulinum A str. ATCC 3502	Clostridium botulinum A str. Hall	640572438 - 640850522 transposase, IS3 family (0),
640753040	639633003	Acidovorax sp. JS42	Parvibaculum lavamentivorans DS-1	639840097 - 640879027 Integrase catalytic region (0),
640753059	640753038	Ochrobactrum anthropi ATCC 49188	Xanthobacter autotrophicus Py2	640835141 - 640881919 Integrase catalytic region (7.E-129), 640837370 - 640873558 transposase Tn3 family protein (0),
640753022	637000105	Escherichia coli CFT073	Enterobacter sakazakii ATCC BAA-894	637358352 - 640899931 hypothetical protein (4.E-129),
640753022	637000265	Shigella flexneri 5 str. 8401	Enterobacter sakazakii ATCC BAA-894	638074363 - 640899931 hypothetical protein (2.E-129),
640753022	640427113	Enterobacter sp. 638	Enterobacter sakazakii ATCC BAA-894	640490917 - 640899931 hypothetical protein (1.E-125),
640753015	637000104	Escherichia coli 536	Citrobacter koseri ATCC BAA-895	638063123 - 640914820 hypothetical protein (5.E-89),
640753015	640069335	Yersinia enterocolitica subsp. enterocolitica 8081	Citrobacter koseri ATCC BAA-895	640076115 - 640914820 hypothetical protein (5.E-72),
640753007	640753005	Bacillus amyloliquefaciens FZB42	Bacillus pumilus SAFR-032	640887580 - 640946591 possible integrase (0),
640963060	638341117	Listeria monocytogenes str. 1/2a F6854	Listeria monocytogenes FSL N3-165	638424345 - 640966007 hypothetical protein (7.E-102),
640963006	638341228	Vibrio cholerae V52	Vibrio cholerae NCTC 8457	638712955 - 641014272 transposase OrfAB, subunit B (2.E-120), 638711627 - 641012759 transposase, putative (4.E-79), 638714429 - 641014385 transposase OrfAB, subunit A (3.E-50), 638713967 - 641015253 transposase InsH for insertion sequence element IS5 (0),
640963005	637000336	Vibrio vulnificus CMCP6	Vibrio cholerae B33	637364551 - 641016167 transposase, putative (0), 637360805 - 641018486 transposase OrfAB, subunit A (2.E-39),
640963004	638341222	Vibrio alginolyticus 12G01	Vibrio cholerae MZO-2	639126941 - 641022597 putative transposase B (3.E-66),
640963009	639633058	Shewanella sp. ANA-3	Vibrio parahaemolyticus AQ3810	639726956 - 641031189 putative transposase B (3.E-70),
640963050	637000260	Shewanella sp. MR-7	Shewanella baltica OS223	638124669 - 641084488 Integrase, catalytic region (2.E-129), 638123059 - 641086434 Integrase, catalytic region (2.E-130),
640963034	637000267	Silicibacter pomeroyi DSS-3	Erythrobacter sp. SD-21	637288116 - 641118474 Integrase, catalytic region (1.E-44),
640963034	638341134	Nitrobacter sp. Nb-311A	Erythrobacter sp. SD-21	638923538 - 641118474 Integrase, catalytic region (0),
641228491	638341211	Sulfitobacter sp. EE-36	Dinoroseobacter shibae DFL 12	638832854 - 641276654 Integrase catalytic region (8.E-92),
641228507	639633058	Shewanella sp. ANA-3	Shewanella baltica OS195	639726228 - 641290845 Integrase catalytic region (0),
641228507	637000256	Shewanella denitrificans OS217	Shewanella baltica OS195	637957072 - 641291017 Integrase catalytic region (0),
641228505	637000102	Erwinia carotovora subsp. atroseptica SCRI1043	Salmonella enterica subsp. arizonae serovar 62:z4,z23:--	637378112 - 641303879 hypothetical protein (0),
641228505	637000255	Salmonella typhimurium LT2	Salmonella enterica subsp. arizonae serovar 62:z4,z23:--	637213480 - 641304101 hypothetical protein (0),
641228505	638341089	Escherichia coli F11	Salmonella enterica subsp. arizonae serovar 62:z4,z23:--	638660267 - 641305120 hypothetical protein (.000000001), 638660526 - 641304101 hypothetical protein (0), 638660658 - 641303546 hypothetical protein (2.E-118),
641228505	638341085	Escherichia coli B7A	Salmonella enterica subsp. arizonae serovar 62:z4,z23:--	638659093 - 641304101 hypothetical protein (0), 638658385 - 641304403 hypothetical protein (1.E-83), 638658089 - 641305775 hypothetical protein (2.E-76), 638658090 - 641305304 hypothetical protein (2.E-43),
641228505	638341087	Escherichia coli E22	Salmonella enterica subsp. arizonae serovar 62:z4,z23:--	638667732 - 641304101 hypothetical protein (0), 638667241 - 641306736 hypothetical protein (0),
641228505	638341084	Escherichia coli B171	Salmonella enterica subsp. arizonae serovar 62:z4,z23:--	638677930 - 641304403 hypothetical protein (1.E-61), 638677255 - 641304101 hypothetical protein (0), 638676266 - 641306736 hypothetical protein (0), 638677632 - 641304440 hypothetical protein (.0000000004),
641228505	640753022	Enterobacter sakazakii ATCC BAA-894	Salmonella enterica subsp. arizonae serovar 62:z4,z23:--	640899931 - 641307528 hypothetical protein (7.E-83),
641228482	640963017	Ralstonia pickettii 12D	Burkholderia multivorans ATCC 17616	641177497 - 641320015 Integrase catalytic region (0), 641178725 - 641320075 transposase Tn3 family protein (0),
641228506	641228505	Salmonella enterica subsp. arizonae serovar 62:z4,z23:--	Salmonella enterica subsp. enterica serovar Paratyphi B str. SPB7	641304101 - 641323706 hypothetical protein (3.E-114), 641304047 - 641516621 null (.0000000004), 641306736 - 641326062 hypothetical protein (1.E-68),
641228506	637000265	Shigella flexneri 5 str. 8401	Salmonella enterica subsp. enterica serovar Paratyphi B str. SPB7	638074821 - 641323706 hypothetical protein (6.E-108),
641228480	640753038	Ochrobactrum anthropi ATCC 49188	Brucella canis ATCC 23365	640837442 - 641326700 hypothetical protein (5.E-114), 640837197 - 641328022 Transposase and inactivated derivatives-like protein (1.E-107),
641228479	639857009	Burkholderia phymatum STM815	Bordetella petrii	639894028 - 641361814 integrase, catalytic domain (8.E-118), 639896032 - 641362113 putative transposase (2.E-61), 639896031 - 641362114 transposase IS4 family (8.E-55),
641380429	637000090	Dehalococcoides sp. CBDB1	Dehalococcoides sp. VS	637703847 - 641416620 Integrase, catalytic region (0),
641380442	637000061	Caulobacter crescentus CB15	alpha proteobacterium BAL199	637088784 - 641434377 ISCc3, transposase OrfB (0),
641380435	638341212	Sulfitobacter sp. NAS-14.1	Hoeflea phototrophica DFL-43	638842646 - 641456392 ISxcd1 transposase (1.E-127), 638841666 - 641453857 Integrase, catalytic region (2.E-120),
641380435	638341184	Roseovarius sp. 217	Hoeflea phototrophica DFL-43	638912907 - 641456146 Transposase and inactivated derivative (0),
641380435	638341121	Magnetospirillum magnetotacticum MS-1	Hoeflea phototrophica DFL-43	638374268 - 641456392 ISxcd1 transposase (5.E-129),
641380433	638341182	Roseobacter sp. MED193	Phaeobacter gallaeciensis 2.10	638934041 - 641472475 Integrase, catalytic domain (2.E-46),
641380433	639857019	Stappia aggregata IAM 12614	Phaeobacter gallaeciensis 2.10	639945204 - 641472475 Integrase, catalytic domain (.000000000000000000000000000000000003),
641380433	641380432	Phaeobacter gallaeciensis BS107	Phaeobacter gallaeciensis 2.10	641476867 - 641472475 Integrase, catalytic domain (5.E-55), 641475474 - 641474369 IS3 family transposase (.000000000000000000000000000000001),
641380423	641228491	Dinoroseobacter shibae DFL 12	Roseobacter litoralis Och 149	641276654 - 641482479 IS3 family element, transposase orfB (3.E-101), 641276795 - 641480512 transposase, putative (3.E-114),
641380423	640612203	Rhodobacterales bacterium HTCC2150	Roseobacter litoralis Och 149	640639140 - 641482479 IS3 family element, transposase orfB (1.E-106),
641522645	640427132	Pseudomonas putida F1	Pseudomonas putida GB-1	640584861 - 641550561 Integrase catalytic region (2.E-128), 640585822 - 641549959 transposase IS4 family protein (0),
641522637	640612200	Bacillus sp. B14905	Lysinibacillus sphaericus C3-41	640623174 - 641574073 transposase (2.E-73), 640622368 - 641576894 Hypothetical transposase-like protein (1.E-45), 640621180 - 641572924 Transposase for insertion sequence element IS904 (9.E-80), 640622656 - 641575503 hypothetical protein (.00000000000000000000004), 640620771 - 641574781 Insertion element IS1223 hypothetical 20.7 kDa protein (9.E-90), 640621914 - 641576931 transposase (5.E-117),
641522641	640069320	Mycobacterium sp. JLS	Mycobacterium abscessus	640140494 - 641579816 Truncated transposase-like protein IS1601-D (1.E-62), 640140492 - 641579818 Transposase-like protein (0),
641522641	640427122	Mycobacterium gilvum PYR-GCK	Mycobacterium abscessus	640457418 - 641579818 Transposase-like protein (0), 640454798 - 641579816 Truncated transposase-like protein IS1601-D (1.E-51),
641522623	637000255	Salmonella typhimurium LT2	Escherichia coli ATCC 8739	637213480 - 641603161 Integrase catalytic region (0),
641522625	641228506	Salmonella enterica subsp. enterica serovar Paratyphi B str. SPB7	Escherichia coli str. K12 substr. DH10B	641323706 - 641607683 IS3 element protein InsF (9.E-108),
641522638	640963008	Methylobacterium chloromethanicum CM4	Methylobacterium radiotolerans JCM 2831	641199281 - 641640152 Integrase catalytic region (1.E-113), 641197294 - 641626874 Integrase catalytic region (3.E-104), 641196378 - 641640158 Integrase catalytic region (0), 641196212 - 642485851 null (0), 641198877 - 641640166 putative transposase (1.E-64), 641198876 - 641640165 putative transposase (3.E-42), 641194527 - 641640181 putative transposase (4.E-62), 641198173 - 641628326 transposase …
641522609	637000166	Methylococcus capsulatus str. Bath	Burkholderia cenocepacia MC0-3	637171053 - 641652645 Integrase catalytic region (5.E-125), 637170397 - 641651551 transposase mutator type (0),
641522608	638341031	Burkholderia mallei JHU	Burkholderia ambifaria MC40-6	638606305 - 641684407 Integrase catalytic region (5.E-114),
641522608	638341168	Ralstonia solanacearum UW551	Burkholderia ambifaria MC40-6	638722849 - 641685353 Integrase catalytic region (0), 638722474 - 642486067 null (.000000004), 638721506 - 642486070 null (.0000000000000000000000000000008), 638719235 - 641688921 transposase mutator type (6.E-100),
641522606	637000038	Bradyrhizobium japonicum USDA 110	Beijerinckia indica subsp. indica ATCC 9039	637369616 - 641704603 Integrase catalytic region (2.E-80),
641522606	640753038	Ochrobactrum anthropi ATCC 49188	Beijerinckia indica subsp. indica ATCC 9039	640837442 - 641704603 Integrase catalytic region (2.E-84),
641522651	638341207	Streptococcus pneumoniae TIGR4 454	Streptococcus pneumoniae CGSP14	638494070 - 641707660 IS3-Spn1, transposase (1.E-45), 638494074 - 641709118 transposase, IS630-Spn1 related, Orf2 (8.E-54), 638494238 - 641709068 hypothetical protein (.0000000000000000000000000003), 638494237 - 641709873 IS66 family element, Orf2 (3.E-52), 638493116 - 641707767 degenerate transposase (0), 638493438 - 641708238 degenerate transposase (.000000000000000000000000000000000001),
641522650	637000255	Salmonella typhimurium LT2	Shigella boydii CDC 3083-94	637213480 - 641728710 ISEc17, transposase orfB (1.E-92),
641522650	641228506	Salmonella enterica subsp. enterica serovar Paratyphi B str. SPB7	Shigella boydii CDC 3083-94	641323706 - 641728710 ISEc17, transposase orfB (5.E-95), 641516606 - 641728739 transposase (.000000000000001),
641736243	640753048	Serratia proteamaculans 568	Yersinia pestis biovar Mediaevalis str. K1973002	640939642 - 641835612 integrase core domain protein (8.E-112),
641736234	640427143	Shigella sonnei Ss046	Salmonella enterica subsp. enterica serovar Kentucky str. CVM29188	640432257 - 641861325 IS629 transposase (0), 640432222 - 641856505 putative IS3 transposase (4.E-126), 640430152 - 641860438 unknown protein encoded by IS2 (7.E-46), 640432215 - 641860426 hypothetical protein (0), 640430399 - 641861532 putative IS encoded protein encoded within prophage CP-933O (3.E-58), 640430398 - 641860608 Unknown protein encoded by ISEc8 within prophage (0), 640432278 - 64186…
641736232	637000255	Salmonella typhimurium LT2	Salmonella enterica subsp. enterica serovar Schwarzengrund str. CVM19633	637213225 - 641864620 putative transposase (5.E-43), 637211691 - 641863235 hypothetical protein (9.E-129),
641736232	640069335	Yersinia enterocolitica subsp. enterocolitica 8081	Salmonella enterica subsp. enterica serovar Schwarzengrund str. CVM19633	640075349 - 641866604 hypothetical protein (0), 640075947 - 641866322 transposase (0),
641736233	638341087	Escherichia coli E22	Salmonella enterica subsp. enterica serovar Saintpaul str. SARA23	638667732 - 641869678 putative transposase (0), 638667247 - 641869564 putative integrase core domain (.00000000000000000000000000000000001),
641736233	640753025	Escherichia coli HS	Salmonella enterica subsp. enterica serovar Saintpaul str. SARA23	640745601 - 641869678 putative transposase (0),
641736230	640069335	Yersinia enterocolitica subsp. enterocolitica 8081	Salmonella enterica subsp. enterica serovar Saintpaul str. SARA29	640076115 - 641876291 IS1400 transposase B (5.E-100),
641736230	638341083	Escherichia coli 53638	Salmonella enterica subsp. enterica serovar Saintpaul str. SARA29	638693372 - 641877093 putative transposase (0),
641736230	638341087	Escherichia coli E22	Salmonella enterica subsp. enterica serovar Saintpaul str. SARA29	638667732 - 641877093 putative transposase (0), 638667247 - 641876291 IS1400 transposase B (5.E-52),
641736230	641228506	Salmonella enterica subsp. enterica serovar Paratyphi B str. SPB7	Salmonella enterica subsp. enterica serovar Saintpaul str. SARA29	641323706 - 641877093 putative transposase (2.E-120), 641322055 - 641876931 hypothetical protein (2.E-129), 641516606 - 641876995 IS285, transposase (0),
641736231	638341087	Escherichia coli E22	Salmonella enterica subsp. enterica serovar 4,[5],12:i:- str. CVM23701	638667732 - 641881640 putative truncated IS3 transposase (8.E-95), 638667247 - 641881609 putative integrase core domain (.00000000000000000000000000000000001),
641736231	638341196	Shigella dysenteriae 1012	Salmonella enterica subsp. enterica serovar 4,[5],12:i:- str. CVM23701	638864056 - 641881640 putative truncated IS3 transposase (8.E-58),
641736231	640427143	Shigella sonnei Ss046	Salmonella enterica subsp. enterica serovar 4,[5],12:i:- str. CVM23701	640432222 - 641881640 putative truncated IS3 transposase (7.E-93),
641736231	640753025	Escherichia coli HS	Salmonella enterica subsp. enterica serovar 4,[5],12:i:- str. CVM23701	640745601 - 641881640 putative truncated IS3 transposase (4.E-92),
641736124	637000230	Ralstonia metallidurans CH34	Burkholderia thailandensis TXDOH	637980959 - 641904119 Integrase catalytic region (5.E-99), 637977039 - 641902737 isrso15-transposase protein (.0000000000000009),
641736121	638341158	Pseudomonas aeruginosa 2192	Burkholderia oklahomensis C6786	638751182 - 641919763 putative transposase protein (1.E-42),
641736131	637000231	Ralstonia solanacearum GMI1000	Burkholderia pseudomallei DM98	637240408 - 641940448 isrso8-transposase orfb protein (0), 637240407 - 641940450 isrso8-transposase orfa protein (.000000000000005), 637241410 - 641940854 ISBma1, transposase (2.E-92),
641736137	640753017	Clostridium botulinum A str. ATCC 19397	Clostridium botulinum NCTC 2916	640848755 - 642083023 transposase ISLasa6a, IS3 family (7.E-111),
641736137	640753019	Clostridium botulinum F str. Langeland	Clostridium botulinum NCTC 2916	640856051 - 642083023 transposase ISLasa6a, IS3 family (5.E-124), 640745864 - 642081876 transposase (.000000000000000000000001),
641736144	640753018	Clostridium botulinum A str. Hall	Clostridium butyricum 5521	640852339 - 642095457 transposase (1.E-95),
641736103	640427143	Shigella sonnei Ss046	Salmonella enterica subsp. enterica serovar Kentucky str. CDC 191	640432222 - 642120128 putative IS3 transposase (4.E-126),
641736103	641228505	Salmonella enterica subsp. arizonae serovar 62:z4,z23:--	Salmonella enterica subsp. enterica serovar Kentucky str. CDC 191	641305788 - 642119914 hypothetical protein (4.E-84), 641304101 - 642120128 putative IS3 transposase (0), 641305304 - 642121138 hypothetical protein (.00006),
641736101	640753032	Klebsiella pneumoniae subsp. pneumoniae MGH 78578	Salmonella enterica subsp. enterica serovar Agona str. SL483	640798380 - 642128604 hypothetical protein (7.E-56),
641736101	640753015	Citrobacter koseri ATCC BAA-895	Salmonella enterica subsp. enterica serovar Agona str. SL483	640914820 - 642128841 IS1400 transposase B (8.E-84),
641736101	638341084	Escherichia coli B171	Salmonella enterica subsp. enterica serovar Agona str. SL483	638677255 - 642132526 putative transposase (0), 638676266 - 642128825 hypothetical protein (1.E-60),
641736101	640753025	Escherichia coli HS	Salmonella enterica subsp. enterica serovar Agona str. SL483	640745601 - 642132526 putative transposase (0),
641736105	640753024	Escherichia coli E24377A	Salmonella enterica subsp. enterica serovar Heidelberg str. SL486	640924847 - 642137874 putative transposase (0), 640745043 - 642136602 hypothetical protein (.001),
641736106	637000106	Escherichia coli K12	Salmonella enterica subsp. enterica serovar Heidelberg str. SL476	637015436 - 642143718 IS3, transposase orfB (0), 637014733 - 642144466 IS5 transposase and trans-activator (0),
641736106	637000110	Escherichia coli W3110	Salmonella enterica subsp. enterica serovar Heidelberg str. SL476	637002059 - 642143718 IS3, transposase orfB (0), 637001360 - 642144466 IS5 transposase and trans-activator (0),
641736104	637000264	Shigella flexneri 2a str. 301	Salmonella enterica subsp. enterica serovar Newport str. SL254	637333436 - 642144888 putative IS3 transposase (2.E-116),
641736104	638341196	Shigella dysenteriae 1012	Salmonella enterica subsp. enterica serovar Newport str. SL254	638864056 - 642144888 putative IS3 transposase (2.E-58),
641736111	637000265	Shigella flexneri 5 str. 8401	Salmonella enterica subsp. enterica serovar Newport str. SL317	638074821 - 642158441 putative IS3 transposase (5.E-128), 638074363 - 642157025 ISEhe3 orfB (0), 638077991 - 642157020 predicted IS protein (.000000000000000000000000000000000005),
641736111	640427143	Shigella sonnei Ss046	Salmonella enterica subsp. enterica serovar Newport str. SL317	640432222 - 642158441 putative IS3 transposase (2.E-124),
641736209	640427113	Enterobacter sp. 638	Salmonella enterica subsp. enterica serovar Weltevreden str. HI_N05-537	640480937 - 642169754 Integrase, catalytic region (8.E-122),
641736204	637000288	Streptococcus mutans UA159	Streptococcus pneumoniae CDC1087-00	637348393 - 642187402 integrase core domain protein (0),
641736204	639633062	Streptococcus thermophilus LMD-9	Streptococcus pneumoniae CDC1087-00	639676975 - 642187402 integrase core domain protein (0), 639675783 - 642188638 transposase (3.E-78),
641736272	637000288	Streptococcus mutans UA159	Streptococcus pneumoniae SP195	637348393 - 642209761 conserved hypothetical protein (2.E-52),
641736272	638341207	Streptococcus pneumoniae TIGR4 454	Streptococcus pneumoniae SP195	638494070 - 642209761 conserved hypothetical protein (1.E-41), 638494237 - 642209205 transposase (2.E-58), 638493456 - 642207971 transposase (0),
641736272	640963053	Streptococcus pneumoniae SP14-BS69	Streptococcus pneumoniae SP195	641073888 - 642209761 conserved hypothetical protein (5.E-59), 641075299 - 642209760 conserved domain protein (.00000000000000003), 641075389 - 642208865 transposase (IS4 family) (1.E-65), 641073404 - 642208808 transposase (IS4 family) (1.E-67), 641075469 - 642209747 conserved domain protein (.00000000000000001), 641075101 - 642209480 transposase (.00000000000000000000000000001), 641074031 - 6422…
641736171	638341208	Streptococcus pyogenes M49 591	Streptococcus infantarius subsp. infantarius ATCC BAA-102	638476181 - 642346293 hypothetical protein (2.E-115),
641736175	637000239	Rhodopseudomonas palustris CGA009	Rhodopseudomonas palustris TIE-1	637473902 - 642352924 Integrase catalytic region (0), 637473527 - 642350868 Integrase catalytic region (0), 637476619 - 642350396 transposase IS116/IS110/IS902 family protein (0), 637474427 - 642350164 transposase IS4 family protein (2.E-127),
641736154	638341027	Burkholderia mallei 10399	Burkholderia ambifaria IOP40-10	638517984 - 642420497 Integrase catalytic region (4.E-101),
641522623	641228505	Salmonella enterica subsp. arizonae serovar 62:z4,z23:--	Escherichia coli ATCC 8739	641304403 - 642485643 null (1.E-104), 641304101 - 641603161 Integrase catalytic region (0), 641306473 - 641602819 transposase IS3/IS911 family protein (.00000000000000000000000000000000004),
637000291	637000286	Streptococcus agalactiae A909	Streptococcus pyogenes M1 GAS	637725884 - 637090017 putative transposase, IS861 (1.E-126), 637725122 - 637090278 transposase (3.E-111),
637000208	637000196	Nitrosomonas eutropha C71	Polaromonas sp. JS666	638131857 - 637944832 Integrase, catalytic region (0),
638341207	637000303	Streptococcus thermophilus LMG 18311	Streptococcus pneumoniae TIGR4 454	637590411 - 638494070 hypothetical protein (3.E-39),
638341207	637000291	Streptococcus pyogenes M1 GAS	Streptococcus pneumoniae TIGR4 454	637090017 - 638494070 hypothetical protein (.0000000000000000000000000000000000009),
638341041	638341024	Burkholderia cenocepacia PC184	Burkholderia pseudomallei S13	638754210 - 638557478 hypothetical protein (2.E-123), 638754588 - 638554604 hypothetical protein (0), 638754869 - 638555351 hypothetical protein (1.E-53), 638754870 - 638555352 hypothetical protein (9.E-51), 638754461 - 638555588 hypothetical protein (0),
638341155	638341061	Chlorobium limicola DSM 245	Prosthecochloris aestuarii DSM 271	638500841 - 638585294 Integrase, catalytic region (0),
638341202	637000287	Streptococcus agalactiae NEM316	Streptococcus agalactiae 18RS21	637350019 - 638644710 ISSdy1, transposase OrfB (4.E-99), 637349350 - 638644984 transposase (2.E-43), 637348914 - 638645077 Integrase core domain protein (0),
638341203	637000287	Streptococcus agalactiae NEM316	Streptococcus agalactiae 515	637350019 - 638647350 ISSdy1, transposase OrfB (0), 637350024 - 638647298 ISSdy1, transposase OrfA (4.E-48), 637348914 - 638646431 transposase, IS30 family, putative, truncation (0),
638341205	637000291	Streptococcus pyogenes M1 GAS	Streptococcus agalactiae COH1	637090278 - 638649995 transposase OrfB, IS3 family, truncation (1.E-124), 637090017 - 638651141 IS861, transposase OrfB (5.E-127),
638341206	637000287	Streptococcus agalactiae NEM316	Streptococcus agalactiae H36B	637350019 - 638654378 ISSdy1, transposase OrfB (0), 637348914 - 638653535 transposase, IS30 family, putative, truncation (0),
638341228	638341224	Vibrio cholerae MO10	Vibrio cholerae V52	638697703 - 638711627 COG2801: Transposase and inactivated derivatives (1.E-79), 638700886 - 638714415 COG2801: Transposase and inactivated derivatives (2.E-86), 638701050 - 638714429 COG2963: Transposase and inactivated derivatives (3.E-50), 638701038 - 638713967 COG3039: Transposase and inactivated derivatives, IS5 family (0),
638341228	637000336	Vibrio vulnificus CMCP6	Vibrio cholerae V52	637364551 - 638711627 COG2801: Transposase and inactivated derivatives (1.E-77), 637360804 - 638712955 COG2801: Transposase and inactivated derivatives (6.E-44), 637360805 - 638714429 COG2963: Transposase and inactivated derivatives (9.E-38),
638341168	637000230	Ralstonia metallidurans CH34	Ralstonia solanacearum UW551	637981098 - 638722849 Hypothetical Protein (0), 637981099 - 638721506 Transposase (3.E-39), 637977664 - 638719235 Transposase (4.E-98),
638341035	638341024	Burkholderia cenocepacia PC184	Burkholderia pseudomallei 1106b	638754210 - 638852074 hypothetical protein (2.E-123), 638754588 - 638851196 hypothetical protein (0), 638754869 - 638853383 hypothetical protein (1.E-53), 638754870 - 638853384 hypothetical protein (9.E-51), 638754461 - 638851649 hypothetical protein (0),
638341038	637000046	Burkholderia cenocepacia AU 1054	Burkholderia pseudomallei 406e	638015992 - 638875734 hypothetical protein (2.E-123), 638018149 - 638874470 hypothetical protein (7.E-93), 638018578 - 638874713 hypothetical protein (3.E-60),
638341038	638341025	Burkholderia dolosa AUO158	Burkholderia pseudomallei 406e	638761758 - 638875734 hypothetical protein (3.E-122), 638759192 - 638876076 hypothetical protein (0), 638762839 - 638878173 hypothetical protein (.000000000000000000000000000002), 638761068 - 638874713 hypothetical protein (4.E-61), 638764285 - 638877190 hypothetical protein (1.E-59), 638764286 - 638877191 hypothetical protein (4.E-106), 638762861 - 638877985 hypothetical protein (0),
638341134	637000271	Sphingopyxis alaskensis RB2256	Nitrobacter sp. Nb-311A	638010829 - 638924001 ISCc3, transposase OrfB (0), 638008765 - 638923557 transposase (8.E-52),
638341124	637000217	Pseudoalteromonas haloplanktis TAC125	Marinomonas sp. MED121	637733286 - 638944523 ISxcd1 transposase (7.E-90),
638341009	637000061	Caulobacter crescentus CB15	Aurantimonas sp. SI85-9A1	637088797 - 639104181 putative transposase (8.E-57),
639633062	638341207	Streptococcus pneumoniae TIGR4 454	Streptococcus thermophilus LMD-9	638494070 - 639676975 Transposase (2.E-41),
639633014	638341038	Burkholderia pseudomallei 406e	Burkholderia cenocepacia HI2424	638874470 - 639695364 Integrase, catalytic region (4.E-93), 638874713 - 639697623 transposase, mutator type (5.E-61), 638877191 - 639698919 transposase IS66 (8.E-90), 638877190 - 639698920 IS66 Orf2 family protein (1.E-57),
639633014	638341040	Burkholderia pseudomallei Pasteur	Burkholderia cenocepacia HI2424	638552023 - 639695364 Integrase, catalytic region (5.E-94), 638552117 - 639697623 transposase, mutator type (.000000000000000000000000000002), 638548854 - 639698920 IS66 Orf2 family protein (2.E-58),
639633039	637000171	Mycobacterium sp. MCS	Mycobacterium avium 104	638031719 - 639738299 transposase (0), 638034519 - 639737568 transposase, Mutator family protein (0), 638034614 - 639735990 transposase, Mutator family protein (0),
639633020	638341155	Prosthecochloris aestuarii DSM 271	Chlorobium phaeobacteroides DSM 266	638585294 - 639766281 Integrase, catalytic region (0),
639633048	637000267	Silicibacter pomeroyi DSS-3	Paracoccus denitrificans PD1222	637288116 - 639770486 Integrase, catalytic region (9.E-50),
639633022	637000096	Desulfovibrio vulgaris subsp. vulgaris str. Hildenborough	Desulfovibrio vulgaris subsp. vulgaris DP4	637123242 - 639820849 Integrase, catalytic region (0),
639857009	637000208	Polaromonas sp. JS666	Burkholderia phymatum STM815	637940024 - 639899412 Integrase, catalytic region (1.E-77), 637944832 - 639894028 Integrase, catalytic region (0),
639857012	637000208	Polaromonas sp. JS666	Comamonas testosteroni KF-1	637944832 - 639914599 Integrase, catalytic region (2.E-77),
639857019	638341139	Oceanicola batsensis HTCC2597	Stappia aggregata IAM 12614	638886105 - 639945207 probable insertion sequence transposase protein (6.E-67),
640069328	640069303	Burkholderia mallei NCTC 10229	Rhodobacter sphaeroides ATCC 17029	640093977 - 640112617 Integrase, catalytic region (1.E-105),
640069330	637000256	Shewanella denitrificans OS217	Shewanella baltica OS155	637957072 - 640120818 Integrase, catalytic region (0), 637956192 - 640121593 Integrase, catalytic region (0),
640069306	637000231	Ralstonia solanacearum GMI1000	Burkholderia pseudomallei 668	637241082 - 640130574 isrso14-transposase orfb (0),
640069320	637000169	Mycobacterium bovis AF2122/97	Mycobacterium sp. JLS	637140185 - 640139519 Integrase, catalytic region (0),
640069320	638341130	Mycobacterium tuberculosis C	Mycobacterium sp. JLS	638728065 - 640139519 Integrase, catalytic region (0),
640069307	638341028	Burkholderia mallei 2002721280	Burkholderia vietnamiensis G4	638973904 - 640178128 Integrase, catalytic region (0), 638973413 - 640184148 transposase, IS204/IS1001/IS1096/IS1165 family protein (0),
640196203	637000208	Polaromonas sp. JS666	Ralstonia pickettii 12J	637944832 - 640205196 Transposase and inactivated derivatives-like (3.E-129),
640427130	638341062	Chlorobium phaeobacteroides BS1	Prosthecochloris vibrioformis DSM 265	638573531 - 640453732 Integrase, catalytic region (0),
640427122	639633039	Mycobacterium avium 104	Mycobacterium gilvum PYR-GCK	639734811 - 640454800 integrase, catalytic region (5.E-74), 639735990 - 640459613 transposase, mutator type (0),
640427113	638341086	Escherichia coli E110019	Enterobacter sp. 638	638668682 - 640480937 Integrase, catalytic region (0),
640427113	637000264	Shigella flexneri 2a str. 301	Enterobacter sp. 638	637336372 - 640490917 Integrase, catalytic region (0), 637336514 - 640725762 null (.0000000000000000005),
640427151	638341228	Vibrio cholerae V52	Vibrio cholerae O395	638712955 - 640533811 transposase OrfAB, subunit B (2.E-120), 638711627 - 640531799 putative transposase (4.E-79), 638714429 - 640533812 transposase OrfAB, subunit A (3.E-50), 638713967 - 640531122 IS5 transposase (0),
640427145	637000280	Staphylococcus aureus subsp. aureus USA300	Staphylococcus aureus subsp. aureus JH9	637886720 - 640564388 Integrase, catalytic region (2.E-68), 637886689 - 640564363 Integrase, catalytic region (2.E-130), 637888456 - 640566736 transposase, IS204/IS1001/IS1096/IS1165 family protein (0), 637886922 - 640726249 null (1.E-57),
640427123	640069320	Mycobacterium sp. JLS	Mycobacterium tuberculosis F11	640139519 - 640606106 transposase (0),
640612219	640427138	Rhodobacter sphaeroides ATCC 17025	Sagittula stellata E-37	640485325 - 640642515 ISxcd1 transposase (1.E-78), 640485857 - 640645916 transposase orfA IS5 family element (6.E-49),
640753051	640753038	Ochrobactrum anthropi ATCC 49188	Sinorhizobium medicae WSM419	640837442 - 640744350 null (0), 640837403 - 640778066 hypothetical protein (5.E-115), 640837283 - 640791805 Integrase catalytic region (0), 640837402 - 640743244 null (3.E-58), 640837446 - 640790162 IS66 Orf2 family protein (4.E-58), 640835421 - 640777955 transposase IS66 (0), 640835404 - 640777815 transposase IS66 (0), 640835403 - 640777814 IS66 Orf2 family protein (8.E-42),
640753055	637000289	Streptococcus pneumoniae R6	Streptococcus gordonii str. Challis substr. CH1	637192464 - 640745081 null (9.E-57),
640753055	638341207	Streptococcus pneumoniae TIGR4 454	Streptococcus gordonii str. Challis substr. CH1	638494070 - 640745081 null (.0000000000000000004),
640753051	638341009	Aurantimonas sp. SI85-9A1	Sinorhizobium medicae WSM419	639104181 - 640791805 Integrase catalytic region (7.E-62),
640753049	637000256	Shewanella denitrificans OS217	Shewanella baltica OS185	637957072 - 640832541 transposase IS3/IS911 family protein (0), 637957497 - 640744665 null (0),
640753038	638341009	Aurantimonas sp. SI85-9A1	Ochrobactrum anthropi ATCC 49188	639104181 - 640837283 Integrase catalytic region (6.E-60),
640753006	638341015	Bacillus thuringiensis serovar israelensis ATCC 35646	Bacillus cereus subsp. cytotoxis NVH 391-98	638637301 - 640840930 Integrase catalytic region (0),
640753006	637000018	Bacillus cereus E33L	Bacillus cereus subsp. cytotoxis NVH 391-98	637660147 - 640841415 Integrase catalytic region (0), 637660296 - 640840868 hypothetical protein (4.E-41),
640753059	640069328	Rhodobacter sphaeroides ATCC 17029	Xanthobacter autotrophicus Py2	640112453 - 640882157 Integrase catalytic region (.00000000000000000000000000000000005),
640753059	640612219	Sagittula stellata E-37	Xanthobacter autotrophicus Py2	640644130 - 640883259 Integrase catalytic region (9.E-87),
640753053	637000274	Staphylococcus aureus subsp. aureus MRSA252	Staphylococcus aureus subsp. aureus Mu3	637153553 - 640904533 truncated transposase (7.E-102), 637153873 - 640903137 probable transposase (.000000000000000000000000000000000006), 637153515 - 640902749 transposase for IS-like element (2.E-130), 637155902 - 640904516 truncated transposase (0),
640753024	637000255	Salmonella typhimurium LT2	Escherichia coli E24377A	637213480 - 640924847 IS3, transposase orfB (0),
640753048	640427152	Yersinia pestis Pestoides F	Serratia proteamaculans 568	640469998 - 640939642 Integrase catalytic region (8.E-112),
640963006	638341151	Photobacterium sp. SKA34	Vibrio cholerae NCTC 8457	639053998 - 641014272 transposase OrfAB, subunit B (2.E-117), 639054032 - 641014385 transposase OrfAB, subunit A (4.E-48),
640963005	638341151	Photobacterium sp. SKA34	Vibrio cholerae B33	639053998 - 641017994 transposase OrfAB, subunit B (2.E-117), 639054032 - 641018486 transposase OrfAB, subunit A (4.E-48),
640963010	637000337	Vibrio vulnificus YJ016	Vibrio harveyi HY01	637468628 - 641026823 transposase InsF for insertion sequence IS3A/B/C/D/E/fA (0), 637470449 - 641026554 transposase (0),
640963053	640753055	Streptococcus gordonii str. Challis substr. CH1	Streptococcus pneumoniae SP14-BS69	640745081 - 641074490 IS3-Spn1, transposase (3.E-69),
640963053	637000302	Streptococcus thermophilus CNRZ1066	Streptococcus pneumoniae SP14-BS69	637592624 - 641075303 cytidine deaminase (.0000000000000000000000000000008), 637594019 - 641074949 50S ribosomal protein L34 (0),
640963052	640069334	Streptococcus sanguinis SK36	Streptococcus pneumoniae SP23-BS72	640104402 - 641082572 pyridine nucleotide-disulfide oxidoreductase (2.E-87),
640963050	637000259	Shewanella sp. MR-4	Shewanella baltica OS223	638116554 - 641084488 Integrase, catalytic region (7.E-129), 638118390 - 641083676 transposase IS116/IS110/IS902 family protein (0),
640963050	637000256	Shewanella denitrificans OS217	Shewanella baltica OS223	637957072 - 641086113 Integrase, catalytic region (3.E-124), 637957497 - 641083676 transposase IS116/IS110/IS902 family protein (0),
640963034	637000192	Nitrobacter hamburgensis X14	Erythrobacter sp. SD-21	637964755 - 641118474 Integrase, catalytic region (0),
640963034	637000238	Rhodopseudomonas palustris BisB5	Erythrobacter sp. SD-21	637960949 - 641118474 Integrase, catalytic region (2.E-123),
640963017	639633003	Acidovorax sp. JS42	Ralstonia pickettii 12D	639838031 - 641177497 Integrase, catalytic region (0), 639839308 - 641178725 transposase Tn3 family protein (0),
640963017	639857012	Comamonas testosteroni KF-1	Ralstonia pickettii 12D	639916015 - 641178552 Integrase, catalytic region (0), 639914599 - 641177497 Integrase, catalytic region (5.E-97), 639912272 - 641178725 transposase Tn3 family protein (0),
640963008	639857019	Stappia aggregata IAM 12614	Methylobacterium chloromethanicum CM4	639944496 - 641197298 hypothetical protein (.000000000000000000000000000000000001),
641228491	639857019	Stappia aggregata IAM 12614	Dinoroseobacter shibae DFL 12	639945204 - 641276654 Integrase catalytic region (3.E-60),
641228505	637000110	Escherichia coli W3110	Salmonella enterica subsp. arizonae serovar 62:z4,z23:--	637004211 - 641305119 hypothetical protein (4.E-59), 637002059 - 641304101 hypothetical protein (0), 637000262 - 641306473 hypothetical protein (.0000000000000000000000000000000003), 637000251 - 641307654 hypothetical protein (2.E-38),
641228505	638341086	Escherichia coli E110019	Salmonella enterica subsp. arizonae serovar 62:z4,z23:--	638673181 - 641305120 hypothetical protein (.00000000005), 638672317 - 641305775 hypothetical protein (1.E-76), 638671298 - 641304438 hypothetical protein (4.E-80), 638668674 - 641304101 hypothetical protein (0), 638673184 - 641305304 hypothetical protein (2.E-43),
641228482	639633003	Acidovorax sp. JS42	Burkholderia multivorans ATCC 17616	639838031 - 641320015 Integrase catalytic region (0), 640068374 - 641320075 transposase Tn3 family protein (0), 640068319 - 641320079 transposase Tn3 family protein (5.E-75),
641228506	638341082	Escherichia coli 101-1	Salmonella enterica subsp. enterica serovar Paratyphi B str. SPB7	638869121 - 641323706 hypothetical protein (6.E-108),
641228506	638341196	Shigella dysenteriae 1012	Salmonella enterica subsp. enterica serovar Paratyphi B str. SPB7	638864056 - 641323706 hypothetical protein (2.E-70), 638865002 - 641326062 hypothetical protein (2.E-67),
641228506	638341084	Escherichia coli B171	Salmonella enterica subsp. enterica serovar Paratyphi B str. SPB7	638677255 - 641323706 hypothetical protein (6.E-108), 638676266 - 641326062 hypothetical protein (8.E-59),
641228481	639633055	Rhizobium leguminosarum bv. viciae 3841	Brucella suis ATCC 23445	639651159 - 641359256 hypothetical protein (7.E-115),
641228479	637000196	Nitrosomonas eutropha C71	Bordetella petrii	638131857 - 641361814 integrase, catalytic domain (5.E-115),
641228479	639857012	Comamonas testosteroni KF-1	Bordetella petrii	639914599 - 641361814 integrase, catalytic domain (6.E-78), 639912272 - 641364520 Tn3 family transposase fragment (0),
641380435	640963029	Roseobacter sp. AzwK-3b	Hoeflea phototrophica DFL-43	641158611 - 641455458 Integrase, catalytic region (5.E-47), 641157316 - 641454543 transposase, IS256 family protein (9.E-95),
641380435	638341139	Oceanicola batsensis HTCC2597	Hoeflea phototrophica DFL-43	638883205 - 641456146 Transposase and inactivated derivative (5.E-108), 638886126 - 641454543 transposase, IS256 family protein (3.E-79),
641380423	639857019	Stappia aggregata IAM 12614	Roseobacter litoralis Och 149	639945751 - 641479447 Integrase, catalytic region (1.E-43), 639945204 - 641483321 IS3 family element, transposase orfB (1.E-48), 639945332 - 641481058 hypothetical protein (4.E-45),
641522641	637000171	Mycobacterium sp. MCS	Mycobacterium abscessus	638032312 - 641579816 Truncated transposase-like protein IS1601-D (1.E-62), 638032310 - 641579818 Transposase-like protein (0),
641522641	639633042	Mycobacterium sp. KMS	Mycobacterium abscessus	639792915 - 641579816 Truncated transposase-like protein IS1601-D (1.E-62), 639792913 - 641579818 Transposase-like protein (0),
641522636	639633034	Leuconostoc mesenteroides subsp. mesenteroides ATCC 8293	Leuconostoc citreum KM20	639674694 - 641603787 ORFC of IS3-like IS (4.E-98), 639652198 - 641599402 Transposase or inactivated derivative (0), 639652167 - 641605027 Transposase or inactivated derivative (0), 639674828 - 641604573 Transposase (0), 639674750 - 641604683 Transposase or inactivated derivative, IS30 family (0),
641522623	641228506	Salmonella enterica subsp. enterica serovar Paratyphi B str. SPB7	Escherichia coli ATCC 8739	641323706 - 641603161 Integrase catalytic region (3.E-108),
641522625	637000255	Salmonella typhimurium LT2	Escherichia coli str. K12 substr. DH10B	637213480 - 641607683 IS3 element protein InsF (0),
641522619	640753017	Clostridium botulinum A str. ATCC 19397	Clostridium botulinum B1 str. Okra	640848755 - 641655973 transposase ISLasa6a, IS3 family (1.E-108),
641522619	640753018	Clostridium botulinum A str. Hall	Clostridium botulinum B1 str. Okra	640852339 - 641655973 transposase ISLasa6a, IS3 family (1.E-108),
641522617	640753017	Clostridium botulinum A str. ATCC 19397	Clostridium botulinum A3 str. Loch Maree	640848755 - 641661856 transposase ISLasa6a, IS3 family (7.E-111),
641522633	639633028	Lactobacillus casei ATCC 334	Lactobacillus fermentum IFO 3956	639664841 - 641714258 transposase (0), 639665777 - 641715010 transposase (1.E-120), 639665598 - 641714087 transposase (0),
641736188	637000342	Xanthomonas axonopodis pv. citri str. 306	Xanthomonas oryzae pv. oryzicola BLS256	637297572 - 641736775 ISxac3 transposase (0), 637296497 - 641737549 ISXoo9 transposase orfB (0), 637297571 - 641740239 ISxac3 transposase (.0000000000000000000000000000002), 637297673 - 641738436 Tn5044 transposase (3.E-51),
641736188	637000344	Xanthomonas campestris pv. campestris str. ATCC 33913	Xanthomonas oryzae pv. oryzicola BLS256	637275837 - 641737549 ISXoo9 transposase orfB (0), 637275680 - 641737347 IS1404 transposase (0), 637276244 - 641740239 ISxac3 transposase (.0000000000000000000000000000003), 637275303 - 641738941 putative transposase (3.E-70), 637275689 - 641740250 putative transposase (0),
641736188	637000345	Xanthomonas campestris pv. vesicatoria str. 85-10	Xanthomonas oryzae pv. oryzicola BLS256	637755532 - 641737549 ISXoo9 transposase orfB (0), 637755530 - 641737347 IS1404 transposase (0), 637755533 - 641740239 ISxac3 transposase (.0000000000000000000000000000003), 637759911 - 641740250 putative transposase (0), 637757988 - 641738436 Tn5044 transposase (9.E-54),
641736234	641228505	Salmonella enterica subsp. arizonae serovar 62:z4,z23:--	Salmonella enterica subsp. enterica serovar Kentucky str. CVM29188	641305788 - 641858144 hypothetical protein (4.E-84), 641304101 - 641856505 putative IS3 transposase (0), 641305304 - 641856730 hypothetical protein (.00006),
641736232	641228506	Salmonella enterica subsp. enterica serovar Paratyphi B str. SPB7	Salmonella enterica subsp. enterica serovar Schwarzengrund str. CVM19633	641322055 - 641863235 hypothetical protein (9.E-129), 641516621 - 641864107 transposase (.0000000003),
641736232	640753032	Klebsiella pneumoniae subsp. pneumoniae MGH 78578	Salmonella enterica subsp. enterica serovar Schwarzengrund str. CVM19633	640798380 - 641863811 hypothetical protein (2.E-79), 640802328 - 641866523 transposase InsB4 for insertion sequence IS26 (0), 640802281 - 641865915 transposase InsB4 for insertion sequence IS26 (0), 640802031 - 641866608 IS1 protein InsB (.00000000000000000000000000000005), 640802256 - 641865888 transposase TnpA for transposon Tn21 (0), 640802131 - 641865916 transposon Tn3 transposase (0),
641736232	640753048	Serratia proteamaculans 568	Salmonella enterica subsp. enterica serovar Schwarzengrund str. CVM19633	640935879 - 641866604 hypothetical protein (0),
641736233	638341083	Escherichia coli 53638	Salmonella enterica subsp. enterica serovar Saintpaul str. SARA23	638693372 - 641869678 putative transposase (0),
641736230	640427113	Enterobacter sp. 638	Salmonella enterica subsp. enterica serovar Saintpaul str. SARA29	640480937 - 641876291 IS1400 transposase B (3.E-99),
641736230	638341084	Escherichia coli B171	Salmonella enterica subsp. enterica serovar Saintpaul str. SARA29	638677930 - 641876296 hypothetical protein (2.E-68), 638677255 - 641877093 putative transposase (0),
641736230	638341196	Shigella dysenteriae 1012	Salmonella enterica subsp. enterica serovar Saintpaul str. SARA29	638864093 - 641876296 hypothetical protein (3.E-91), 638864056 - 641877093 putative transposase (1.E-70), 638864847 - 641872510 hypothetical protein (.000000000000000000000000000000002),
641736230	640427142	Shigella dysenteriae Sd197	Salmonella enterica subsp. enterica serovar Saintpaul str. SARA29	640436842 - 641877093 putative transposase (0), 640436081 - 641876296 hypothetical protein (6.E-92), 640436671 - 641876300 Transposase insN for insertion sequence element IS (.0000000000000000000000000000000001), 640432671 - 641876995 IS285, transposase (5.E-108),
641736231	637000106	Escherichia coli K12	Salmonella enterica subsp. enterica serovar 4,[5],12:i:- str. CVM23701	637015436 - 641881640 putative truncated IS3 transposase (8.E-95),
641736231	637000110	Escherichia coli W3110	Salmonella enterica subsp. enterica serovar 4,[5],12:i:- str. CVM23701	637002059 - 641881640 putative truncated IS3 transposase (8.E-95),
641736231	638341083	Escherichia coli 53638	Salmonella enterica subsp. enterica serovar 4,[5],12:i:- str. CVM23701	638693372 - 641881640 putative truncated IS3 transposase (8.E-95),
641736229	640427113	Enterobacter sp. 638	Salmonella enterica subsp. enterica serovar Dublin str. CT_02021853	640490917 - 641884928 hypothetical protein (.000000000000000000000000000000004), 640480937 - 641886536 IS1400 transposase B (8.E-98),
641736124	637000196	Nitrosomonas eutropha C71	Burkholderia thailandensis TXDOH	638132708 - 641904119 Integrase catalytic region (4.E-98),
641736124	637000208	Polaromonas sp. JS666	Burkholderia thailandensis TXDOH	637944832 - 641904119 Integrase catalytic region (1.E-96),
641736121	637000230	Ralstonia metallidurans CH34	Burkholderia oklahomensis C6786	637980915 - 641925277 Integrase, catalytic region (2.E-79),
641736117	637000231	Ralstonia solanacearum GMI1000	Burkholderia pseudomallei BCC215	637241082 - 642014448 TnpB (0), 637240408 - 642014499 isrso8-transposase orfb protein (0), 637240320 - 642014576 transposase (3.E-52), 637240407 - 642014501 isrso8-transposase orfa protein (.000000000000005), 637241410 - 642014442 IS1001 transposase (4.E-88),
641736137	640753018	Clostridium botulinum A str. Hall	Clostridium botulinum NCTC 2916	640852339 - 642083023 transposase ISLasa6a, IS3 family (7.E-111),
641736103	637000264	Shigella flexneri 2a str. 301	Salmonella enterica subsp. enterica serovar Kentucky str. CDC 191	637333301 - 642120128 putative IS3 transposase (9.E-130),
641736103	637000265	Shigella flexneri 5 str. 8401	Salmonella enterica subsp. enterica serovar Kentucky str. CDC 191	638074821 - 642120128 putative IS3 transposase (9.E-130),
641736103	638341085	Escherichia coli B7A	Salmonella enterica subsp. enterica serovar Kentucky str. CDC 191	638659093 - 642120128 putative IS3 transposase (9.E-130),
641736103	638341196	Shigella dysenteriae 1012	Salmonella enterica subsp. enterica serovar Kentucky str. CDC 191	638864056 - 642120128 putative IS3 transposase (5.E-71),
641736103	640427142	Shigella dysenteriae Sd197	Salmonella enterica subsp. enterica serovar Kentucky str. CDC 191	640436842 - 642120128 putative IS3 transposase (8.E-124),
641736103	641228506	Salmonella enterica subsp. enterica serovar Paratyphi B str. SPB7	Salmonella enterica subsp. enterica serovar Kentucky str. CDC 191	641323706 - 642120128 putative IS3 transposase (2.E-119), 641322055 - 642121250 hypothetical protein (5.E-114),
641736103	637000255	Salmonella typhimurium LT2	Salmonella enterica subsp. enterica serovar Kentucky str. CDC 191	637213225 - 642119908 putative transposase (2.E-46), 637211691 - 642121250 hypothetical protein (5.E-114), 637211075 - 642120128 putative IS3 transposase (0),
641736103	637000105	Escherichia coli CFT073	Salmonella enterica subsp. enterica serovar Kentucky str. CDC 191	637356316 - 642121565 Integrase, catalytic region (2.E-81),
641736103	638341086	Escherichia coli E110019	Salmonella enterica subsp. enterica serovar Kentucky str. CDC 191	638668682 - 642121565 Integrase, catalytic region (2.E-98), 638668674 - 642120128 putative IS3 transposase (3.E-129),
641736103	638341087	Escherichia coli E22	Salmonella enterica subsp. enterica serovar Kentucky str. CDC 191	638667732 - 642120128 putative IS3 transposase (3.E-129), 638667247 - 642121565 Integrase, catalytic region (4.E-51),
641736101	637000263	Shigella flexneri 2a str. 2457T	Salmonella enterica subsp. enterica serovar Agona str. SL483	637423203 - 642132526 putative transposase (0),
641736101	638341083	Escherichia coli 53638	Salmonella enterica subsp. enterica serovar Agona str. SL483	638693372 - 642132526 putative transposase (0),
641736101	638341085	Escherichia coli B7A	Salmonella enterica subsp. enterica serovar Agona str. SL483	638659093 - 642132526 putative transposase (0),
641736105	637000251	Salmonella enterica subsp. enterica serovar Choleraesuis str. SC-B67	Salmonella enterica subsp. enterica serovar Heidelberg str. SL486	637639228 - 642137874 putative transposase (0), 637643138 - 642134769 transposase for the IS285 insertion element (.000001),
641736104	638341085	Escherichia coli B7A	Salmonella enterica subsp. enterica serovar Newport str. SL254	638659093 - 642144888 putative IS3 transposase (2.E-116),
641736111	640753023	Escherichia coli APEC O1	Salmonella enterica subsp. enterica serovar Newport str. SL317	640757273 - 642157025 ISEhe3 orfB (0),
641736111	638341084	Escherichia coli B171	Salmonella enterica subsp. enterica serovar Newport str. SL317	638677255 - 642158441 putative IS3 transposase (5.E-128),
641736209	641228505	Salmonella enterica subsp. arizonae serovar 62:z4,z23:--	Salmonella enterica subsp. enterica serovar Weltevreden str. HI_N05-537	641305788 - 642167457 hypothetical protein (2.E-81), 641304101 - 642168391 hypothetical protein (0), 641307530 - 642164778 hypothetical protein (.0000000000000002), 641304407 - 642169722 transposase (.0000000000000000000000003), 641304047 - 642167012 putative transposase for IS285 element (9.E-48), 641303249 - 642169799 transposase (7.E-85),
641736208	641228506	Salmonella enterica subsp. enterica serovar Paratyphi B str. SPB7	Salmonella enterica subsp. enterica serovar Hadar str. RI_05P066	641322055 - 642175109 hypothetical protein (0), 641516622 - 642173768 transposase for the IS285 insertion element (1.E-92),
641736204	640963056	Streptococcus pneumoniae SP6-BS73	Streptococcus pneumoniae CDC1087-00	641067984 - 642188637 integrase core domain protein (0), 641066358 - 642187402 integrase core domain protein (0), 641066152 - 642187541 conserved hypothetical protein (7.E-61), 641067927 - 642188002 transposase (IS4 family) (9.E-81), 641067825 - 642188951 transposase family protein (9.E-39), 641066850 - 642187966 transposase (.000000000000000000000000000009), 641067781 - 642187702 IS66 family ele…
641736204	640753055	Streptococcus gordonii str. Challis substr. CH1	Streptococcus pneumoniae CDC1087-00	640745081 - 642188637 integrase core domain protein (2.E-114),
641736272	637000302	Streptococcus thermophilus CNRZ1066	Streptococcus pneumoniae SP195	637592385 - 642209761 conserved hypothetical protein (9.E-51),
641736272	640963052	Streptococcus pneumoniae SP23-BS72	Streptococcus pneumoniae SP195	641081430 - 642209761 conserved hypothetical protein (5.E-59), 641082288 - 642209760 conserved domain protein (.00000000000000003), 641082796 - 642208865 transposase (IS4 family) (3.E-66), 641081881 - 642208808 transposase (IS4 family) (1.E-67), 641082260 - 642209480 transposase (.000000000000000000000000000003), 641081331 - 642209374 transposase (1.E-91), 641082996 - 642209748 transposase (2.E-5…
641736273	639633062	Streptococcus thermophilus LMD-9	Streptococcus pneumoniae CDC0288-04	639676975 - 642210302 integrase core domain protein (2.E-129), 639675820 - 642209958 hypothetical protein (.00000001),
641736273	640069334	Streptococcus sanguinis SK36	Streptococcus pneumoniae CDC0288-04	640104402 - 642210302 integrase core domain protein (3.E-101),
641736171	638341202	Streptococcus agalactiae 18RS21	Streptococcus infantarius subsp. infantarius ATCC BAA-102	638644380 - 642345593 hypothetical protein (0),
641736171	638341205	Streptococcus agalactiae COH1	Streptococcus infantarius subsp. infantarius ATCC BAA-102	638651447 - 642345593 hypothetical protein (0),
641736171	637000144	Lactococcus lactis subsp. lactis Il1403	Streptococcus infantarius subsp. infantarius ATCC BAA-102	637069312 - 642346502 hypothetical protein (0),
641736171	639633034	Leuconostoc mesenteroides subsp. mesenteroides ATCC 8293	Streptococcus infantarius subsp. infantarius ATCC BAA-102	639674708 - 642346512 hypothetical protein (2.E-58),
641736157	640753051	Sinorhizobium medicae WSM419	Rhizobium leguminosarum bv. trifolii WSM2304	640791805 - 642381086 Integrase catalytic region (0),
641522609	640753042	Pseudomonas aeruginosa PA7	Burkholderia cenocepacia MC0-3	640813279 - 642487085 null (0), 640813576 - 641651551 transposase mutator type (0),
637000264	637000255	Salmonella typhimurium LT2	Shigella flexneri 2a str. 301	637213480 - 637333301 IS3 ORF2 (0),
637000281	637000278	Staphylococcus aureus subsp. aureus N315	Staphylococcus epidermidis ATCC 12228	637091661 - 637365210 transposase (3.E-63), 637091633 - 637365139 transposase for IS-like element (1.E-129),
637000303	637000288	Streptococcus mutans UA159	Streptococcus thermophilus LMG 18311	637348393 - 637591796 IS861, transposase (orf2), IS3 family, truncated (7.E-98), 637348324 - 637591790 IS1193 transposase (0),
637000346	637000344	Xanthomonas campestris pv. campestris str. ATCC 33913	Xanthomonas oryzae pv. oryzae KACC10331	637272666 - 637634335 IS1404 transposase (0), 637276244 - 637633000 ISxac3 transposase (.0000000000000000000000000000008), 637275303 - 637633456 putative transposase (3.E-74), 637275689 - 637632605 putative transposase (0),
637000346	637000343	Xanthomonas campestris pv. campestris str. 8004	Xanthomonas oryzae pv. oryzae KACC10331	637658120 - 637634335 IS1404 transposase (0), 637659743 - 637633000 ISxac3 transposase (.0000000000000000000000000000008), 637657630 - 637633456 putative transposase (3.E-74), 637659428 - 637632605 putative transposase (0),
638341207	637000301	Streptococcus pyogenes SSI-1	Streptococcus pneumoniae TIGR4 454	637402819 - 638494070 hypothetical protein (.0000000000000000000000000000000000009),
638341207	637000296	Streptococcus pyogenes MGAS315	Streptococcus pneumoniae TIGR4 454	637307541 - 638494070 hypothetical protein (.0000000000000000000000000000000000009),
638341040	637000046	Burkholderia cenocepacia AU 1054	Burkholderia pseudomallei Pasteur	638015992 - 638550372 hypothetical protein (2.E-123), 638018149 - 638552023 hypothetical protein (9.E-94), 638018578 - 638552117 hypothetical protein (.00000000000000000000000000002),
638341155	637000205	Pelodictyon luteolum DSM 273	Prosthecochloris aestuarii DSM 271	637769888 - 638585610 Helix-turn-helix, Fis-type (0),
638341206	637000299	Streptococcus pyogenes MGAS8232	Streptococcus agalactiae H36B	637260232 - 638653447 transposase OrfB, IS3 family, truncation (1.E-99),
638341224	637000333	Vibrio cholerae O1 biovar eltor str. N16961	Vibrio cholerae MO10	637047292 - 638697703 COG2801: Transposase and inactivated derivatives (2.E-78), 637050062 - 638701050 COG2963: Transposase and inactivated derivatives (7.E-56), 637049744 - 638701038 COG3039: Transposase and inactivated derivatives, IS5 family (0),
638341239	638341085	Escherichia coli B7A	Yersinia frederiksenii ATCC 33641	638658385 - 638784441 COG2801: Transposase and inactivated derivatives (.000000000000000000000000000007), 638655905 - 638782407 COG3316: Transposase and inactivated derivatives (4.E-56), 638658861 - 638783222 COG3328: Transposase and inactivated derivatives (2.E-71),
638341211	638341119	Loktanella vestfoldensis SKA53	Sulfitobacter sp. EE-36	638900338 - 638831679 helix-turn-helix, Fis-type (0), 638900558 - 638832854 IS3 family protein element, transposase orfB (3.E-91),
639279307	637000083	Corynebacterium efficiens YS-314	Corynebacterium glutamicum ATCC 13032 (Kitasato)	637352103 - 639302670 putative transposase (0), 637350900 - 639302497 transposase (6.E-102),
639633014	638341035	Burkholderia pseudomallei 1106b	Burkholderia cenocepacia HI2424	638852837 - 639698895 Integrase, catalytic region (0), 638852287 - 639697623 transposase, mutator type (.00000000000000000000000000000004), 638853384 - 639698920 IS66 Orf2 family protein (4.E-59), 638853548 - 639698367 transposase, IS4 family protein (0),
639633010	638341019	Bifidobacterium longum DJO10A	Bifidobacterium adolescentis ATCC 15703	638406142 - 639764238 IS3 family transposase (8.E-116),
639633048	637000238	Rhodopseudomonas palustris BisB5	Paracoccus denitrificans PD1222	637960949 - 639771155 Integrase, catalytic region (4.E-115),
639857012	639857009	Burkholderia phymatum STM815	Comamonas testosteroni KF-1	639894028 - 639914599 Integrase, catalytic region (5.E-73),
639857012	639633003	Acidovorax sp. JS42	Comamonas testosteroni KF-1	639838031 - 639914599 Integrase, catalytic region (4.E-96), 639840960 - 639912276 transposase, IS4 (0), 639839308 - 639912272 transposase Tn3 (0),
640069334	638341207	Streptococcus pneumoniae TIGR4 454	Streptococcus sanguinis SK36	638494070 - 640104402 ORFB, transposon ISSsa2 (1.E-43),
640069328	638341134	Nitrobacter sp. Nb-311A	Rhodobacter sphaeroides ATCC 17029	638923161 - 640112453 hypothetical protein (.000000000000000000000000000000000004),
640069328	639633056	Roseobacter denitrificans OCh 114	Rhodobacter sphaeroides ATCC 17029	639636779 - 640112453 hypothetical protein (.00000000000000000000000000007),
640069328	640069305	Burkholderia pseudomallei 1106a	Rhodobacter sphaeroides ATCC 17029	640143660 - 640112617 Integrase, catalytic region (4.E-88),
640069328	637000050	Burkholderia pseudomallei K96243	Rhodobacter sphaeroides ATCC 17029	637569854 - 640112617 Integrase, catalytic region (5.E-104),
640196205	637000256	Shewanella denitrificans OS217	Shewanella putrefaciens 200	637957072 - 640238325 Integrase, catalytic region (0), 637956082 - 640237273 transposase, mutator type (0), 637957497 - 640236006 transposase IS116/IS110/IS902 (0),
640427133	637000219	Pseudomonas entomophila L48	Pseudomonas stutzeri A1501	638002857 - 640487811 transposase, IS3 family (0), 638002856 - 640489345 ISxac3 transposase (.000000000000000000000000000000000001),
640427144	640427101	Acidiphilium cryptum JF-5	Sphingomonas wittichii RW1	640725825 - 640579348 Integrase, catalytic region (0), 640538917 - 640579537 transposase, mutator type (0), 640552702 - 640579510 IS66 Orf2 family protein (2.E-50),
640612219	637000155	Magnetospirillum magneticum AMB-1	Sagittula stellata E-37	637822651 - 640645911 Transposase and inactivated derivative (0), 637821934 - 640643145 ISxcd1 transposase (5.E-84),
640612222	637000231	Ralstonia solanacearum GMI1000	Burkholderia pseudomallei 305	637241082 - 640659533 isrso14-transposase orfb (0), 637240408 - 640656651 isrso8-transposase orfb protein (0), 637240407 - 640656652 ImpA-related N- family (2.E-41), 637241410 - 640656079 isrso15-transposase (0),
640753052	637000274	Staphylococcus aureus subsp. aureus MRSA252	Staphylococcus aureus subsp. aureus JH1	637153553 - 640744241 null (0), 637153873 - 640744223 null (.0000000000000000000000000000000002), 637153515 - 640778102 Integrase catalytic region (2.E-130), 637155902 - 640779950 transposase IS4 family protein (3.E-126),
640753038	639857019	Stappia aggregata IAM 12614	Ochrobactrum anthropi ATCC 49188	639945181 - 640744583 null (3.E-80), 639945145 - 640837185 Integrase catalytic region (5.E-109), 639945332 - 640837363 IS66 Orf2 family protein (1.E-52), 639942256 - 640744580 null (8.E-43),
640753025	637000255	Salmonella typhimurium LT2	Escherichia coli HS	637213480 - 640745601 null (0),
640753030	640069313	Herminiimonas arsenicoxydans	Janthinobacterium sp. Marseille	640169418 - 640816395 transposase (0), 640170495 - 640818504 transposase, IS30 family (0), 640170489 - 640818498 transposase, IS30 family (0),
640753049	637000260	Shewanella sp. MR-7	Shewanella baltica OS185	638123812 - 640830510 Integrase catalytic region (0),
640753038	638341140	Oceanicola granulosus HTCC2516	Ochrobactrum anthropi ATCC 49188	639048576 - 640835141 Integrase catalytic region (3.E-120), 639046613 - 640837400 transposase orfA IS5 family element (.0000000000000000000000000000000000007),
640753038	640612219	Sagittula stellata E-37	Ochrobactrum anthropi ATCC 49188	640643145 - 640835412 transposase IS3/IS911 family protein (0),
640753040	637000208	Polaromonas sp. JS666	Parvibaculum lavamentivorans DS-1	637944776 - 640879027 Integrase catalytic region (0),
640753022	637000264	Shigella flexneri 2a str. 301	Enterobacter sakazakii ATCC BAA-894	637336372 - 640899931 hypothetical protein (2.E-129), 637336371 - 640899933 hypothetical protein (.001),
640753015	638341087	Escherichia coli E22	Citrobacter koseri ATCC BAA-895	638667247 - 640914820 hypothetical protein (3.E-51),
640753048	637000355	Yersinia pseudotuberculosis IP 32953	Serratia proteamaculans 568	637531461 - 640939642 Integrase catalytic region (4.E-111),
640963019	638341228	Vibrio cholerae V52	Vibrio cholerae MAK 757	638711627 - 640990577 transposase, putative (4.E-79), 638712955 - 640992863 transposase OrfAB, subunit B (2.E-120), 638714429 - 640993819 transposase OrfAB, subunit A (3.E-50), 638713967 - 640993778 transposase InsH for insertion sequence element IS5 (0),
640963005	638341228	Vibrio cholerae V52	Vibrio cholerae B33	638712955 - 641017994 transposase OrfAB, subunit B (2.E-120), 638711627 - 641016167 transposase, putative (4.E-79), 638714429 - 641018486 transposase OrfAB, subunit A (3.E-50), 638713967 - 641015722 IS5 transposase (0),
640963005	638341135	Nitrococcus mobilis Nb-231	Vibrio cholerae B33	639004055 - 641017994 transposase OrfAB, subunit B (0), 639004054 - 641018486 transposase OrfAB, subunit A (2.E-52),
640963009	637000335	Vibrio parahaemolyticus RIMD 2210633	Vibrio parahaemolyticus AQ3810	637398766 - 641031137 transposase InsF for insertion sequence IS3A/B/C/D/E/fA (0), 637401488 - 641031094 transposase and inactivated derivative (0),
640963042	640753055	Streptococcus gordonii str. Challis substr. CH1	Streptococcus pneumoniae SP3-BS71	640745081 - 641064457 pyridine nucleotide-disulfide oxidoreductase (5.E-94),
640963056	640753055	Streptococcus gordonii str. Challis substr. CH1	Streptococcus pneumoniae SP6-BS73	640745081 - 641067984 putative transposase, ISSmu1 (1.E-110),
640963053	640069334	Streptococcus sanguinis SK36	Streptococcus pneumoniae SP14-BS69	640104402 - 641074490 IS3-Spn1, transposase (2.E-99),
640963053	637000303	Streptococcus thermophilus LMG 18311	Streptococcus pneumoniae SP14-BS69	637590650 - 641075303 cytidine deaminase (.0000000000000000000000000000008), 637592355 - 641074949 50S ribosomal protein L34 (0),
640963048	637000303	Streptococcus thermophilus LMG 18311	Streptococcus pneumoniae SP18-BS74	637592122 - 641077603 ORFB, transposon ISSsa2 (2.E-79), 637592355 - 641076908 IS1239, transposase, IS30 family protein (7.E-107),
640963051	637000302	Streptococcus thermophilus CNRZ1066	Streptococcus pneumoniae SP19-BS75	637593274 - 641080177 IS3-Spn1, transposase (5.E-63), 637592468 - 641078389 ORFB, transposon ISSsa2 (2.E-78), 637594019 - 641080404 IS1239, transposase, IS30 family protein (0),
640963052	637000302	Streptococcus thermophilus CNRZ1066	Streptococcus pneumoniae SP23-BS72	637592468 - 641082572 pyridine nucleotide-disulfide oxidoreductase (4.E-81),
640963052	637000294	Streptococcus pyogenes MGAS10750	Streptococcus pneumoniae SP23-BS72	637995944 - 641082572 pyridine nucleotide-disulfide oxidoreductase (.000000000000000000000000001),
640963052	640753055	Streptococcus gordonii str. Challis substr. CH1	Streptococcus pneumoniae SP23-BS72	640745081 - 641082572 pyridine nucleotide-disulfide oxidoreductase (2.E-59),
640963017	639857009	Burkholderia phymatum STM815	Ralstonia pickettii 12D	639894028 - 641176338 Integrase, catalytic region (5.E-130), 639896384 - 641176356 Integrase, catalytic region (2.E-117),
641228503	637000244	Rickettsia felis URRWXCal2	Rickettsia massiliae MTU5	637661880 - 641234057 Transposase and inactivated derivative (0), 637661890 - 641516293 null (.000000000000000000000000000000000004), 637661889 - 641516292 null (4.E-113),
641228491	638341182	Roseobacter sp. MED193	Dinoroseobacter shibae DFL 12	638934041 - 641276654 Integrase catalytic region (2.E-112), 638930267 - 641276945 transposase orfA IS5 family element (5.E-57), 638930266 - 641276946 transposase IS4 family protein (1.E-65), 638933668 - 641517102 null (6.E-125),
641228505	638341083	Escherichia coli 53638	Salmonella enterica subsp. arizonae serovar 62:z4,z23:--	638695676 - 641305119 hypothetical protein (6.E-59), 638693372 - 641304101 hypothetical protein (0), 638695685 - 641306736 hypothetical protein (0),
641228505	640427113	Enterobacter sp. 638	Salmonella enterica subsp. arizonae serovar 62:z4,z23:--	640490216 - 641307528 hypothetical protein (2.E-86),
641228482	637000208	Polaromonas sp. JS666	Burkholderia multivorans ATCC 17616	637944832 - 641320015 Integrase catalytic region (0),
641228482	637000231	Ralstonia solanacearum GMI1000	Burkholderia multivorans ATCC 17616	637241082 - 641517083 null (0), 637240320 - 641320064 transposase (1.E-51), 637241410 - 641319069 Transposase and inactivated derivatives-like protein (2.E-45), 637241044 - 641319983 transposase IS4 family protein (0),
641228506	637000251	Salmonella enterica subsp. enterica serovar Choleraesuis str. SC-B67	Salmonella enterica subsp. enterica serovar Paratyphi B str. SPB7	637643321 - 641322055 hypothetical protein (9.E-129), 637639228 - 641323706 hypothetical protein (2.E-120), 637640738 - 641516621 null (.000000000008),
641228506	638341089	Escherichia coli F11	Salmonella enterica subsp. enterica serovar Paratyphi B str. SPB7	638660526 - 641323706 hypothetical protein (2.E-104), 638660658 - 641321541 hypothetical protein (.0000000000000000002),
641228506	637000261	Shigella boydii Sb227	Salmonella enterica subsp. enterica serovar Paratyphi B str. SPB7	637805704 - 641323706 hypothetical protein (1.E-89), 637805739 - 641326062 hypothetical protein (2.E-67),
641228506	638341085	Escherichia coli B7A	Salmonella enterica subsp. enterica serovar Paratyphi B str. SPB7	638659093 - 641323706 hypothetical protein (6.E-108),
641228506	640753025	Escherichia coli HS	Salmonella enterica subsp. enterica serovar Paratyphi B str. SPB7	640745601 - 641323706 hypothetical protein (8.E-105),
641228506	640427143	Shigella sonnei Ss046	Salmonella enterica subsp. enterica serovar Paratyphi B str. SPB7	640432222 - 641323706 hypothetical protein (6.E-106), 640432422 - 641326062 hypothetical protein (2.E-67),
641228479	639633014	Burkholderia cenocepacia HI2424	Bordetella petrii	639695501 - 641365351 probable transposase (0),
641380433	638341119	Loktanella vestfoldensis SKA53	Phaeobacter gallaeciensis 2.10	638900558 - 641472475 Integrase, catalytic domain (7.E-45),
641380433	638341211	Sulfitobacter sp. EE-36	Phaeobacter gallaeciensis 2.10	638832854 - 641472475 Integrase, catalytic domain (1.E-47),
641380432	638341119	Loktanella vestfoldensis SKA53	Phaeobacter gallaeciensis BS107	638900558 - 641476867 IS3 family element, transposase orfB (1.E-68),
641380432	641380423	Roseobacter litoralis Och 149	Phaeobacter gallaeciensis BS107	641482479 - 641476867 IS3 family element, transposase orfB (2.E-57),
641228482	638341031	Burkholderia mallei JHU	Burkholderia multivorans ATCC 17616	638606305 - 641517083 null (0), 638605759 - 641319069 Transposase and inactivated derivatives-like protein (1.E-44),
641522652	640963042	Streptococcus pneumoniae SP3-BS71	Streptococcus pneumoniae Hungary19A-6	641064457 - 641572140 integrase core domain protein (0), 641064250 - 641571554 integrase core domain, putative (1.E-58), 641065464 - 641571890 transposase subfamily, putative (.000000000000000000000000000001), 641063914 - 641572446 transposase (IS4 family) (4.E-67), 641063701 - 641571762 mobile genetic element (3.E-66), 641065273 - 641571567 hypothetical protein (.0000000000000001), 641064349 - 6…
641522637	638341012	Bacillus cereus G9241	Lysinibacillus sphaericus C3-41	638456463 - 641574047 transposase, probable IS150-related (1.E-116),
641522641	639633044	Mycobacterium vanbaalenii PYR-1	Mycobacterium abscessus	639809429 - 641579818 Transposase-like protein (0),
641522649	641228508	Shewanella pealeana ATCC 700345	Shewanella woodyi ATCC 51908	641238367 - 641635390 hypothetical protein (8.E-126),
641522609	637000208	Polaromonas sp. JS666	Burkholderia cenocepacia MC0-3	637944832 - 641652645 Integrase catalytic region (0),
641522609	641228479	Bordetella petrii	Burkholderia cenocepacia MC0-3	641361814 - 641652645 Integrase catalytic region (2.E-118),
641522617	640753018	Clostridium botulinum A str. Hall	Clostridium botulinum A3 str. Loch Maree	640852339 - 641661856 transposase ISLasa6a, IS3 family (7.E-111),
641522608	637000231	Ralstonia solanacearum GMI1000	Burkholderia ambifaria MC40-6	637241082 - 641684407 Integrase catalytic region (1.E-101), 637240426 - 642486067 null (.000000001), 637239961 - 641683202 putative transposase (.000000000000000000000002), 637240338 - 641688921 transposase mutator type (0),
641522608	638341030	Burkholderia mallei GB8 horse 4	Burkholderia ambifaria MC40-6	638522665 - 641684407 Integrase catalytic region (4.E-114),
641522608	640427136	Ralstonia eutropha H16	Burkholderia ambifaria MC40-6	640427463 - 641685353 Integrase catalytic region (8.E-94), 640427464 - 642486070 null (.0000000000000000000000000000001), 640450280 - 641683188 Integrase catalytic region (0),
641522651	639633062	Streptococcus thermophilus LMD-9	Streptococcus pneumoniae CGSP14	639676975 - 641709214 IS3-Spn1, transposase (7.E-130), 639675863 - 641708427 degenerate transposase (2.E-79), 639675783 - 641707659 hypothetical protein (5.E-79),
641522642	639633044	Mycobacterium vanbaalenii PYR-1	Mycobacterium marinum M	639804611 - 641719027 transposase, ISMyma01_aa2-like protein (0),
641736242	637000251	Salmonella enterica subsp. enterica serovar Choleraesuis str. SC-B67	Yersinia pestis biovar Antiqua str. B42003004	637638795 - 641839855 integrase core domain protein (1.E-111), 637643138 - 641839988 transposase, Mutator family (.0000000000000000000000001), 637638791 - 641839956 transposase for insertion sequence (0),
641736199	637000231	Ralstonia solanacearum GMI1000	Burkholderia mallei PRL-20	637241082 - 641851825 TnpB (0), 637241410 - 641848430 ISBma1, transposase (0),
641736233	637000265	Shigella flexneri 5 str. 8401	Salmonella enterica subsp. enterica serovar Saintpaul str. SARA23	638074821 - 641869678 putative transposase (0),
641736233	638341085	Escherichia coli B7A	Salmonella enterica subsp. enterica serovar Saintpaul str. SARA23	638659093 - 641869678 putative transposase (0),
641736233	640427142	Shigella dysenteriae Sd197	Salmonella enterica subsp. enterica serovar Saintpaul str. SARA23	640436842 - 641869678 putative transposase (0), 640432671 - 641869118 transposase (4.E-108),
641736233	640427143	Shigella sonnei Ss046	Salmonella enterica subsp. enterica serovar Saintpaul str. SARA23	640432222 - 641869678 putative transposase (0),
641736230	637000105	Escherichia coli CFT073	Salmonella enterica subsp. enterica serovar Saintpaul str. SARA29	637356316 - 641876291 IS1400 transposase B (8.E-84), 637354204 - 641876995 IS285, transposase (0),
641736230	637000109	Escherichia coli UTI89	Salmonella enterica subsp. enterica serovar Saintpaul str. SARA29	637933930 - 641876291 IS1400 transposase B (8.E-84),
641736230	638341082	Escherichia coli 101-1	Salmonella enterica subsp. enterica serovar Saintpaul str. SARA29	638869121 - 641877093 putative transposase (0), 638865986 - 641876291 IS1400 transposase B (5.E-96),
641736230	638341089	Escherichia coli F11	Salmonella enterica subsp. enterica serovar Saintpaul str. SARA29	638660526 - 641877093 putative transposase (0), 638659325 - 641876291 IS1400 transposase B (8.E-84), 638660658 - 641876310 hypothetical protein (8.E-39),
641736230	640753015	Citrobacter koseri ATCC BAA-895	Salmonella enterica subsp. enterica serovar Saintpaul str. SARA29	640914820 - 641876291 IS1400 transposase B (8.E-84),
641736230	640427143	Shigella sonnei Ss046	Salmonella enterica subsp. enterica serovar Saintpaul str. SARA29	640432222 - 641877093 putative transposase (0), 640430045 - 641876296 hypothetical protein (5.E-91), 640432422 - 641872510 hypothetical protein (.000000000000000000000000000000004),
641736230	638341085	Escherichia coli B7A	Salmonella enterica subsp. enterica serovar Saintpaul str. SARA29	638659093 - 641877093 putative transposase (0), 638658385 - 641876296 hypothetical protein (6.E-92),
641736231	637000264	Shigella flexneri 2a str. 301	Salmonella enterica subsp. enterica serovar 4,[5],12:i:- str. CVM23701	637333436 - 641881640 putative truncated IS3 transposase (7.E-95),
641736231	640753024	Escherichia coli E24377A	Salmonella enterica subsp. enterica serovar 4,[5],12:i:- str. CVM23701	640926673 - 641881640 putative truncated IS3 transposase (8.E-95), 640745043 - 641880108 hypothetical protein (.001),
641736229	638341087	Escherichia coli E22	Salmonella enterica subsp. enterica serovar Dublin str. CT_02021853	638667247 - 641886536 IS1400 transposase B (2.E-51),
641736124	637000342	Xanthomonas axonopodis pv. citri str. 306	Burkholderia thailandensis TXDOH	637295681 - 641904119 Integrase catalytic region (6.E-96),
641736124	640196203	Ralstonia pickettii 12J	Burkholderia thailandensis TXDOH	640205196 - 641904119 Integrase catalytic region (8.E-99),
641736124	640963017	Ralstonia pickettii 12D	Burkholderia thailandensis TXDOH	641176338 - 641904119 Integrase catalytic region (8.E-99),
641736139	640753006	Bacillus cereus subsp. cytotoxis NVH 391-98	Bacillus cereus B4264	640841415 - 642048574 transposase (5.E-102),
641736103	637000261	Shigella boydii Sb227	Salmonella enterica subsp. enterica serovar Kentucky str. CDC 191	637805704 - 642120128 putative IS3 transposase (2.E-89),
641736103	638341083	Escherichia coli 53638	Salmonella enterica subsp. enterica serovar Kentucky str. CDC 191	638693372 - 642120128 putative IS3 transposase (3.E-129),
641736103	637000251	Salmonella enterica subsp. enterica serovar Choleraesuis str. SC-B67	Salmonella enterica subsp. enterica serovar Kentucky str. CDC 191	637643321 - 642121250 hypothetical protein (4.E-112), 637639228 - 642120128 putative IS3 transposase (0),
641736103	638341082	Escherichia coli 101-1	Salmonella enterica subsp. enterica serovar Kentucky str. CDC 191	638869121 - 642120128 putative IS3 transposase (9.E-130), 638865986 - 642121565 Integrase, catalytic region (1.E-97),
641736101	640427113	Enterobacter sp. 638	Salmonella enterica subsp. enterica serovar Agona str. SL483	640480937 - 642128841 IS1400 transposase B (3.E-99),
641736101	637000255	Salmonella typhimurium LT2	Salmonella enterica subsp. enterica serovar Agona str. SL483	637213480 - 642132526 putative transposase (0), 637213225 - 642127884 putative transposase (3.E-45), 637211691 - 642132491 hypothetical protein (5.E-130), 637211075 - 642130958 putative IS3 transposase (0),
641736105	641228505	Salmonella enterica subsp. arizonae serovar 62:z4,z23:--	Salmonella enterica subsp. enterica serovar Heidelberg str. SL486	641304101 - 642137874 putative transposase (0), 641305304 - 642135250 hypothetical protein (.00002), 641304047 - 642134769 transposase for the IS285 insertion element (.000002),
641736106	637000263	Shigella flexneri 2a str. 2457T	Salmonella enterica subsp. enterica serovar Heidelberg str. SL476	637423203 - 642143718 IS3, transposase orfB (0),
641736106	637000264	Shigella flexneri 2a str. 301	Salmonella enterica subsp. enterica serovar Heidelberg str. SL476	637333301 - 642143718 IS3, transposase orfB (0), 637335147 - 642143726 hypothetical protein (8.E-56), 637430864 - 642144484 transposase for insertion sequence IS100 (4.E-83),
641736104	637000110	Escherichia coli W3110	Salmonella enterica subsp. enterica serovar Newport str. SL254	637002059 - 642144888 putative IS3 transposase (2.E-116),
641736104	637000265	Shigella flexneri 5 str. 8401	Salmonella enterica subsp. enterica serovar Newport str. SL254	638074960 - 642144888 putative IS3 transposase (2.E-116),
641736111	640753022	Enterobacter sakazakii ATCC BAA-894	Salmonella enterica subsp. enterica serovar Newport str. SL317	640899931 - 642157025 ISEhe3 orfB (1.E-127),
641736111	640753025	Escherichia coli HS	Salmonella enterica subsp. enterica serovar Newport str. SL317	640923625 - 642157025 ISEhe3 orfB (0), 640745601 - 642158441 putative IS3 transposase (7.E-125), 640923626 - 642157020 predicted IS protein (.000000000000000000000000000000000005),
641736111	637000106	Escherichia coli K12	Salmonella enterica subsp. enterica serovar Newport str. SL317	637015436 - 642158441 putative IS3 transposase (2.E-127), 637013641 - 642157020 predicted IS protein (.00000000000000000000000000000000003),
641736111	638341087	Escherichia coli E22	Salmonella enterica subsp. enterica serovar Newport str. SL317	638667732 - 642158441 putative IS3 transposase (2.E-127), 638667247 - 642158410 putative integrase core domain (.000000000000000000000000000000000006),
641736111	638341196	Shigella dysenteriae 1012	Salmonella enterica subsp. enterica serovar Newport str. SL317	638864056 - 642158441 putative IS3 transposase (2.E-69),
641736111	640753024	Escherichia coli E24377A	Salmonella enterica subsp. enterica serovar Newport str. SL317	640924847 - 642158441 putative IS3 transposase (2.E-127),
641736209	638341196	Shigella dysenteriae 1012	Salmonella enterica subsp. enterica serovar Weltevreden str. HI_N05-537	638864056 - 642168391 hypothetical protein (8.E-73),
641736208	637000105	Escherichia coli CFT073	Salmonella enterica subsp. enterica serovar Hadar str. RI_05P066	637358352 - 642172863 ISEhe3, transposase orfB (0), 637356316 - 642171661 putative integrase core domain (6.E-39), 637354204 - 642173768 transposase for the IS285 insertion element (5.E-66),
641736208	640753022	Enterobacter sakazakii ATCC BAA-894	Salmonella enterica subsp. enterica serovar Hadar str. RI_05P066	640899931 - 642172863 ISEhe3, transposase orfB (8.E-128), 640902572 - 642169919 transposase TnpA for transposon Tn21 (0),
641736273	637000290	Streptococcus pneumoniae TIGR4	Streptococcus pneumoniae CDC0288-04	637174868 - 642210302 integrase core domain protein (0), 637174591 - 642210690 transposase (IS4 family) (2.E-65), 637174351 - 642210884 transposase (IS4 family) (8.E-65), 637174878 - 642211761 transposase (7.E-54), 637174235 - 642210278 Spn1, transposase Orf2 (.000000000000000000000000000007), 637174231 - 642211753 transposase family protein (4.E-94), 637173761 - 642211529 transposase (2.E-59), 6…
641736171	640069315	Lactococcus lactis subsp. cremoris MG1363	Streptococcus infantarius subsp. infantarius ATCC BAA-102	640102234 - 642346502 hypothetical protein (0), 640101444 - 642346379 hypothetical protein (4.E-65),
641736174	638341009	Aurantimonas sp. SI85-9A1	Rhizobium leguminosarum bv. trifolii WSM1325	639104181 - 642356114 Integrase catalytic region (3.E-61), 639104041 - 642356126 IS66 Orf2 family protein (1.E-54),
641736154	638341028	Burkholderia mallei 2002721280	Burkholderia ambifaria IOP40-10	638973904 - 642420497 Integrase catalytic region (4.E-101),
641736154	638341030	Burkholderia mallei GB8 horse 4	Burkholderia ambifaria IOP40-10	638522665 - 642420497 Integrase catalytic region (4.E-101),
641736151	638341035	Burkholderia pseudomallei 1106b	Burkholderia graminis C4D1M	638852837 - 642427024 Integrase catalytic region (2.E-120), 638853384 - 642427005 IS66 Orf2 family protein (1.E-45),
641736168	637000149	Leifsonia xyli subsp. xyli str. CTCB07	Micrococcus luteus NCTC 2665	637526209 - 642450395 Integrase catalytic region (7.E-61),
641522608	641228479	Bordetella petrii	Burkholderia ambifaria MC40-6	641360897 - 642486085 null (7.E-110), 641361956 - 641685359 transposase mutator type (.00000000000000000000000000000005),
637000231	637000050	Burkholderia pseudomallei K96243	Ralstonia solanacearum GMI1000	637566072 - 637241082 ISRSO14-TRANSPOSASE ORFB PROTEIN (0), 637567015 - 637241410 ISRSO15-TRANSPOSASE PROTEIN (0),
637000080	637000078	Clostridium perfringens SM101	Clostridium tetani E88	638084681 - 637386746 putative transposase (5.E-83),
637000225	637000222	Pseudomonas putida KT2440	Pseudomonas syringae pv. tomato str. DC3000	637147815 - 637394404 ISPsy12, transposase OrfB (0), 637147814 - 637396029 ISPsy13, transposase OrfA (.000000000000000000000000000001), 637147395 - 637394571 ISPsy5, transposase (0), 637147493 - 637396906 ISPsy5, transposase (0),
637000223	637000221	Pseudomonas fluorescens PfO-1	Pseudomonas syringae pv. phaseolicola 1448A	637742857 - 637672371 ISPsy24, transposase orfB (5.E-57), 637742933 - 637487036 ISPsy22, transposase truncated (3.E-95),
637000238	637000192	Nitrobacter hamburgensis X14	Rhodopseudomonas palustris BisB5	637964755 - 637960949 Integrase, catalytic region (3.E-130), 637972094 - 637964140 transposase IS116/IS110/IS902 (0),
638341117	637000153	Listeria monocytogenes EGD-e	Listeria monocytogenes str. 1/2a F6854	637220624 - 638424345 ISLmo1, transposase OrfB, C-terminus (0),
638341207	638341202	Streptococcus agalactiae 18RS21	Streptococcus pneumoniae TIGR4 454	638644380 - 638494070 hypothetical protein (4.E-38),
638341207	637000285	Streptococcus agalactiae 2603V/R	Streptococcus pneumoniae TIGR4 454	637316699 - 638494070 hypothetical protein (4.E-38),
638341207	637000289	Streptococcus pneumoniae R6	Streptococcus pneumoniae TIGR4 454	637191874 - 638494070 hypothetical protein (7.E-44), 637192474 - 638494074 hypothetical protein (3.E-54), 637192423 - 638494237 hypothetical protein (1.E-64), 637191253 - 638493116 hypothetical protein (7.E-99),
638341207	637000292	Streptococcus pyogenes MGAS10270	Streptococcus pneumoniae TIGR4 454	637991860 - 638494070 hypothetical protein (.000000000000000000000000000000000008),
638341036	637000231	Ralstonia solanacearum GMI1000	Burkholderia pseudomallei 1655	637240408 - 638535054 hypothetical protein (0), 637240407 - 638535053 hypothetical protein (.0000000000000000000000000000000000003),
638341036	637000229	Ralstonia eutropha JMP134	Burkholderia pseudomallei 1655	637688838 - 638535055 hypothetical protein (1.E-75),
638341203	637000292	Streptococcus pyogenes MGAS10270	Streptococcus agalactiae 515	637991169 - 638646892 transposase OrfB, IS3 family, truncation (2.E-101),
638341206	637000300	Streptococcus pyogenes MGAS9429	Streptococcus agalactiae H36B	637989209 - 638653447 transposase OrfB, IS3 family, truncation (1.E-99), 637989143 - 638654381 transposase, Mutator family (.000000000000000000003),
638341206	637000298	Streptococcus pyogenes MGAS6180	Streptococcus agalactiae H36B	637675003 - 638653447 transposase OrfB, IS3 family, truncation (1.E-99),
638341084	637000255	Salmonella typhimurium LT2	Escherichia coli B171	637213480 - 638677255 COG2801: Transposase and inactivated derivatives (0),
638341159	637000052	Burkholderia thailandensis E264	Pseudomonas aeruginosa C3719	637842895 - 638746508 COG2801: Transposase and inactivated derivatives (1.E-49),
638341158	637000052	Burkholderia thailandensis E264	Pseudomonas aeruginosa 2192	637842895 - 638751439 COG2801: Transposase and inactivated derivatives (1.E-49),
638341139	638341009	Aurantimonas sp. SI85-9A1	Oceanicola batsensis HTCC2597	639104181 - 638886105 IS511, transposase OrfB (1.E-59),
638341134	637000238	Rhodopseudomonas palustris BisB5	Nitrobacter sp. Nb-311A	637960949 - 638923692 integrase, catalytic region (1.E-130),
638341134	638341009	Aurantimonas sp. SI85-9A1	Nitrobacter sp. Nb-311A	639107300 - 638923692 integrase, catalytic region (3.E-93), 639104041 - 638919742 hypothetical protein (2.E-40),
638341134	637000103	Erythrobacter litoralis HTCC2594	Nitrobacter sp. Nb-311A	637857408 - 638924001 ISCc3, transposase OrfB (0),
638341028	637000231	Ralstonia solanacearum GMI1000	Burkholderia mallei 2002721280	637241082 - 638973904 hypothetical protein (5.E-125), 637241410 - 638970351 hypothetical protein (0),
638341009	637000238	Rhodopseudomonas palustris BisB5	Aurantimonas sp. SI85-9A1	637960949 - 639107300 integrase (1.E-92),
638341009	637000135	Hyphomonas neptunium ATCC 15444	Aurantimonas sp. SI85-9A1	638143111 - 639107300 integrase (1.E-90),
639633056	638341184	Roseovarius sp. 217	Roseobacter denitrificans OCh 114	638912907 - 639636781 transposase, putative (6.E-67),
639633014	638341037	Burkholderia pseudomallei 1710a	Burkholderia cenocepacia HI2424	638538319 - 639695364 Integrase, catalytic region (5.E-94), 638538344 - 639697623 transposase, mutator type (.0000000000000000000000000000003), 638538880 - 639698920 IS66 Orf2 family protein (1.E-58),
639633020	637000205	Pelodictyon luteolum DSM 273	Chlorobium phaeobacteroides DSM 266	637769888 - 639766281 Integrase, catalytic region (0),
639857012	637000074	Chromobacterium violaceum ATCC 12472	Comamonas testosteroni KF-1	637453364 - 639916011 Integrase, catalytic region (5.E-122),
640069328	640069327	Rhodobacter sphaeroides 2.4.1	Rhodobacter sphaeroides ATCC 17029	640070127 - 640114343 Integrase, catalytic region (0), 640069502 - 640112434 transposase IS66 (1.E-60), 640069494 - 640114322 IS66 Orf2 family protein (3.E-52), 640278532 - 640111553 transposase IS116/IS110/IS902 (3.E-50), 640103064 - 640110507 hypothetical protein (6.E-97),
640069320	637000171	Mycobacterium sp. MCS	Mycobacterium sp. JLS	638031720 - 640141761 Integrase, catalytic region (0), 638030631 - 640139450 Integrase, catalytic region (0), 638032323 - 640140148 Integrase, catalytic region (0), 638032312 - 640140494 putative transposase (1.E-82), 638032310 - 640140492 Integrase, catalytic region (0), 638030759 - 640278341 null (2.E-85), 639329735 - 640278339 null (0), 638034614 - 640138747 transposase, mutator type (0), 6380…
640069320	637000172	Mycobacterium tuberculosis CDC1551	Mycobacterium sp. JLS	637097281 - 640139519 Integrase, catalytic region (0),
640069307	638341029	Burkholderia mallei FMH	Burkholderia vietnamiensis G4	638601516 - 640178128 Integrase, catalytic region (0), 638600262 - 640184148 transposase, IS204/IS1001/IS1096/IS1165 family protein (0),
640069307	638341027	Burkholderia mallei 10399	Burkholderia vietnamiensis G4	638517984 - 640178128 Integrase, catalytic region (0), 638515449 - 640184148 transposase, IS204/IS1001/IS1096/IS1165 family protein (0),
640069307	638341031	Burkholderia mallei JHU	Burkholderia vietnamiensis G4	638606305 - 640178128 Integrase, catalytic region (0), 638605131 - 640184148 transposase, IS204/IS1001/IS1096/IS1165 family protein (0),
640427110	639279307	Corynebacterium glutamicum ATCC 13032 (Kitasato)	Corynebacterium glutamicum R	639302670 - 640461312 hypothetical protein (0), 639302819 - 640462551 hypothetical protein (7.E-127), 639302497 - 640460422 hypothetical protein (0), 639303480 - 640460000 hypothetical protein (5.E-63),
640427113	638341082	Escherichia coli 101-1	Enterobacter sp. 638	638865986 - 640480937 Integrase, catalytic region (0), 638865227 - 640725762 null (.00000000000007),
640427113	640069335	Yersinia enterocolitica subsp. enterocolitica 8081	Enterobacter sp. 638	640074691 - 640480937 Integrase, catalytic region (0),
640427138	638341212	Sulfitobacter sp. NAS-14.1	Rhodobacter sphaeroides ATCC 17025	638842646 - 640485325 hypothetical protein (7.E-78), 638843119 - 640485952 IS66 Orf2 family protein (7.E-53),
640427133	637000052	Burkholderia thailandensis E264	Pseudomonas stutzeri A1501	637842895 - 640487816 ISPsy12, transposase OrfB (8.E-49),
640427111	637000090	Dehalococcoides sp. CBDB1	Dehalococcoides sp. BAV1	637703847 - 640530236 Integrase, catalytic region (7.E-110),
640427144	637000123	Granulobacter bethesdensis CGDNIH1	Sphingomonas wittichii RW1	638129597 - 640579525 Integrase, catalytic region (0),
640612203	639857019	Stappia aggregata IAM 12614	Rhodobacterales bacterium HTCC2150	639945204 - 640639140 IS3 family element, transposase orfB (4.E-61),
640612219	639633055	Rhizobium leguminosarum bv. viciae 3841	Sagittula stellata E-37	639646670 - 640644133 probable insertion sequence transposase protein (7.E-118),
640612219	639633056	Roseobacter denitrificans OCh 114	Sagittula stellata E-37	639636781 - 640645911 Transposase and inactivated derivative (5.E-75),
640753051	639633055	Rhizobium leguminosarum bv. viciae 3841	Sinorhizobium medicae WSM419	639651159 - 640744350 null (0), 639651185 - 640776580 transposase IS66 (0), 639651184 - 640776579 IS66 Orf2 family protein (4.E-61), 639650721 - 640777933 IS66 Orf2 family protein (4.E-59), 639650720 - 640777934 transposase IS66 (0), 639651699 - 640743332 null (2.E-79), 639651126 - 640743473 null (0),
[truncated: 3,338 more rows]
