# Supplementary material for: Microbial co-habitation and lateral gene transfer: what transposases can tell us
Source: Genome Biol. 2009 Apr 24;10(4):R45. doi: 10.1186/gb-2009-10-4-r45 (PMC2688936; doi:10.1186/gb-2009-10-4-r45)
Supplement: Additional data file 3 — Raw network data in Medusa format. [file gb-2009-10-4-r45-S3.dat]

#Additional data file 3
#Use this file with Medusa (Hooper and Bork 2005)
*edges
640612201	637000006	i 1	c 0.806	o 0.0
640427101	639857019	i 1	c 0.9091	o 0.0
641736186	640612201	i 1	c 0.9012	o 0.0
637000159	637000123	i 1	c 0.8186	o 0.0
637000133	637000130	i 1	c 0.8589	o 0.0
639857000	637000186	i 1	c 0.8277	o 0.0
641228504	640427140	i 1	c 0.9176	o 0.0
641522639	641380430	i 1	c 0.8556	o 0.0
641380430	640963008	i 1	c 0.8348	o 0.0
638154504	638154503	i 1	c 0.9434	o 0.0
638341196	638341089	i 1	c 0.9732	o 0.0
640069335	637000106	i 1	c 0.8955	o 0.0
640069335	637000105	i 1	c 0.8964	o 0.0
640069335	638341083	i 1	c 0.8977	o 0.0
641522650	637000106	i 1	c 0.991	o 0.0
638154508	637000162	i 1	c 0.9207	o 0.0
640069335	637000261	i 1	c 0.8955	o 0.0
640069335	637000264	i 1	c 0.8955	o 0.0
640427143	640069335	i 1	c 0.8977	o 0.0
640753049	640196205	i 1	c 0.9641	o 0.0
640963050	640196205	i 1	c 0.9614	o 0.0
638341089	637000106	i 1	c 0.9766	o 0.0
640069335	637000109	i 1	c 0.87	o 0.0
640069335	637000263	i 1	c 0.8932	o 0.0
640196205	640069330	i 1	c 0.9619	o 0.0
640427143	637000104	i 1	c 0.9732	o 0.0
641228507	637000258	i 1	c 0.9727	o 0.0
638341089	637000263	i 1	c 0.9732	o 0.0
640069335	637000265	i 1	c 0.8932	o 0.0
640196205	637000258	i 1	c 0.95	o 0.0
641522624	640069335	i 1	c 0.9	o 0.0
641522650	640069335	i 1	c 0.8955	o 0.0
638341089	637000264	i 1	c 0.9732	o 0.0
638341196	637000104	i 1	c 0.9732	o 0.0
640963000	638154504	i 1	c 0.8918	o 0.0
641522625	638341089	i 1	c 0.9766	o 0.0
641522625	640069335	i 1	c 0.8955	o 0.0
640069330	637000258	i 1	c 0.9727	o 0.0
640753023	640069335	i 1	c 0.87	o 0.0
640753049	640069330	i 1	c 0.9933	o 0.0
641228507	640196205	i 1	c 0.9636	o 0.0
641522631	640963000	i 1	c 0.9072	o 0.0
638341089	637000265	i 1	c 0.9699	o 0.0
638341086	637000104	i 1	c 0.9699	o 0.0
640069335	638341196	i 1	c 0.8977	o 0.0
640753049	637000258	i 1	c 0.9727	o 0.0
638341089	637000110	i 1	c 0.9766	o 0.0
640069335	638341089	i 1	c 0.8796	o 0.0
640069335	638341086	i 1	c 0.902	o 0.0
640069335	637000110	i 1	c 0.8955	o 0.0
640427142	640069335	i 1	c 0.8932	o 0.0
640963050	637000258	i 1	c 0.9773	o 0.0
641522631	638154503	i 1	c 0.9434	o 0.0
641522650	637000110	i 1	c 0.991	o 0.0
640612201	638341074	i 1	c 0.9333	o 0.0
637000178	637000177	i 1	c 0.9964	o 0.0
637000179	637000178	i 1	c 1.0	o 0.0
637000185	637000175	i 1	c 0.9052	o 0.0
637000179	637000177	i 1	c 0.9909	o 0.0
638341208	637000301	i 1	c 0.9788	o 0.0
638341087	637000108	i 1	c 0.9664	o 0.0
640753058	637000206	i 1	c 0.8466	o 0.0
641522622	640612201	i 1	c 0.9233	o 0.0
641736241	640753021	i 1	c 0.9962	o 0.0
641736213	638341087	i 1	c 0.9664	o 0.0
641736214	638341087	i 1	c 0.9664	o 0.0
641736221	638341087	i 1	c 0.9664	o 0.0
641736222	638341087	i 1	c 0.9916	o 0.0
641736225	638341087	i 1	c 0.9916	o 0.0
641736226	638341087	i 1	c 0.9664	o 0.0
637000301	637000297	i 1	c 0.9814	o 0.0
637000301	637000285	i 1	c 0.9814	o 0.0
638341208	637000294	i 1	c 0.9894	o 0.0
640963018	637000086	i 1	c 0.9895	o 0.0
640963019	640963005	i 1	c 1.0	o 0.0
638341208	637000285	i 1	c 0.9973	o 0.0
640753025	637000104	i 1	c 0.8431	o 0.0
640963019	638341224	i 1	c 0.953	o 0.0
640963005	638341224	i 1	c 0.953	o 0.0
637000301	637000291	i 1	c 0.9814	o 0.0
638341150	637000206	i 1	c 0.9887	o 0.0
639279312	637000237	i 1	c 0.8329	o 0.0
640753021	637000086	i 1	c 0.9885	o 0.0
641228507	640753033	i 1	c 0.8131	o 0.0
641736241	641228487	i 1	c 0.9895	o 0.0
641736212	638341087	i 1	c 0.9916	o 0.0
641736116	638341087	i 1	c 0.9664	o 0.0
637000301	637000298	i 1	c 0.9761	o 0.0
638341208	637000300	i 1	c 0.9973	o 0.0
641228487	640963018	i 1	c 0.9895	o 0.0
641522623	640427143	i 1	c 0.9921	o 0.0
641736215	638341087	i 1	c 0.9916	o 0.0
641736220	638341087	i 1	c 0.9916	o 0.0
637000291	637000285	i 1	c 1.0	o 0.0
638341208	637000295	i 1	c 0.9973	o 0.0
638341087	637000107	i 1	c 0.9916	o 0.0
641228487	637000086	i 1	c 1.0	o 0.0
641380449	637000026	i 1	c 0.9824	o 0.0
641736241	637000086	i 1	c 0.9895	o 0.0
641736163	640427143	i 1	c 0.9709	o 0.0
637000293	637000285	i 1	c 0.9954	o 0.0
638341208	637000296	i 1	c 0.9788	o 0.0
640963006	638341224	i 1	c 0.953	o 0.0
641228487	640753021	i 1	c 0.9885	o 0.0
641736210	638341087	i 1	c 0.9664	o 0.0
638341208	637000297	i 1	c 0.9973	o 0.0
638341208	637000293	i 1	c 0.9954	o 0.0
640963018	640753021	i 1	c 0.9962	o 0.0
640963003	638341224	i 1	c 0.9111	o 0.0
637000018	637000014	i 1	c 0.9557	o 0.0
638154503	637000187	i 1	c 0.8978	o 0.0
638341011	637000016	i 1	c 0.9385	o 0.0
638341011	637000018	i 1	c 0.8284	o 0.0
638341012	638341011	i 1	c 0.9465	o 0.0
638341012	637000016	i 1	c 0.9401	o 0.0
638341012	637000014	i 1	c 0.9309	o 0.0
638341015	637000014	i 1	c 0.8876	o 0.0
638341015	637000015	i 1	c 0.8351	o 0.0
638341015	637000023	i 1	c 0.8324	o 0.0
638341089	637000255	i 1	c 0.8617	o 0.0
638341052	638341051	i 1	c 0.9828	o 0.0
639633008	637000015	i 1	c 0.8338	o 0.0
639633008	637000016	i 1	c 0.8243	o 0.0
639633008	638341015	i 1	c 0.8297	o 0.0
639857037	637000199	i 1	c 0.8971	o 0.0
641228477	638341012	i 1	c 0.9159	o 0.0
641228477	638341011	i 1	c 0.9393	o 0.0
641522655	640427106	i 1	c 0.8445	o 0.0
641522657	638154513	i 1	c 0.823	o 0.0
641522622	638341074	i 1	c 0.8447	o 0.0
641736223	637000016	i 1	c 1.0	o 0.0
641736223	638341011	i 1	c 0.8317	o 0.0
641736223	637000023	i 1	c 0.9707	o 0.0
641736231	637000105	i 1	c 0.8644	o 0.0
641736178	637000036	i 1	c 0.875	o 0.0
641736180	637000036	i 1	c 0.9935	o 0.0
641736182	638341015	i 1	c 0.8324	o 0.0
641736182	639633008	i 1	c 0.9351	o 0.0
641736134	637000018	i 1	c 0.9543	o 0.0
641736134	638341012	i 1	c 0.9032	o 0.0
641736134	637000016	i 1	c 0.9703	o 0.0
641736139	637000014	i 1	c 0.8545	o 0.0
641736141	638341015	i 1	c 0.9793	o 0.0
641736141	641228477	i 1	c 0.9255	o 0.0
641736141	637000016	i 1	c 0.827	o 0.0
641736136	638341011	i 1	c 0.9439	o 0.0
641736136	638341015	i 1	c 0.9598	o 0.0
641736136	641228477	i 1	c 0.9229	o 0.0
641736135	638341011	i 1	c 0.8493	o 0.0
641736135	637000013	i 1	c 0.9224	o 0.0
641736135	638341012	i 1	c 0.918	o 0.0
641736138	638341015	i 1	c 0.9517	o 0.0
641736138	641228477	i 1	c 0.9388	o 0.0
641736152	637000077	i 1	c 0.9091	o 0.0
641736111	637000104	i 1	c 0.8617	o 0.0
641736209	637000107	i 1	c 0.9215	o 0.0
641736209	638341083	i 1	c 0.9162	o 0.0
641736209	638341087	i 1	c 0.9215	o 0.0
641736216	637000078	i 1	c 0.8061	o 0.0
641736216	637000079	i 1	c 0.8251	o 0.0
641736173	641228477	i 1	c 0.9388	o 0.0
641736173	637000016	i 1	c 0.9113	o 0.0
641736158	637000016	i 1	c 0.9415	o 0.0
641736158	641228477	i 1	c 0.9388	o 0.0
641736159	641228477	i 1	c 0.9415	o 0.0
641736250	638341012	i 1	c 0.9521	o 0.0
641736186	638341074	i 1	c 0.8507	o 0.0
641736251	637000018	i 1	c 0.9557	o 0.0
641736249	637000078	i 1	c 0.8712	o 0.0
637000016	637000014	i 1	c 0.9091	o 0.0
637000016	637000013	i 1	c 0.8297	o 0.0
637000018	637000015	i 1	c 0.827	o 0.0
637000018	637000016	i 1	c 0.9676	o 0.0
637000187	637000129	i 1	c 0.9275	o 0.0
638341015	637000018	i 1	c 0.9786	o 0.0
638341015	638341012	i 1	c 0.8921	o 0.0
638341015	637000013	i 1	c 0.9517	o 0.0
638341015	637000016	i 1	c 0.9625	o 0.0
638341084	637000261	i 1	c 0.966	o 0.0
639857037	638341137	i 1	c 0.8271	o 0.0
639857037	637000006	i 1	c 0.8683	o 0.0
640612201	639857035	i 1	c 0.8745	o 0.0
640427106	637000318	i 1	c 0.8579	o 0.0
640753006	638341012	i 1	c 0.853	o 0.0
641228477	637000018	i 1	c 0.9229	o 0.0
641228477	637000013	i 1	c 0.9377	o 0.0
641380450	638341121	i 1	c 0.9545	o 0.0
641522640	638341074	i 1	c 0.8835	o 0.0
641522623	637000261	i 1	c 0.9712	o 0.0
641736160	637000016	i 1	c 0.9091	o 0.0
641736160	638341015	i 1	c 0.8351	o 0.0
641736223	637000013	i 1	c 0.8297	o 0.0
641736223	638341015	i 1	c 0.9649	o 0.0
641736223	641228477	i 1	c 0.9202	o 0.0
641736176	639633011	i 1	c 0.9233	o 0.0
641736182	638341012	i 1	c 0.9279	o 0.0
641736139	641228477	i 1	c 0.8545	o 0.0
641736142	637000013	i 1	c 0.8891	o 0.0
641736136	639633008	i 1	c 0.9628	o 0.0
641736135	638341015	i 1	c 0.9214	o 0.0
641736135	637000015	i 1	c 0.9388	o 0.0
641736146	637000078	i 1	c 0.9015	o 0.0
641736111	638341089	i 1	c 0.8617	o 0.0
641736266	637000036	i 1	c 0.9853	o 0.0
641736173	637000018	i 1	c 0.9557	o 0.0
641736173	638341015	i 1	c 0.8899	o 0.0
641736158	639633008	i 1	c 0.8338	o 0.0
641736159	637000018	i 1	c 0.9557	o 0.0
641736155	638341015	i 1	c 0.9517	o 0.0
641736155	639633008	i 1	c 0.9441	o 0.0
641736155	641228477	i 1	c 0.9388	o 0.0
641736250	637000016	i 1	c 0.8286	o 0.0
641736250	637000018	i 1	c 0.9557	o 0.0
641736250	641228477	i 1	c 0.9458	o 0.0
641736186	637000006	i 1	c 0.8046	o 0.0
641736251	639633008	i 1	c 0.9378	o 0.0
637000016	637000015	i 1	c 0.9415	o 0.0
637000023	637000016	i 1	c 0.9601	o 0.0
637000018	637000013	i 1	c 0.827	o 0.0
638154503	637000129	i 1	c 0.8288	o 0.0
638341012	637000015	i 1	c 0.8649	o 0.0
638341087	637000264	i 1	c 0.9701	o 0.0
639633008	637000014	i 1	c 0.9378	o 0.0
640963000	637000129	i 1	c 0.885	o 0.0
641228477	637000016	i 1	c 0.8494	o 0.0
641522631	637000129	i 1	c 0.807	o 0.0
641522630	640612208	i 1	c 0.8519	o 0.0
641736223	637000014	i 1	c 0.9441	o 0.0
641736223	637000015	i 1	c 0.9441	o 0.0
641736223	637000018	i 1	c 0.9574	o 0.0
641736176	637000036	i 1	c 0.8897	o 0.0
641736182	637000016	i 1	c 0.827	o 0.0
641736182	637000018	i 1	c 0.8243	o 0.0
641736139	637000015	i 1	c 0.8545	o 0.0
641736142	638341011	i 1	c 0.8891	o 0.0
641736141	639633008	i 1	c 0.9351	o 0.0
641736136	637000014	i 1	c 0.9468	o 0.0
641736136	637000013	i 1	c 0.8297	o 0.0
641736135	641228477	i 1	c 0.9202	o 0.0
641736135	637000023	i 1	c 0.9867	o 0.0
641736138	637000016	i 1	c 0.9415	o 0.0
641736138	639633008	i 1	c 0.9441	o 0.0
641736143	637000077	i 1	c 0.9793	o 0.0
641736145	637000077	i 1	c 0.9073	o 0.0
641736104	638341089	i 1	c 0.8617	o 0.0
641736111	637000105	i 1	c 0.8644	o 0.0
641736209	637000110	i 1	c 0.9188	o 0.0
641736209	638341082	i 1	c 0.9188	o 0.0
641736209	637000105	i 1	c 0.867	o 0.0
641736265	637000036	i 1	c 0.9871	o 0.0
641736158	637000018	i 1	c 0.9415	o 0.0
641736158	638341015	i 1	c 0.9517	o 0.0
641736159	639633008	i 1	c 0.9468	o 0.0
641736155	637000018	i 1	c 0.9557	o 0.0
641736250	638341015	i 1	c 0.8899	o 0.0
641736250	639633008	i 1	c 0.9378	o 0.0
641736251	637000016	i 1	c 0.8286	o 0.0
641736249	637000079	i 1	c 0.907	o 0.0
638154504	637000129	i 1	c 0.8521	o 0.0
638341052	638341049	i 1	c 0.9837	o 0.0
639633008	637000013	i 1	c 0.8338	o 0.0
640427116	637000127	i 1	c 0.8505	o 0.0
641228477	639633008	i 1	c 0.9431	o 0.0
641228477	637000015	i 1	c 0.9388	o 0.0
641228477	637000017	i 1	c 0.8663	o 0.0
641522624	640753048	i 1	c 0.803	o 0.0
641736160	641228477	i 1	c 0.9458	o 0.0
641736223	638341012	i 1	c 0.9601	o 0.0
641736180	639633011	i 1	c 0.8465	o 0.0
641736134	637000013	i 1	c 0.841	o 0.0
641736134	637000015	i 1	c 0.841	o 0.0
641736134	641228477	i 1	c 0.9468	o 0.0
641736139	637000018	i 1	c 0.9611	o 0.0
641736139	637000023	i 1	c 0.8384	o 0.0
641736139	637000013	i 1	c 0.8545	o 0.0
641736142	637000014	i 1	c 0.8891	o 0.0
641736142	637000016	i 1	c 0.8803	o 0.0
641736153	637000077	i 1	c 0.884	o 0.0
641736209	637000265	i 1	c 0.9136	o 0.0
641736209	640427142	i 1	c 0.9215	o 0.0
641736209	640753025	i 1	c 0.9136	o 0.0
641736209	637000104	i 1	c 0.8644	o 0.0
641736173	639633008	i 1	c 0.8377	o 0.0
641736159	638341015	i 1	c 0.8899	o 0.0
641736159	637000016	i 1	c 0.8286	o 0.0
641736155	637000016	i 1	c 0.8297	o 0.0
641736251	641228477	i 1	c 0.9388	o 0.0
641736237	639857035	i 1	c 0.8056	o 0.0
638341015	638341011	i 1	c 0.8876	o 0.0
639633008	638341011	i 1	c 0.8377	o 0.0
640753048	638341084	i 1	c 0.8136	o 0.0
640753048	637000107	i 1	c 0.808	o 0.0
640753048	638341086	i 1	c 0.8005	o 0.0
641736223	639633008	i 1	c 0.9574	o 0.0
641736182	641228477	i 1	c 0.9458	o 0.0
641736134	637000014	i 1	c 0.841	o 0.0
641736134	637000023	i 1	c 0.8351	o 0.0
641736139	637000016	i 1	c 0.8286	o 0.0
641736135	637000016	i 1	c 0.8753	o 0.0
641736135	637000014	i 1	c 0.8468	o 0.0
641736152	637000079	i 1	c 0.8965	o 0.0
641736104	637000104	i 1	c 0.8617	o 0.0
641736209	637000106	i 1	c 0.9188	o 0.0
641736209	637000263	i 1	c 0.9136	o 0.0
641736209	638341085	i 1	c 0.9267	o 0.0
641736209	640427143	i 1	c 0.9215	o 0.0
641736185	638341089	i 1	c 0.8617	o 0.0
640427116	638341101	i 1	c 0.9252	o 0.0
640612208	637000127	i 1	c 0.8448	o 0.0
640753025	637000261	i 1	c 0.966	o 0.0
641228477	637000014	i 1	c 0.9388	o 0.0
641522619	640753019	i 1	c 0.9873	o 0.0
641522630	640427116	i 1	c 0.8505	o 0.0
641736231	638341089	i 1	c 0.8617	o 0.0
641736177	639633011	i 1	c 0.8704	o 0.0
641736139	638341012	i 1	c 0.9805	o 0.0
641736136	637000016	i 1	c 0.9654	o 0.0
641736138	637000018	i 1	c 0.9557	o 0.0
641736148	640753020	i 1	c 0.8735	o 0.0
641736147	637000080	i 1	c 0.8121	o 0.0
641736209	637000261	i 1	c 0.9215	o 0.0
641736209	638341086	i 1	c 0.9215	o 0.0
641736267	639633011	i 1	c 0.8487	o 0.0
641736216	637000077	i 1	c 0.8441	o 0.0
637000255	637000105	i 1	c 0.8644	o 0.0
637000255	637000104	i 1	c 0.8617	o 0.0
637000078	637000077	i 1	c 0.8786	o 0.0
638154515	638154514	i 1	c 0.8068	o 0.0
638341101	637000127	i 1	c 0.8448	o 0.0
638341051	638341049	i 1	c 0.9914	o 0.0
640196205	637000217	i 1	c 0.9461	o 0.0
641228477	638341015	i 1	c 0.832	o 0.0
641522619	640753020	i 1	c 0.8735	o 0.0
641522623	640753048	i 1	c 0.8005	o 0.0
641522630	638341101	i 1	c 0.8525	o 0.0
641522650	640753025	i 1	c 0.9677	o 0.0
641736255	637000019	i 1	c 0.8509	o 0.0
641736160	637000018	i 1	c 0.827	o 0.0
641736231	637000104	i 1	c 0.8617	o 0.0
641736177	637000036	i 1	c 0.9871	o 0.0
641736134	638341011	i 1	c 0.8411	o 0.0
641736142	639633008	i 1	c 0.9693	o 0.0
641736152	637000078	i 1	c 0.9066	o 0.0
641736209	637000108	i 1	c 0.9215	o 0.0
641736209	638341084	i 1	c 0.9241	o 0.0
641736209	640753024	i 1	c 0.9136	o 0.0
641736185	637000104	i 1	c 0.8617	o 0.0
641736265	639633011	i 1	c 0.8704	o 0.0
641736267	637000036	i 1	c 0.9853	o 0.0
641736212	640753048	i 1	c 0.8058	o 0.0
641736186	639857035	i 1	c 0.8796	o 0.0
641736251	638341015	i 1	c 0.8876	o 0.0
641736249	637000077	i 1	c 0.9251	o 0.0
637000140	637000138	i 1	c 0.8909	o 0.0
639633029	637000139	i 1	c 0.9912	o 0.0
639633011	637000036	i 1	c 0.854	o 0.0
640753048	637000261	i 1	c 0.8031	o 0.0
640753048	638341085	i 1	c 0.811	o 0.0
641522627	641380446	i 1	c 0.8179	o 0.0
641522650	640753048	i 1	c 0.8105	o 0.0
641736178	639633011	i 1	c 0.9814	o 0.0
641736139	638341011	i 1	c 0.8555	o 0.0
641736142	637000015	i 1	c 0.8891	o 0.0
641736136	637000015	i 1	c 0.9468	o 0.0
641736145	637000078	i 1	c 0.9123	o 0.0
641736145	637000079	i 1	c 0.9298	o 0.0
641736104	637000105	i 1	c 0.8644	o 0.0
641736209	638341089	i 1	c 0.8644	o 0.0
641736266	639633011	i 1	c 0.8487	o 0.0
637000333	637000259	i 1	c 0.8732	o 0.0
637000333	637000258	i 1	c 0.8354	o 0.0
637000351	637000254	i 1	c 0.9474	o 0.0
637000255	637000102	i 1	c 0.9145	o 0.0
637000254	637000095	i 1	c 0.8984	o 0.0
637000352	637000102	i 1	c 0.9605	o 0.0
637000352	637000254	i 1	c 0.9474	o 0.0
637000288	637000207	i 1	c 0.814	o 0.0
637000354	637000255	i 1	c 0.9408	o 0.0
637000303	637000020	i 1	c 0.8141	o 0.0
637000353	637000255	i 1	c 0.9408	o 0.0
637000350	637000095	i 1	c 0.8594	o 0.0
637000350	637000252	i 1	c 0.9474	o 0.0
637000259	637000258	i 1	c 0.9383	o 0.0
638341076	637000079	i 1	c 0.8077	o 0.0
638341209	637000093	i 1	c 0.8737	o 0.0
638341086	637000095	i 1	c 0.9385	o 0.0
638341086	637000352	i 1	c 0.9663	o 0.0
638341223	637000217	i 1	c 0.8202	o 0.0
638341243	637000252	i 1	c 0.9435	o 0.0
639633020	638341062	i 1	c 0.8219	o 0.0
639633020	638341060	i 1	c 0.8062	o 0.0
640069335	637000350	i 1	c 0.9671	o 0.0
640069309	638341076	i 1	c 0.8323	o 0.0
640069309	639857024	i 1	c 0.8258	o 0.0
640196212	639633058	i 1	c 0.8732	o 0.0
640196212	637000258	i 1	c 0.8354	o 0.0
640612206	640427147	i 1	c 0.8133	o 0.0
640612217	637000127	i 1	c 0.8395	o 0.0
640753012	637000130	i 1	c 0.8919	o 0.0
640753023	637000352	i 1	c 0.9342	o 0.0
640753023	637000353	i 1	c 0.9342	o 0.0
640753054	640069309	i 1	c 0.8077	o 0.0
640753049	637000333	i 1	c 0.8803	o 0.0
640753060	637000105	i 1	c 0.9467	o 0.0
640753060	637000255	i 1	c 0.9408	o 0.0
640963020	640963019	i 1	c 1.0	o 0.0
640963020	639633058	i 1	c 0.8732	o 0.0
640963019	640753049	i 1	c 0.8803	o 0.0
640963021	640753049	i 1	c 0.8803	o 0.0
640963021	640963005	i 1	c 1.0	o 0.0
640963006	640753049	i 1	c 0.8803	o 0.0
640963042	640427146	i 1	c 0.9351	o 0.0
640963042	640427147	i 1	c 0.9351	o 0.0
640963056	638341112	i 1	c 0.8312	o 0.0
640963056	639857024	i 1	c 0.8182	o 0.0
640963054	640427147	i 1	c 0.9273	o 0.0
640963053	637000288	i 1	c 0.8778	o 0.0
640963051	637000143	i 1	c 0.8182	o 0.0
640963031	637000254	i 1	c 0.9474	o 0.0
640963031	637000253	i 1	c 0.9474	o 0.0
641228510	637000076	i 1	c 0.8205	o 0.0
641228506	637000353	i 1	c 0.9408	o 0.0
641228506	640753060	i 1	c 0.9408	o 0.0
641228506	640427142	i 1	c 0.9444	o 0.0
641228512	637000102	i 1	c 0.9605	o 0.0
641522642	639633043	i 1	c 0.9378	o 0.0
641736191	637000282	i 1	c 0.958	o 0.0
641736191	640753020	i 1	c 0.8169	o 0.0
641736211	637000095	i 1	c 0.8594	o 0.0
641736248	637000255	i 1	c 0.9408	o 0.0
641736248	641228506	i 1	c 0.9408	o 0.0
641736248	640427142	i 1	c 0.9333	o 0.0
641736247	637000252	i 1	c 0.9474	o 0.0
641736243	641228506	i 1	c 0.9408	o 0.0
641736243	637000102	i 1	c 0.9605	o 0.0
641736243	637000254	i 1	c 0.9474	o 0.0
641736243	640069335	i 1	c 0.9671	o 0.0
641736243	640753023	i 1	c 0.9342	o 0.0
641736242	640069335	i 1	c 0.9671	o 0.0
641736244	637000095	i 1	c 0.8507	o 0.0
641736244	637000253	i 1	c 0.9474	o 0.0
641736244	637000254	i 1	c 0.9474	o 0.0
641736234	640427151	i 1	c 0.8182	o 0.0
641736234	640963019	i 1	c 0.8182	o 0.0
641736234	640069335	i 1	c 0.9077	o 0.0
641736230	637000252	i 1	c 0.9877	o 0.0
641736231	637000254	i 1	c 1.0	o 0.0
641736231	640427142	i 1	c 0.9444	o 0.0
641736229	640963031	i 1	c 0.9286	o 0.0
641736229	637000252	i 1	c 0.9921	o 0.0
641736229	637000251	i 1	c 0.9916	o 0.0
641736143	638341076	i 1	c 0.8205	o 0.0
641736143	641228510	i 1	c 0.8129	o 0.0
641736105	637000351	i 1	c 0.9408	o 0.0
641736105	637000353	i 1	c 0.9408	o 0.0
641736105	641228506	i 1	c 1.0	o 0.0
641736106	637000095	i 1	c 0.8984	o 0.0
641736209	637000353	i 1	c 0.9408	o 0.0
641736209	640963031	i 1	c 0.9408	o 0.0
641736209	641228512	i 1	c 0.9408	o 0.0
641736198	637000093	i 1	c 0.8067	o 0.0
641736172	640427142	i 1	c 0.8765	o 0.0
641736163	637000255	i 1	c 0.9467	o 0.0
641736163	638341243	i 1	c 0.936	o 0.0
637000033	637000032	i 1	c 0.989	o 0.0
637000273	637000076	i 1	c 0.8205	o 0.0
637000255	637000095	i 1	c 0.8881	o 0.0
637000281	637000076	i 1	c 0.8077	o 0.0
637000281	637000280	i 1	c 0.9688	o 0.0
637000253	637000095	i 1	c 0.8984	o 0.0
637000354	637000095	i 1	c 0.8507	o 0.0
637000355	637000102	i 1	c 0.9605	o 0.0
637000206	637000081	i 1	c 0.8435	o 0.0
637000283	637000020	i 1	c 0.8252	o 0.0
637000283	637000279	i 1	c 0.9717	o 0.0
637000280	637000076	i 1	c 0.8205	o 0.0
637000279	637000076	i 1	c 0.8205	o 0.0
637000350	637000102	i 1	c 0.9605	o 0.0
638341076	637000076	i 1	c 0.8141	o 0.0
638341209	637000207	i 1	c 0.8105	o 0.0
638341207	638341112	i 1	c 0.8312	o 0.0
638341207	637000143	i 1	c 0.8182	o 0.0
638341243	637000255	i 1	c 0.9355	o 0.0
638341243	637000105	i 1	c 0.936	o 0.0
638341161	638341158	i 1	c 0.9887	o 0.0
639633045	637000189	i 1	c 0.9939	o 0.0
639857024	637000079	i 1	c 0.8205	o 0.0
640069335	637000353	i 1	c 0.9671	o 0.0
640069335	637000102	i 1	c 0.9539	o 0.0
640069323	637000211	i 1	c 0.8812	o 0.0
640427152	637000252	i 1	c 0.9474	o 0.0
640427152	640069335	i 1	c 0.9671	o 0.0
640427147	638341207	i 1	c 0.9221	o 0.0
640427151	637000258	i 1	c 0.8354	o 0.0
640427118	638341207	i 1	c 0.8312	o 0.0
640427118	637000143	i 1	c 0.8411	o 0.0
640612206	637000093	i 1	c 0.8267	o 0.0
640753034	638154520	i 1	c 0.8644	o 0.0
640753023	637000102	i 1	c 0.8947	o 0.0
640753049	639633058	i 1	c 0.9653	o 0.0
640753020	637000201	i 1	c 0.84	o 0.0
640753060	637000253	i 1	c 0.9474	o 0.0
640963020	637000259	i 1	c 0.8732	o 0.0
640963020	640196212	i 1	c 1.0	o 0.0
640963021	639633058	i 1	c 0.8732	o 0.0
640963004	637000258	i 1	c 0.8354	o 0.0
640963042	637000143	i 1	c 0.8182	o 0.0
640963056	638341209	i 1	c 0.9322	o 0.0
640963055	640427118	i 1	c 0.8312	o 0.0
640963051	638341112	i 1	c 0.8442	o 0.0
640963051	640427118	i 1	c 0.8442	o 0.0
640963051	640427146	i 1	c 0.9351	o 0.0
640963052	640427147	i 1	c 0.9091	o 0.0
640963031	640753023	i 1	c 0.9342	o 0.0
640963035	638341184	i 1	c 0.8354	o 0.0
641228506	637000253	i 1	c 1.0	o 0.0
641228506	637000254	i 1	c 1.0	o 0.0
641228506	640753023	i 1	c 0.9408	o 0.0
641228512	637000095	i 1	c 0.8507	o 0.0
641228512	637000254	i 1	c 0.9474	o 0.0
641380420	640963014	i 1	c 0.8172	o 0.0
641522661	637000105	i 1	c 0.9474	o 0.0
641522661	638341086	i 1	c 0.9663	o 0.0
641736211	637000254	i 1	c 0.9474	o 0.0
641736211	637000255	i 1	c 0.9408	o 0.0
641736248	637000253	i 1	c 0.9474	o 0.0
641736247	637000254	i 1	c 0.9474	o 0.0
641736243	637000255	i 1	c 0.9408	o 0.0
641736242	637000252	i 1	c 0.9474	o 0.0
641736242	641228506	i 1	c 0.9408	o 0.0
641736244	640069335	i 1	c 0.9671	o 0.0
641736234	641228506	i 1	c 0.9077	o 0.0
641736230	637000253	i 1	c 0.9876	o 0.0
641736231	637000351	i 1	c 0.9408	o 0.0
641736231	638341086	i 1	c 0.9775	o 0.0
641736231	640753023	i 1	c 0.9408	o 0.0
641736229	641228512	i 1	c 0.9286	o 0.0
641736229	637000105	i 1	c 0.9444	o 0.0
641736229	637000109	i 1	c 0.9286	o 0.0
641736228	637000102	i 1	c 0.9605	o 0.0
641736228	637000252	i 1	c 0.9474	o 0.0
641736228	637000255	i 1	c 0.9408	o 0.0
641736228	638341086	i 1	c 0.9663	o 0.0
641736228	640427142	i 1	c 0.9333	o 0.0
641736143	640069309	i 1	c 0.8194	o 0.0
641736143	637000076	i 1	c 0.9423	o 0.0
641736102	637000105	i 1	c 0.9474	o 0.0
641736105	637000095	i 1	c 0.8984	o 0.0
641736105	637000355	i 1	c 0.9408	o 0.0
641736106	641228506	i 1	c 1.0	o 0.0
641736209	637000095	i 1	c 0.8984	o 0.0
641736209	637000352	i 1	c 0.9408	o 0.0
641736197	641380428	i 1	c 0.9506	o 0.0
641736172	637000095	i 1	c 0.8308	o 0.0
637000352	637000095	i 1	c 0.8507	o 0.0
637000288	637000093	i 1	c 0.9302	o 0.0
637000281	637000273	i 1	c 0.9688	o 0.0
637000253	637000102	i 1	c 0.9211	o 0.0
637000355	637000253	i 1	c 0.9474	o 0.0
637000355	637000095	i 1	c 0.8594	o 0.0
637000302	637000290	i 1	c 0.8025	o 0.0
637000350	637000254	i 1	c 0.9474	o 0.0
637000350	637000255	i 1	c 0.9408	o 0.0
638341086	637000353	i 1	c 0.9663	o 0.0
638341086	637000253	i 1	c 0.9775	o 0.0
638341142	637000259	i 1	c 0.8478	o 0.0
639633058	638341223	i 1	c 0.875	o 0.0
639857024	637000076	i 1	c 0.8269	o 0.0
639857024	637000288	i 1	c 0.8837	o 0.0
640196212	637000259	i 1	c 0.8732	o 0.0
640427142	637000095	i 1	c 0.8939	o 0.0
640427146	639857024	i 1	c 0.8333	o 0.0
640427118	637000288	i 1	c 0.8256	o 0.0
640753023	637000252	i 1	c 0.9408	o 0.0
640753054	637000283	i 1	c 0.9717	o 0.0
640753049	637000259	i 1	c 0.9722	o 0.0
640753060	637000355	i 1	c 1.0	o 0.0
640753047	640427139	i 1	c 0.8235	o 0.0
640963005	639633058	i 1	c 0.8732	o 0.0
640963042	640427118	i 1	c 0.8442	o 0.0
640963042	638341112	i 1	c 0.8442	o 0.0
640963056	637000207	i 1	c 0.8312	o 0.0
640963056	637000093	i 1	c 0.8701	o 0.0
640963054	638341209	i 1	c 0.9239	o 0.0
640963055	637000207	i 1	c 0.8182	o 0.0
640963053	639857024	i 1	c 0.8091	o 0.0
640963053	637000020	i 1	c 0.8065	o 0.0
640963051	637000093	i 1	c 0.8831	o 0.0
640963031	637000095	i 1	c 0.8594	o 0.0
641228510	640753020	i 1	c 0.8133	o 0.0
641228506	637000102	i 1	c 0.9145	o 0.0
641228506	638341086	i 1	c 0.9775	o 0.0
641228506	637000255	i 1	c 1.0	o 0.0
641228506	637000352	i 1	c 0.9408	o 0.0
641228506	640069335	i 1	c 0.9474	o 0.0
641228512	637000255	i 1	c 0.9408	o 0.0
641228512	637000252	i 1	c 0.9474	o 0.0
641736256	638341097	i 1	c 0.9737	o 0.0
641736191	640753054	i 1	c 0.9917	o 0.0
641736211	640753023	i 1	c 0.9342	o 0.0
641736211	638341086	i 1	c 0.9663	o 0.0
641736247	638341086	i 1	c 0.9663	o 0.0
641736247	641228506	i 1	c 0.9408	o 0.0
641736242	637000095	i 1	c 0.8507	o 0.0
641736244	637000252	i 1	c 0.9474	o 0.0
641736244	637000255	i 1	c 0.9408	o 0.0
641736234	637000333	i 1	c 0.8182	o 0.0
641736234	637000102	i 1	c 0.8594	o 0.0
641736232	637000253	i 1	c 0.9814	o 0.0
641736231	637000102	i 1	c 0.9145	o 0.0
641736231	637000253	i 1	c 1.0	o 0.0
641736231	637000350	i 1	c 0.9408	o 0.0
641736231	637000354	i 1	c 0.9408	o 0.0
641736231	637000355	i 1	c 0.9408	o 0.0
641736231	640753060	i 1	c 0.9408	o 0.0
641736229	638341086	i 1	c 0.9775	o 0.0
641736143	637000273	i 1	c 0.8129	o 0.0
641736102	637000109	i 1	c 0.9298	o 0.0
641736102	637000355	i 1	c 0.9649	o 0.0
641736105	637000252	i 1	c 1.0	o 0.0
641736105	637000352	i 1	c 0.9408	o 0.0
641736106	637000102	i 1	c 0.9145	o 0.0
641736106	637000253	i 1	c 1.0	o 0.0
641736209	637000351	i 1	c 0.9408	o 0.0
641736209	637000354	i 1	c 0.9408	o 0.0
641736209	637000355	i 1	c 0.9408	o 0.0
641736172	640753025	i 1	c 0.8889	o 0.0
641736172	637000102	i 1	c 0.825	o 0.0
641736172	637000255	i 1	c 0.8375	o 0.0
641736172	640069335	i 1	c 0.8375	o 0.0
641736163	637000254	i 1	c 0.9539	o 0.0
641522644	640427129	i 1	c 0.8806	o 0.0
641522649	638341142	i 1	c 0.8791	o 0.0
637000351	637000255	i 1	c 0.9408	o 0.0
637000351	637000252	i 1	c 0.9474	o 0.0
637000288	637000020	i 1	c 0.8222	o 0.0
637000253	637000109	i 1	c 0.9408	o 0.0
637000354	637000102	i 1	c 0.9605	o 0.0
637000355	637000254	i 1	c 0.9474	o 0.0
637000252	637000105	i 1	c 0.9539	o 0.0
637000252	637000095	i 1	c 0.8984	o 0.0
637000353	637000254	i 1	c 0.9474	o 0.0
638341076	637000283	i 1	c 0.8252	o 0.0
638341097	637000117	i 1	c 0.9667	o 0.0
638341086	637000351	i 1	c 0.9663	o 0.0
638341112	637000143	i 1	c 0.8477	o 0.0
638341161	637000218	i 1	c 0.9944	o 0.0
639633052	637000206	i 1	c 0.8298	o 0.0
639857024	638341209	i 1	c 0.8421	o 0.0
640069309	637000283	i 1	c 0.835	o 0.0
640069309	637000280	i 1	c 0.8077	o 0.0
640427152	637000255	i 1	c 0.9408	o 0.0
640427146	637000093	i 1	c 0.88	o 0.0
640427146	638341207	i 1	c 0.9221	o 0.0
640427147	637000093	i 1	c 0.88	o 0.0
640753023	637000355	i 1	c 0.9342	o 0.0
640753023	637000354	i 1	c 0.9342	o 0.0
640753023	640427152	i 1	c 0.9342	o 0.0
640753049	640196212	i 1	c 0.8803	o 0.0
640753060	640753023	i 1	c 0.9342	o 0.0
640753060	638341086	i 1	c 0.9663	o 0.0
640753060	640427142	i 1	c 0.9333	o 0.0
640963020	640963005	i 1	c 1.0	o 0.0
640963019	637000258	i 1	c 0.8354	o 0.0
640963019	637000259	i 1	c 0.8732	o 0.0
640963019	639633058	i 1	c 0.8732	o 0.0
640963021	640963020	i 1	c 1.0	o 0.0
640963054	637000288	i 1	c 0.8923	o 0.0
640963054	640427146	i 1	c 0.9273	o 0.0
640963053	637000093	i 1	c 0.8455	o 0.0
640963053	638341207	i 1	c 0.987	o 0.0
640963048	637000093	i 1	c 0.8455	o 0.0
640963051	639857024	i 1	c 0.8312	o 0.0
640963051	640427147	i 1	c 0.9351	o 0.0
641228506	637000105	i 1	c 0.9539	o 0.0
641228506	637000351	i 1	c 0.9408	o 0.0
641522661	637000109	i 1	c 0.9342	o 0.0
641522661	637000254	i 1	c 0.9474	o 0.0
641522661	637000355	i 1	c 1.0	o 0.0
641522661	641228512	i 1	c 1.0	o 0.0
641522618	637000076	i 1	c 0.8857	o 0.0
641522618	637000079	i 1	c 0.8762	o 0.0
641736256	637000117	i 1	c 0.9868	o 0.0
641736191	637000279	i 1	c 0.9917	o 0.0
641736191	637000283	i 1	c 0.9692	o 0.0
641736191	641228510	i 1	c 0.9917	o 0.0
641736211	637000102	i 1	c 0.9605	o 0.0
641736211	637000252	i 1	c 0.9474	o 0.0
641736248	637000095	i 1	c 0.8507	o 0.0
641736243	637000095	i 1	c 0.8507	o 0.0
641736243	637000253	i 1	c 0.9474	o 0.0
641736242	637000102	i 1	c 0.9605	o 0.0
641736244	637000105	i 1	c 0.9467	o 0.0
641736244	640753023	i 1	c 0.9342	o 0.0
641736244	638341086	i 1	c 0.9663	o 0.0
641736234	640963020	i 1	c 0.8182	o 0.0
641736234	637000255	i 1	c 0.9077	o 0.0
641736232	637000252	i 1	c 0.9816	o 0.0
641736230	637000254	i 1	c 0.9876	o 0.0
641736231	637000109	i 1	c 0.9408	o 0.0
641736231	637000353	i 1	c 0.9408	o 0.0
641736231	638341243	i 1	c 0.9355	o 0.0
641736231	640069335	i 1	c 0.9474	o 0.0
641736229	640753060	i 1	c 0.9286	o 0.0
641736229	637000253	i 1	c 0.9921	o 0.0
641736228	637000254	i 1	c 0.9474	o 0.0
641736184	637000079	i 1	c 0.8041	o 0.0
641736143	637000279	i 1	c 0.8129	o 0.0
641736102	637000095	i 1	c 0.9474	o 0.0
641736102	637000102	i 1	c 0.9464	o 0.0
641736102	637000352	i 1	c 0.9649	o 0.0
641736102	638341086	i 1	c 0.9474	o 0.0
641736102	638341243	i 1	c 0.9649	o 0.0
641736102	640427142	i 1	c 0.8966	o 0.0
641736102	640753023	i 1	c 0.9298	o 0.0
641736105	637000254	i 1	c 1.0	o 0.0
641736105	638341243	i 1	c 0.9355	o 0.0
641736105	640427152	i 1	c 0.9408	o 0.0
641736105	640753060	i 1	c 0.9408	o 0.0
641736106	640753060	i 1	c 0.9408	o 0.0
641736163	637000102	i 1	c 0.9079	o 0.0
641736163	640069335	i 1	c 0.9276	o 0.0
637000351	637000253	i 1	c 0.9474	o 0.0
637000352	637000252	i 1	c 0.9474	o 0.0
637000252	637000109	i 1	c 0.9408	o 0.0
637000283	637000079	i 1	c 0.8252	o 0.0
637000283	637000281	i 1	c 0.9906	o 0.0
637000353	637000095	i 1	c 0.8594	o 0.0
638341209	637000143	i 1	c 0.8211	o 0.0
638341086	637000255	i 1	c 0.9775	o 0.0
638341086	637000355	i 1	c 0.9663	o 0.0
638341243	638341086	i 1	c 0.9663	o 0.0
638341243	637000254	i 1	c 0.9355	o 0.0
638341243	637000253	i 1	c 0.9435	o 0.0
639279312	637000240	i 1	c 0.887	o 0.0
639633062	637000290	i 1	c 0.8387	o 0.0
639857024	637000093	i 1	c 0.894	o 0.0
640069335	637000351	i 1	c 0.9671	o 0.0
640069335	638341243	i 1	c 0.952	o 0.0
640069335	637000252	i 1	c 0.9474	o 0.0
640069335	637000254	i 1	c 0.9474	o 0.0
640069335	637000255	i 1	c 0.9474	o 0.0
640069309	637000279	i 1	c 0.8077	o 0.0
640069309	637000076	i 1	c 0.8141	o 0.0
640427142	637000102	i 1	c 0.9	o 0.0
640427142	637000253	i 1	c 0.9444	o 0.0
640427147	639857024	i 1	c 0.8333	o 0.0
640427151	637000259	i 1	c 0.8732	o 0.0
640753023	637000253	i 1	c 0.9408	o 0.0
640753023	637000351	i 1	c 0.9342	o 0.0
640753054	637000076	i 1	c 0.8205	o 0.0
640753054	637000281	i 1	c 0.9688	o 0.0
640753020	639633062	i 1	c 0.8125	o 0.0
640753060	637000252	i 1	c 0.9474	o 0.0
640963020	640963006	i 1	c 1.0	o 0.0
640963020	637000333	i 1	c 1.0	o 0.0
640963020	640427151	i 1	c 1.0	o 0.0
640963021	637000259	i 1	c 0.8732	o 0.0
640963006	637000258	i 1	c 0.8354	o 0.0
640963005	640753049	i 1	c 0.8803	o 0.0
640963005	640963004	i 1	c 0.9862	o 0.0
640963042	637000093	i 1	c 0.8831	o 0.0
640963042	637000288	i 1	c 0.8923	o 0.0
640963042	639857024	i 1	c 0.8312	o 0.0
640963056	640427118	i 1	c 0.8312	o 0.0
640963055	638341112	i 1	c 0.8312	o 0.0
640963053	640427146	i 1	c 0.9273	o 0.0
640963053	639633062	i 1	c 0.828	o 0.0
640963051	638341209	i 1	c 0.8659	o 0.0
640963031	637000255	i 1	c 0.9408	o 0.0
640963031	640069335	i 1	c 0.9671	o 0.0
641228510	637000283	i 1	c 0.9717	o 0.0
641228506	637000350	i 1	c 0.9408	o 0.0
641228506	637000109	i 1	c 0.9408	o 0.0
641228506	637000252	i 1	c 1.0	o 0.0
641228506	640427152	i 1	c 0.9408	o 0.0
641228506	640963031	i 1	c 0.9408	o 0.0
641228512	637000253	i 1	c 0.9474	o 0.0
641522661	640427142	i 1	c 0.9333	o 0.0
641522649	637000259	i 1	c 0.8125	o 0.0
641736211	640069335	i 1	c 0.9671	o 0.0
641736248	640069335	i 1	c 0.9671	o 0.0
641736247	637000255	i 1	c 0.9408	o 0.0
641736243	637000252	i 1	c 0.9474	o 0.0
641736242	637000255	i 1	c 0.9408	o 0.0
641736242	638341086	i 1	c 0.9663	o 0.0
641736234	640196212	i 1	c 0.8182	o 0.0
641736234	640753049	i 1	c 0.8099	o 0.0
641736234	640963004	i 1	c 0.8182	o 0.0
641736234	640963005	i 1	c 0.8182	o 0.0
641736231	637000095	i 1	c 0.8984	o 0.0
641736231	637000252	i 1	c 1.0	o 0.0
641736229	640069335	i 1	c 0.9286	o 0.0
641736229	637000254	i 1	c 0.9921	o 0.0
641736229	637000255	i 1	c 0.9885	o 0.0
641736228	637000253	i 1	c 0.9474	o 0.0
641736184	637000076	i 1	c 0.8108	o 0.0
641736143	639857024	i 1	c 0.8333	o 0.0
641736143	637000280	i 1	c 0.8129	o 0.0
641736102	637000351	i 1	c 0.9649	o 0.0
641736102	637000353	i 1	c 0.9649	o 0.0
641736102	637000354	i 1	c 0.9649	o 0.0
641736102	640427152	i 1	c 0.9649	o 0.0
641736105	637000105	i 1	c 0.9539	o 0.0
641736209	637000102	i 1	c 0.9145	o 0.0
641736209	638341243	i 1	c 0.9355	o 0.0
641736209	640753060	i 1	c 0.9408	o 0.0
641736172	637000251	i 1	c 0.8725	o 0.0
641736172	641228506	i 1	c 0.8375	o 0.0
641736163	637000095	i 1	c 0.8582	o 0.0
641736163	641228506	i 1	c 0.9539	o 0.0
637000290	637000288	i 1	c 0.8889	o 0.0
637000351	637000095	i 1	c 0.8433	o 0.0
637000351	637000102	i 1	c 0.9605	o 0.0
637000255	637000109	i 1	c 0.9349	o 0.0
637000255	637000252	i 1	c 1.0	o 0.0
637000255	637000253	i 1	c 1.0	o 0.0
637000254	637000102	i 1	c 0.9211	o 0.0
637000079	637000076	i 1	c 0.9231	o 0.0
637000352	637000253	i 1	c 0.9474	o 0.0
637000201	637000020	i 1	c 0.891	o 0.0
637000281	637000079	i 1	c 0.8065	o 0.0
637000281	637000279	i 1	c 0.9688	o 0.0
637000354	637000254	i 1	c 0.9474	o 0.0
637000355	637000255	i 1	c 0.9408	o 0.0
637000283	637000201	i 1	c 0.8058	o 0.0
637000353	637000102	i 1	c 0.9605	o 0.0
637000353	637000252	i 1	c 0.9474	o 0.0
637000353	637000253	i 1	c 0.9474	o 0.0
638341086	637000102	i 1	c 0.9326	o 0.0
638341086	637000350	i 1	c 0.9663	o 0.0
638341086	637000354	i 1	c 0.9663	o 0.0
639633058	637000259	i 1	c 0.9931	o 0.0
639633058	637000333	i 1	c 0.8732	o 0.0
639857024	638341076	i 1	c 0.8013	o 0.0
640069335	637000354	i 1	c 0.9671	o 0.0
640069309	637000273	i 1	c 0.8077	o 0.0
640427142	637000255	i 1	c 0.9444	o 0.0
640427147	637000288	i 1	c 0.9556	o 0.0
640612206	640427146	i 1	c 0.8133	o 0.0
640612204	640427114	i 1	c 0.8056	o 0.0
640753054	637000282	i 1	c 0.9562	o 0.0
640753060	637000109	i 1	c 0.9349	o 0.0
640753060	637000102	i 1	c 0.9605	o 0.0
640963006	637000259	i 1	c 0.8732	o 0.0
640963006	639633058	i 1	c 0.8732	o 0.0
640963005	637000259	i 1	c 0.8732	o 0.0
640963005	637000258	i 1	c 0.8354	o 0.0
640963042	638341207	i 1	c 0.9481	o 0.0
640963054	639857024	i 1	c 0.8091	o 0.0
640963055	637000093	i 1	c 0.8701	o 0.0
640963055	638341207	i 1	c 0.9351	o 0.0
640963048	640427146	i 1	c 0.9273	o 0.0
640963048	640427147	i 1	c 0.9273	o 0.0
640963048	638341209	i 1	c 0.9239	o 0.0
640963052	638341209	i 1	c 0.9239	o 0.0
640963031	638341086	i 1	c 0.9663	o 0.0
641228510	637000281	i 1	c 0.9688	o 0.0
641228510	637000282	i 1	c 0.9562	o 0.0
641228506	637000095	i 1	c 0.8984	o 0.0
641228506	637000355	i 1	c 0.9408	o 0.0
641228506	637000354	i 1	c 0.9408	o 0.0
641228512	640069335	i 1	c 0.9671	o 0.0
641228512	641228506	i 1	c 0.9408	o 0.0
641522640	639857035	i 1	c 0.8312	o 0.0
641522661	637000252	i 1	c 0.9474	o 0.0
641522661	640753023	i 1	c 0.9342	o 0.0
641522661	641228506	i 1	c 0.9408	o 0.0
641522630	640612217	i 1	c 0.85	o 0.0
641736191	637000273	i 1	c 0.9917	o 0.0
641736211	637000253	i 1	c 0.9474	o 0.0
641736247	637000253	i 1	c 0.9474	o 0.0
641736247	640069335	i 1	c 0.9671	o 0.0
641736242	637000254	i 1	c 0.9474	o 0.0
641736242	640753023	i 1	c 0.9342	o 0.0
641736242	640427142	i 1	c 0.9333	o 0.0
641736234	640963021	i 1	c 0.8182	o 0.0
641736229	640753023	i 1	c 0.9286	o 0.0
641736229	641228506	i 1	c 0.9921	o 0.0
641736229	637000095	i 1	c 0.8922	o 0.0
641736229	637000352	i 1	c 0.9286	o 0.0
641736229	637000354	i 1	c 0.9286	o 0.0
641736228	637000095	i 1	c 0.8507	o 0.0
641736228	640753023	i 1	c 0.9342	o 0.0
641736143	637000281	i 1	c 0.8258	o 0.0
641736143	637000283	i 1	c 0.8544	o 0.0
641736153	637000076	i 1	c 0.9231	o 0.0
641736153	639857024	i 1	c 0.8205	o 0.0
641736105	637000102	i 1	c 0.9145	o 0.0
641736105	640963031	i 1	c 0.9408	o 0.0
641736105	641228512	i 1	c 0.9408	o 0.0
641736106	640069335	i 1	c 0.9474	o 0.0
641736209	640069335	i 1	c 0.9474	o 0.0
641736209	640427152	i 1	c 0.9408	o 0.0
641736172	637000105	i 1	c 0.8125	o 0.0
641736163	637000252	i 1	c 0.9539	o 0.0
637000290	637000020	i 1	c 0.8129	o 0.0
637000255	637000254	i 1	c 1.0	o 0.0
637000352	637000255	i 1	c 0.9408	o 0.0
637000105	637000095	i 1	c 0.8582	o 0.0
637000105	637000102	i 1	c 0.9079	o 0.0
637000102	637000095	i 1	c 0.8438	o 0.0
637000253	637000105	i 1	c 0.9539	o 0.0
637000303	637000290	i 1	c 0.8025	o 0.0
637000302	637000020	i 1	c 0.8141	o 0.0
637000283	637000076	i 1	c 0.8447	o 0.0
637000109	637000095	i 1	c 0.8507	o 0.0
637000109	637000102	i 1	c 0.8947	o 0.0
637000350	637000253	i 1	c 0.9474	o 0.0
638341097	637000283	i 1	c 0.8447	o 0.0
638341207	637000288	i 1	c 0.8769	o 0.0
638341207	637000093	i 1	c 0.8701	o 0.0
638341243	637000095	i 1	c 0.8416	o 0.0
638341112	637000288	i 1	c 0.8256	o 0.0
639633062	637000020	i 1	c 0.8172	o 0.0
640069335	637000352	i 1	c 0.9671	o 0.0
640069335	637000355	i 1	c 0.9671	o 0.0
640069335	637000253	i 1	c 0.9474	o 0.0
640069335	637000095	i 1	c 0.8906	o 0.0
640427142	637000252	i 1	c 0.9444	o 0.0
640427152	637000095	i 1	c 0.8594	o 0.0
640427152	637000254	i 1	c 0.9474	o 0.0
640427152	637000253	i 1	c 0.9474	o 0.0
640427152	638341086	i 1	c 0.9663	o 0.0
640427146	637000288	i 1	c 0.9556	o 0.0
640753023	637000095	i 1	c 0.8594	o 0.0
640753023	637000255	i 1	c 0.9408	o 0.0
640753023	637000350	i 1	c 0.9342	o 0.0
640753023	638341243	i 1	c 0.92	o 0.0
640753049	640427151	i 1	c 0.8803	o 0.0
640753020	637000280	i 1	c 0.8133	o 0.0
640753060	637000095	i 1	c 0.8507	o 0.0
640753060	640069335	i 1	c 0.9671	o 0.0
640963020	640753049	i 1	c 0.8803	o 0.0
640963020	637000258	i 1	c 0.8354	o 0.0
640963004	640753049	i 1	c 0.8662	o 0.0
640963004	637000259	i 1	c 0.8592	o 0.0
640963004	639633058	i 1	c 0.8592	o 0.0
640963042	637000207	i 1	c 0.8312	o 0.0
640963056	637000143	i 1	c 0.8182	o 0.0
640963055	638341209	i 1	c 0.9322	o 0.0
640963055	639857024	i 1	c 0.8182	o 0.0
640963051	637000207	i 1	c 0.8312	o 0.0
640963052	640427146	i 1	c 0.9091	o 0.0
641228510	640069309	i 1	c 0.8077	o 0.0
641228512	640753023	i 1	c 0.9342	o 0.0
641228512	638341086	i 1	c 0.9663	o 0.0
641522661	637000102	i 1	c 0.9605	o 0.0
641522661	637000253	i 1	c 0.9474	o 0.0
641522661	640069335	i 1	c 0.9671	o 0.0
641736191	637000281	i 1	c 0.9664	o 0.0
641736248	637000102	i 1	c 0.9605	o 0.0
641736248	637000252	i 1	c 0.9474	o 0.0
641736248	637000254	i 1	c 0.9474	o 0.0
641736247	637000095	i 1	c 0.8507	o 0.0
641736247	640427142	i 1	c 0.9333	o 0.0
641736247	640753023	i 1	c 0.9342	o 0.0
641736242	637000105	i 1	c 0.9467	o 0.0
641736244	641228506	i 1	c 0.9408	o 0.0
641736234	640963006	i 1	c 0.8182	o 0.0
641736231	640427152	i 1	c 0.9408	o 0.0
641736231	641228512	i 1	c 0.9408	o 0.0
641736229	640427152	i 1	c 0.9286	o 0.0
641736229	637000350	i 1	c 0.9286	o 0.0
641736228	640069335	i 1	c 0.9671	o 0.0
641736143	637000282	i 1	c 0.8129	o 0.0
641736143	638341097	i 1	c 0.8067	o 0.0
641736153	637000281	i 1	c 0.8065	o 0.0
641736102	637000255	i 1	c 0.9825	o 0.0
641736102	637000350	i 1	c 0.9649	o 0.0
641736102	640069335	i 1	c 0.9474	o 0.0
641736102	640753060	i 1	c 0.9649	o 0.0
641736102	640963014	i 1	c 0.8364	o 0.0
641736102	640963031	i 1	c 0.9649	o 0.0
641736102	641228506	i 1	c 0.9825	o 0.0
641736102	641228512	i 1	c 0.9649	o 0.0
641736105	637000253	i 1	c 1.0	o 0.0
641736105	637000354	i 1	c 0.9408	o 0.0
641736105	638341086	i 1	c 0.9775	o 0.0
641736105	640427142	i 1	c 0.9444	o 0.0
641736106	637000252	i 1	c 1.0	o 0.0
641736106	638341086	i 1	c 0.9775	o 0.0
641736209	637000350	i 1	c 0.9408	o 0.0
641736209	640753023	i 1	c 0.9408	o 0.0
641736198	638341209	i 1	c 0.8211	o 0.0
641736172	640753024	i 1	c 0.9012	o 0.0
641736172	637000252	i 1	c 0.8375	o 0.0
641736163	637000253	i 1	c 0.9539	o 0.0
637000282	637000279	i 1	c 0.9562	o 0.0
637000225	637000223	i 1	c 0.9671	o 0.0
637000195	637000012	i 1	c 0.8786	o 0.0
637000207	637000093	i 1	c 0.8013	o 0.0
637000354	637000253	i 1	c 0.9474	o 0.0
637000354	637000252	i 1	c 0.9474	o 0.0
637000355	637000252	i 1	c 0.9474	o 0.0
637000252	637000102	i 1	c 0.9211	o 0.0
638341207	637000207	i 1	c 0.8312	o 0.0
638341086	637000252	i 1	c 0.9775	o 0.0
638341243	637000102	i 1	c 0.936	o 0.0
639857024	637000283	i 1	c 0.835	o 0.0
639857024	638341207	i 1	c 0.8182	o 0.0
640427152	637000102	i 1	c 0.9605	o 0.0
640427151	639633058	i 1	c 0.8732	o 0.0
640612206	637000288	i 1	c 0.8023	o 0.0
640753042	638341161	i 1	c 0.9718	o 0.0
640753060	637000254	i 1	c 0.9474	o 0.0
640963020	640963004	i 1	c 0.9862	o 0.0
640963021	637000258	i 1	c 0.8354	o 0.0
640963054	637000093	i 1	c 0.8455	o 0.0
640963055	637000143	i 1	c 0.8052	o 0.0
640963053	640427147	i 1	c 0.9273	o 0.0
640963053	638341209	i 1	c 0.9239	o 0.0
640963048	639857024	i 1	c 0.8091	o 0.0
640963052	637000093	i 1	c 0.8273	o 0.0
640963031	637000102	i 1	c 0.9605	o 0.0
640963031	637000252	i 1	c 0.9474	o 0.0
640963029	639633048	i 1	c 0.8116	o 0.0
641228506	638341243	i 1	c 0.9355	o 0.0
641522661	637000255	i 1	c 0.9408	o 0.0
641522661	638341243	i 1	c 0.984	o 0.0
641522661	637000095	i 1	c 0.8594	o 0.0
641736191	637000280	i 1	c 0.9917	o 0.0
641736211	641228506	i 1	c 0.9408	o 0.0
641736248	637000105	i 1	c 0.9467	o 0.0
641736248	640753023	i 1	c 0.9342	o 0.0
641736248	638341086	i 1	c 0.9663	o 0.0
641736247	637000102	i 1	c 0.9605	o 0.0
641736243	638341086	i 1	c 0.9663	o 0.0
641736242	637000253	i 1	c 0.9474	o 0.0
641736244	637000102	i 1	c 0.9605	o 0.0
641736234	640753060	i 1	c 0.9077	o 0.0
641736231	637000352	i 1	c 0.9408	o 0.0
641736231	640963031	i 1	c 0.9408	o 0.0
641736231	641228506	i 1	c 1.0	o 0.0
641736229	638341243	i 1	c 0.9355	o 0.0
641736229	640427142	i 1	c 0.9444	o 0.0
641736229	637000102	i 1	c 0.8968	o 0.0
641736229	637000351	i 1	c 0.9286	o 0.0
641736229	637000353	i 1	c 0.9286	o 0.0
641736229	637000355	i 1	c 0.9286	o 0.0
641736228	641228506	i 1	c 0.9408	o 0.0
641736143	640753054	i 1	c 0.8129	o 0.0
641736153	637000283	i 1	c 0.8252	o 0.0
641736153	638341076	i 1	c 0.8077	o 0.0
641736105	637000109	i 1	c 0.9408	o 0.0
641736105	637000350	i 1	c 0.9408	o 0.0
641736105	640069335	i 1	c 0.9474	o 0.0
641736105	640753023	i 1	c 0.9408	o 0.0
641736209	637000109	i 1	c 0.9408	o 0.0
641736209	641228506	i 1	c 1.0	o 0.0
641736198	639857024	i 1	c 0.8067	o 0.0
641736172	637000107	i 1	c 0.9012	o 0.0
641736172	637000108	i 1	c 0.9012	o 0.0
641736172	638341236	i 1	c 0.8375	o 0.0
641736172	637000355	i 1	c 0.85	o 0.0
641736172	638341086	i 1	c 0.8125	o 0.0
641736156	637000126	i 1	c 0.8023	o 0.0
641736163	640753060	i 1	c 0.9467	o 0.0
637000301	637000299	i 1	c 0.9457	o 0.0
637000302	637000289	i 1	c 0.8944	o 0.0
637000223	637000052	i 1	c 0.8269	o 0.0
637000347	637000344	i 1	c 0.8598	o 0.0
637000347	637000345	i 1	c 0.8628	o 0.0
637000238	637000193	i 1	c 0.8443	o 0.0
637000196	637000166	i 1	c 0.8208	o 0.0
638341121	637000155	i 1	c 0.9451	o 0.0
638341208	638341202	i 1	c 0.9551	o 0.0
638341207	637000298	i 1	c 0.8222	o 0.0
638341207	637000294	i 1	c 0.8169	o 0.0
638341207	637000297	i 1	c 0.8333	o 0.0
638341036	637000053	i 1	c 0.8532	o 0.0
638341037	637000053	i 1	c 0.9143	o 0.0
638341202	637000301	i 1	c 0.8165	o 0.0
638341202	637000291	i 1	c 0.9605	o 0.0
638341204	637000291	i 1	c 0.9561	o 0.0
638341205	637000301	i 1	c 0.8202	o 0.0
638341206	638341204	i 1	c 1.0	o 0.0
638341035	637000046	i 1	c 0.9763	o 0.0
638341009	637000267	i 1	c 0.8173	o 0.0
638341222	637000337	i 1	c 0.9871	o 0.0
639633056	638341182	i 1	c 0.8842	o 0.0
639633055	637000159	i 1	c 0.8189	o 0.0
639633058	637000260	i 1	c 0.985	o 0.0
639633058	637000004	i 1	c 0.8077	o 0.0
639633058	639633057	i 1	c 0.8976	o 0.0
639633048	638341009	i 1	c 0.8367	o 0.0
639633044	637000171	i 1	c 0.9632	o 0.0
639633044	639633041	i 1	c 0.9056	o 0.0
639857002	638341139	i 1	c 0.9053	o 0.0
639857009	637000230	i 1	c 0.8021	o 0.0
639857009	639633051	i 1	c 0.8171	o 0.0
639857010	638341035	i 1	c 0.8531	o 0.0
640069335	637000251	i 1	c 0.8514	o 0.0
640069320	639633040	i 1	c 0.8628	o 0.0
640069320	639633041	i 1	c 0.9201	o 0.0
640069307	638341030	i 1	c 0.9881	o 0.0
640069333	637000301	i 1	c 0.9776	o 0.0
640196212	638341228	i 1	c 0.9931	o 0.0
640069320	639633042	i 1	c 0.9551	o 0.0
640427137	637000159	i 1	c 0.8189	o 0.0
640427122	637000171	i 1	c 0.9091	o 0.0
640427122	639633041	i 1	c 0.9161	o 0.0
640427122	639633042	i 1	c 0.9971	o 0.0
640427138	639633048	i 1	c 0.8966	o 0.0
640427113	637000105	i 1	c 0.937	o 0.0
640427104	640427103	i 1	c 0.9416	o 0.0
640427101	637000267	i 1	c 0.8148	o 0.0
640612219	638341184	i 1	c 0.932	o 0.0
640612217	640427116	i 1	c 1.0	o 0.0
640753049	639633059	i 1	c 0.8129	o 0.0
640753017	640427109	i 1	c 0.9958	o 0.0
640753032	637000252	i 1	c 0.9106	o 0.0
640753049	637000257	i 1	c 0.963	o 0.0
640753038	638341121	i 1	c 0.8083	o 0.0
640753019	640753017	i 1	c 0.97	o 0.0
640753058	640753033	i 1	c 0.9099	o 0.0
640753058	638341231	i 1	c 0.9152	o 0.0
640753025	640753022	i 1	c 0.9221	o 0.0
640753048	640069335	i 1	c 0.8029	o 0.0
640753048	637000354	i 1	c 0.9634	o 0.0
640963060	637000153	i 1	c 1.0	o 0.0
640963006	637000336	i 1	c 0.9754	o 0.0
640963010	638341222	i 1	c 0.9914	o 0.0
640963010	637000336	i 1	c 0.9647	o 0.0
641228508	637000257	i 1	c 0.8967	o 0.0
641228507	637000260	i 1	c 0.9963	o 0.0
641228505	638341082	i 1	c 0.8681	o 0.0
641228505	640427143	i 1	c 0.8512	o 0.0
641228506	637000263	i 1	c 0.8889	o 0.0
641228506	637000106	i 1	c 0.8841	o 0.0
641228481	640753051	i 1	c 0.8458	o 0.0
641228479	637000208	i 1	c 0.8415	o 0.0
641228479	637000230	i 1	c 0.9684	o 0.0
641228479	639633003	i 1	c 0.8167	o 0.0
641380435	640612219	i 1	c 0.9187	o 0.0
641380435	637000155	i 1	c 0.8187	o 0.0
641380435	640753038	i 1	c 0.9398	o 0.0
641380430	638341121	i 1	c 0.8047	o 0.0
641228482	638341029	i 1	c 0.9881	o 0.0
641228482	638341030	i 1	c 0.9881	o 0.0
641522612	638341009	i 1	c 0.8333	o 0.0
641522612	637000061	i 1	c 0.9545	o 0.0
641522652	640963054	i 1	c 1.0	o 0.0
641522623	637000251	i 1	c 0.8456	o 0.0
641522625	641228505	i 1	c 0.8646	o 0.0
641522649	640753050	i 1	c 0.8814	o 0.0
641522621	638341036	i 1	c 0.8443	o 0.0
641522642	639633042	i 1	c 0.9118	o 0.0
641522642	640427122	i 1	c 0.9118	o 0.0
641736247	640753048	i 1	c 0.9697	o 0.0
641736244	640753048	i 1	c 0.9697	o 0.0
641736234	638341196	i 1	c 0.8777	o 0.0
641736234	640753025	i 1	c 0.8456	o 0.0
641736234	640753015	i 1	c 0.9057	o 0.0
641736233	637000104	i 1	c 0.8021	o 0.0
641736233	637000110	i 1	c 0.8403	o 0.0
641736233	638341089	i 1	c 0.8021	o 0.0
641736230	637000104	i 1	c 0.9371	o 0.0
641736230	637000107	i 1	c 0.8953	o 0.0
641736230	637000263	i 1	c 0.8953	o 0.0
641736230	637000251	i 1	c 0.9956	o 0.0
641736230	637000255	i 1	c 0.9722	o 0.0
641736230	637000261	i 1	c 0.8686	o 0.0
641736230	638341086	i 1	c 0.8507	o 0.0
641736230	641228505	i 1	c 0.9271	o 0.0
641736231	638341082	i 1	c 0.8817	o 0.0
641736231	638341084	i 1	c 0.8817	o 0.0
641736231	638341085	i 1	c 0.8817	o 0.0
641736229	638341089	i 1	c 0.9245	o 0.0
641736121	640753042	i 1	c 0.8081	o 0.0
641736128	637000231	i 1	c 0.9054	o 0.0
641736125	637000231	i 1	c 0.9054	o 0.0
641736134	640753006	i 1	c 0.8214	o 0.0
641736144	640753019	i 1	c 0.8507	o 0.0
641736103	638341089	i 1	c 0.8147	o 0.0
641736100	641228506	i 1	c 0.9912	o 0.0
641736101	641228505	i 1	c 0.9649	o 0.0
641736101	637000104	i 1	c 0.9371	o 0.0
641736101	638341196	i 1	c 0.8777	o 0.0
641736101	641228506	i 1	c 0.9956	o 0.0
641736101	637000106	i 1	c 0.8194	o 0.0
641736101	638341086	i 1	c 0.816	o 0.0
641736105	638341083	i 1	c 0.8403	o 0.0
641736105	638341085	i 1	c 0.8438	o 0.0
641736105	638341089	i 1	c 0.8021	o 0.0
641736106	638341196	i 1	c 0.9784	o 0.0
641736104	637000106	i 1	c 0.8403	o 0.0
641736104	638341083	i 1	c 0.8403	o 0.0
641736104	638341086	i 1	c 0.8403	o 0.0
641736104	640427142	i 1	c 0.8117	o 0.0
641736104	640753024	i 1	c 0.8403	o 0.0
641736111	637000264	i 1	c 0.9262	o 0.0
641736111	640427113	i 1	c 0.918	o 0.0
641736111	641228505	i 1	c 0.8909	o 0.0
641736111	638341083	i 1	c 0.8378	o 0.0
641736185	641228506	i 1	c 0.8592	o 0.0
641736183	640963056	i 1	c 0.971	o 0.0
641736183	640753055	i 1	c 0.8547	o 0.0
641736272	637000290	i 1	c 0.9735	o 0.0
641736272	639633062	i 1	c 0.8571	o 0.0
641736264	640963042	i 1	c 0.9688	o 0.0
641736264	640963054	i 1	c 1.0	o 0.0
641736171	637000291	i 1	c 0.8037	o 0.0
641736171	637000297	i 1	c 0.8037	o 0.0
641736174	640753038	i 1	c 0.9094	o 0.0
641736174	640753051	i 1	c 0.9029	o 0.0
641736157	639279301	i 1	c 0.9159	o 0.0
641736157	640753038	i 1	c 0.9029	o 0.0
641736168	639633041	i 1	c 0.8009	o 0.0
637000277	637000274	i 1	c 0.9628	o 0.0
637000148	637000146	i 1	c 0.9715	o 0.0
637000258	637000256	i 1	c 0.9628	o 0.0
637000225	637000221	i 1	c 0.8279	o 0.0
637000302	637000288	i 1	c 0.8057	o 0.0
637000346	637000345	i 1	c 0.8811	o 0.0
637000347	637000343	i 1	c 0.9225	o 0.0
638341208	637000286	i 1	c 0.9506	o 0.0
638341208	638341204	i 1	c 0.9513	o 0.0
638341208	637000299	i 1	c 0.952	o 0.0
638341208	638341205	i 1	c 0.8613	o 0.0
638341207	637000300	i 1	c 0.8222	o 0.0
638341036	638341025	i 1	c 0.9604	o 0.0
638341036	638341024	i 1	c 0.9676	o 0.0
638341037	637000046	i 1	c 0.9429	o 0.0
638341031	637000231	i 1	c 0.8566	o 0.0
638341203	637000294	i 1	c 0.9418	o 0.0
638341203	637000298	i 1	c 0.9365	o 0.0
638341204	638341203	i 1	c 0.9958	o 0.0
638341205	637000287	i 1	c 0.9842	o 0.0
638341206	637000296	i 1	c 0.9409	o 0.0
638341206	637000286	i 1	c 1.0	o 0.0
638341206	637000292	i 1	c 0.9355	o 0.0
638341087	637000255	i 1	c 0.8403	o 0.0
638341224	637000336	i 1	c 0.9096	o 0.0
638341228	637000333	i 1	c 0.9931	o 0.0
638341211	638341139	i 1	c 0.8607	o 0.0
638341212	638341121	i 1	c 0.8023	o 0.0
638341134	637000193	i 1	c 0.8106	o 0.0
638341222	637000336	i 1	c 0.9698	o 0.0
639633056	638341139	i 1	c 0.9157	o 0.0
639633056	638341211	i 1	c 0.9189	o 0.0
639633055	637000041	i 1	c 0.8523	o 0.0
639633049	639633028	i 1	c 0.9794	o 0.0
639633025	638341073	i 1	c 0.9023	o 0.0
639633044	639633042	i 1	c 0.9632	o 0.0
639633037	638341070	i 1	c 0.8906	o 0.0
639857009	638341036	i 1	c 0.8682	o 0.0
639857012	637000050	i 1	c 0.8136	o 0.0
639857012	637000166	i 1	c 0.8488	o 0.0
640069303	639857012	i 1	c 0.8198	o 0.0
640069334	637000303	i 1	c 0.8069	o 0.0
640069328	639279302	i 1	c 0.8068	o 0.0
640069328	639857019	i 1	c 0.8295	o 0.0
640069305	639857012	i 1	c 0.8197	o 0.0
640069307	638341035	i 1	c 0.9756	o 0.0
640069333	638341206	i 1	c 0.9462	o 0.0
640427138	637000267	i 1	c 0.875	o 0.0
640427113	637000263	i 1	c 0.9407	o 0.0
640427113	637000265	i 1	c 0.9407	o 0.0
640427151	638341224	i 1	c 0.9931	o 0.0
640427145	637000281	i 1	c 0.95	o 0.0
640427145	637000274	i 1	c 0.9628	o 0.0
640427132	637000219	i 1	c 0.9481	o 0.0
640612219	638341139	i 1	c 0.9403	o 0.0
640427101	637000123	i 1	c 0.8427	o 0.0
640753059	639857001	i 1	c 0.8115	o 0.0
640753025	638341089	i 1	c 0.8576	o 0.0
640753052	637000281	i 1	c 0.95	o 0.0
640753038	637000155	i 1	c 0.8132	o 0.0
640753038	640427138	i 1	c 0.8393	o 0.0
640753015	638341089	i 1	c 1.0	o 0.0
640753025	640427113	i 1	c 0.9407	o 0.0
640963009	640753058	i 1	c 0.9293	o 0.0
640963044	638341231	i 1	c 0.9515	o 0.0
640963054	637000302	i 1	c 0.8482	o 0.0
640963054	640069334	i 1	c 0.9107	o 0.0
640963050	639633058	i 1	c 0.9375	o 0.0
640963017	637000208	i 1	c 0.8139	o 0.0
641228491	639633056	i 1	c 0.9144	o 0.0
641228491	637000267	i 1	c 0.8095	o 0.0
641228505	638341196	i 1	c 0.8849	o 0.0
641228482	639857012	i 1	c 0.8226	o 0.0
641228506	637000264	i 1	c 0.8889	o 0.0
641228506	637000104	i 1	c 0.8696	o 0.0
641228506	637000110	i 1	c 0.8841	o 0.0
641228512	640753048	i 1	c 0.9697	o 0.0
641228479	640069307	i 1	c 0.8397	o 0.0
641228479	637000231	i 1	c 0.8115	o 0.0
641380435	639633056	i 1	c 0.8649	o 0.0
641380433	640612203	i 1	c 0.8515	o 0.0
641380423	640612220	i 1	c 0.8077	o 0.0
641380423	640612219	i 1	c 0.8534	o 0.0
641522624	641228505	i 1	c 0.9452	o 0.0
641522609	639857012	i 1	c 0.8253	o 0.0
641522638	638341009	i 1	c 0.8325	o 0.0
641522620	637000085	i 1	c 0.9158	o 0.0
641522608	638341028	i 1	c 0.9903	o 0.0
641522608	637000230	i 1	c 0.8485	o 0.0
641736194	640069320	i 1	c 0.8655	o 0.0
641736248	640753048	i 1	c 0.9646	o 0.0
641736242	640753048	i 1	c 0.9697	o 0.0
641736234	637000106	i 1	c 0.8494	o 0.0
641736234	637000110	i 1	c 0.8494	o 0.0
641736234	637000264	i 1	c 0.8533	o 0.0
641736232	641228505	i 1	c 0.9494	o 0.0
641736233	637000251	i 1	c 0.9912	o 0.0
641736233	641228506	i 1	c 1.0	o 0.0
641736233	638341086	i 1	c 0.8368	o 0.0
641736230	640753024	i 1	c 0.8686	o 0.0
641736230	640753025	i 1	c 0.8507	o 0.0
641736229	640753015	i 1	c 0.9245	o 0.0
641736229	637000104	i 1	c 0.9245	o 0.0
641736123	637000231	i 1	c 0.8681	o 0.0
641736117	638341168	i 1	c 0.85	o 0.0
641736148	640753019	i 1	c 0.9819	o 0.0
641736144	640753017	i 1	c 0.84	o 0.0
641736103	637000104	i 1	c 0.8147	o 0.0
641736103	637000263	i 1	c 0.8533	o 0.0
641736103	640753025	i 1	c 0.8456	o 0.0
641736103	637000109	i 1	c 0.9057	o 0.0
641736100	641228505	i 1	c 0.9494	o 0.0
641736100	640753048	i 1	c 0.8942	o 0.0
641736101	637000251	i 1	c 0.9861	o 0.0
641736101	637000110	i 1	c 0.8194	o 0.0
641736101	637000264	i 1	c 0.8229	o 0.0
641736101	638341082	i 1	c 0.8229	o 0.0
641736105	637000104	i 1	c 0.8021	o 0.0
641736105	637000110	i 1	c 0.8403	o 0.0
641736105	637000265	i 1	c 0.8438	o 0.0
641736105	638341082	i 1	c 0.8438	o 0.0
641736105	638341087	i 1	c 0.8403	o 0.0
641736105	640427143	i 1	c 0.827	o 0.0
641736104	640753025	i 1	c 0.8361	o 0.0
641736111	637000110	i 1	c 0.8378	o 0.0
641736111	641228506	i 1	c 0.9956	o 0.0
641736209	637000264	i 1	c 0.8854	o 0.0
641736274	639633062	i 1	c 0.8225	o 0.0
641736274	640963042	i 1	c 0.9531	o 0.0
641736225	638341089	i 1	c 0.9559	o 0.0
641736189	639633010	i 1	c 0.8283	o 0.0
641736172	638341224	i 1	c 0.8675	o 0.0
641736171	637000285	i 1	c 0.8309	o 0.0
641736157	639279302	i 1	c 0.9159	o 0.0
641522609	638341158	i 1	c 0.8408	o 0.0
641522609	638341159	i 1	c 0.8327	o 0.0
637000255	637000110	i 1	c 0.8403	o 0.0
637000193	637000192	i 1	c 0.9356	o 0.0
637000261	637000255	i 1	c 0.84	o 0.0
637000347	637000342	i 1	c 0.9632	o 0.0
637000265	637000255	i 1	c 0.8438	o 0.0
638341208	638341206	i 1	c 0.9355	o 0.0
638341207	637000293	i 1	c 0.8444	o 0.0
638341207	637000295	i 1	c 0.8111	o 0.0
638341207	637000286	i 1	c 0.8444	o 0.0
638341027	637000231	i 1	c 0.8755	o 0.0
638341030	637000231	i 1	c 0.8566	o 0.0
638341155	638341062	i 1	c 0.9176	o 0.0
638341203	637000286	i 1	c 1.0	o 0.0
638341203	637000291	i 1	c 0.9474	o 0.0
638341203	637000299	i 1	c 0.9418	o 0.0
638341203	637000297	i 1	c 0.9474	o 0.0
638341204	637000287	i 1	c 0.9918	o 0.0
638341206	637000297	i 1	c 0.9474	o 0.0
638341206	637000294	i 1	c 0.9409	o 0.0
638341083	637000255	i 1	c 0.8403	o 0.0
638341224	638341151	i 1	c 0.9737	o 0.0
638341226	637000258	i 1	c 0.9077	o 0.0
638341228	638341135	i 1	c 0.9561	o 0.0
638341211	638341182	i 1	c 0.933	o 0.0
638341035	638341025	i 1	c 0.9604	o 0.0
638341196	638341087	i 1	c 0.9223	o 0.0
638341082	637000255	i 1	c 0.8438	o 0.0
638341184	637000155	i 1	c 0.828	o 0.0
638341184	638341139	i 1	c 0.9109	o 0.0
638341182	638341139	i 1	c 0.8233	o 0.0
638341182	638341140	i 1	c 0.8198	o 0.0
638341182	638341119	i 1	c 0.863	o 0.0
638341009	637000192	i 1	c 0.8376	o 0.0
639279302	638341009	i 1	c 0.8507	o 0.0
639633057	637000259	i 1	c 0.9176	o 0.0
639857009	639633003	i 1	c 0.8293	o 0.0
639857019	637000268	i 1	c 0.834	o 0.0
640069328	639279301	i 1	c 0.8068	o 0.0
640069330	637000259	i 1	c 0.8824	o 0.0
640069330	639633058	i 1	c 0.8745	o 0.0
640069304	637000231	i 1	c 0.8613	o 0.0
640196203	639857012	i 1	c 0.8614	o 0.0
640427136	638341168	i 1	c 0.8241	o 0.0
640427130	638341155	i 1	c 0.8506	o 0.0
640427130	639633020	i 1	c 0.8104	o 0.0
640427138	637000155	i 1	c 0.8036	o 0.0
640427115	637000196	i 1	c 0.8212	o 0.0
640612203	638341119	i 1	c 0.8493	o 0.0
640612203	638341211	i 1	c 0.9106	o 0.0
640612222	638341010	i 1	c 0.9585	o 0.0
640612218	640427116	i 1	c 1.0	o 0.0
640753051	637000041	i 1	c 0.8859	o 0.0
640753055	639633062	i 1	c 0.8035	o 0.0
640753038	639633055	i 1	c 0.9159	o 0.0
640753018	640427109	i 1	c 1.0	o 0.0
640753040	639633003	i 1	c 0.8088	o 0.0
640753059	640753038	i 1	c 0.806	o 0.0
640753022	637000105	i 1	c 0.918	o 0.0
640753022	637000265	i 1	c 0.9221	o 0.0
640753022	640427113	i 1	c 0.9057	o 0.0
640753015	637000104	i 1	c 1.0	o 0.0
640753015	640069335	i 1	c 0.8176	o 0.0
640753007	640753005	i 1	c 0.8947	o 0.0
640963060	638341117	i 1	c 0.989	o 0.0
640963006	638341228	i 1	c 1.0	o 0.0
640963005	637000336	i 1	c 0.9754	o 0.0
640963004	638341222	i 1	c 0.9603	o 0.0
640963009	639633058	i 1	c 0.8013	o 0.0
640963050	637000260	i 1	c 0.9333	o 0.0
640963034	637000267	i 1	c 0.8095	o 0.0
640963034	638341134	i 1	c 0.8272	o 0.0
641228491	638341211	i 1	c 0.8827	o 0.0
641228507	639633058	i 1	c 0.9775	o 0.0
641228507	637000256	i 1	c 0.9703	o 0.0
641228505	637000102	i 1	c 0.8694	o 0.0
641228505	637000255	i 1	c 0.9167	o 0.0
641228505	638341089	i 1	c 0.8229	o 0.0
641228505	638341085	i 1	c 0.8681	o 0.0
641228505	638341087	i 1	c 0.8646	o 0.0
641228505	638341084	i 1	c 0.874	o 0.0
641228505	640753022	i 1	c 0.8713	o 0.0
641228482	640963017	i 1	c 0.8404	o 0.0
641228506	641228505	i 1	c 0.9469	o 0.0
641228506	637000265	i 1	c 0.8889	o 0.0
641228480	640753038	i 1	c 0.8417	o 0.0
641228479	639857009	i 1	c 0.8207	o 0.0
641380429	637000090	i 1	c 0.8479	o 0.0
641380442	637000061	i 1	c 0.8466	o 0.0
641380435	638341212	i 1	c 0.8171	o 0.0
641380435	638341184	i 1	c 0.948	o 0.0
641380435	638341121	i 1	c 0.8158	o 0.0
641380433	638341182	i 1	c 0.8812	o 0.0
641380433	639857019	i 1	c 0.8889	o 0.0
641380433	641380432	i 1	c 0.9806	o 0.0
641380423	641228491	i 1	c 0.8744	o 0.0
641380423	640612203	i 1	c 0.9095	o 0.0
641522645	640427132	i 1	c 0.961	o 0.0
641522637	640612200	i 1	c 0.9737	o 0.0
641522641	640069320	i 1	c 0.9927	o 0.0
641522641	640427122	i 1	c 0.8571	o 0.0
641522623	637000255	i 1	c 0.8438	o 0.0
641522625	641228506	i 1	c 0.8841	o 0.0
641522638	640963008	i 1	c 0.8745	o 0.0
641522609	637000166	i 1	c 0.8029	o 0.0
641522608	638341031	i 1	c 0.9903	o 0.0
641522608	638341168	i 1	c 0.8547	o 0.0
641522606	637000038	i 1	c 0.8022	o 0.0
641522606	640753038	i 1	c 0.8075	o 0.0
641522651	638341207	i 1	c 0.978	o 0.0
641522650	637000255	i 1	c 0.8478	o 0.0
641522650	641228506	i 1	c 0.8696	o 0.0
641736243	640753048	i 1	c 0.9697	o 0.0
641736234	640427143	i 1	c 0.9864	o 0.0
641736232	637000255	i 1	c 0.9912	o 0.0
641736232	640069335	i 1	c 0.8514	o 0.0
641736233	638341087	i 1	c 0.8403	o 0.0
641736233	640753025	i 1	c 0.8368	o 0.0
641736230	640069335	i 1	c 0.8398	o 0.0
641736230	638341083	i 1	c 0.8542	o 0.0
641736230	638341087	i 1	c 0.8542	o 0.0
641736230	641228506	i 1	c 0.9903	o 0.0
641736231	638341087	i 1	c 0.8817	o 0.0
641736231	638341196	i 1	c 0.8644	o 0.0
641736231	640427143	i 1	c 0.8602	o 0.0
641736231	640753025	i 1	c 0.8763	o 0.0
641736124	637000230	i 1	c 0.839	o 0.0
641736121	638341158	i 1	c 0.8081	o 0.0
641736131	637000231	i 1	c 0.902	o 0.0
641736137	640753017	i 1	c 0.98	o 0.0
641736137	640753019	i 1	c 0.9819	o 0.0
641736144	640753018	i 1	c 0.84	o 0.0
641736103	640427143	i 1	c 0.8346	o 0.0
641736103	641228505	i 1	c 0.9305	o 0.0
641736101	640753032	i 1	c 0.9123	o 0.0
641736101	640753015	i 1	c 0.9371	o 0.0
641736101	638341084	i 1	c 0.8229	o 0.0
641736101	640753025	i 1	c 0.816	o 0.0
641736105	640753024	i 1	c 0.8403	o 0.0
641736106	637000106	i 1	c 1.0	o 0.0
641736106	637000110	i 1	c 1.0	o 0.0
641736104	637000264	i 1	c 0.8403	o 0.0
641736104	638341196	i 1	c 0.8729	o 0.0
641736111	637000265	i 1	c 0.8417	o 0.0
641736111	640427143	i 1	c 0.8231	o 0.0
641736209	640427113	i 1	c 0.8142	o 0.0
641736204	637000288	i 1	c 0.8587	o 0.0
641736204	639633062	i 1	c 0.8261	o 0.0
641736272	637000288	i 1	c 0.8839	o 0.0
641736272	638341207	i 1	c 0.8901	o 0.0
641736272	640963053	i 1	c 0.9732	o 0.0
641736171	638341208	i 1	c 0.8382	o 0.0
641736175	637000239	i 1	c 0.9586	o 0.0
641736154	638341027	i 1	c 0.9836	o 0.0
641522623	641228505	i 1	c 0.9036	o 0.0
637000291	637000286	i 1	c 0.824	o 0.0
637000208	637000196	i 1	c 0.8423	o 0.0
638341207	637000303	i 1	c 0.8778	o 0.0
638341207	637000291	i 1	c 0.8333	o 0.0
638341041	638341024	i 1	c 0.9676	o 0.0
638341155	638341061	i 1	c 0.9383	o 0.0
638341202	637000287	i 1	c 0.9831	o 0.0
638341203	637000287	i 1	c 0.9842	o 0.0
638341205	637000291	i 1	c 0.8277	o 0.0
638341206	637000287	i 1	c 0.996	o 0.0
638341228	638341224	i 1	c 1.0	o 0.0
638341228	637000336	i 1	c 0.9792	o 0.0
638341168	637000230	i 1	c 0.8586	o 0.0
638341035	638341024	i 1	c 0.9676	o 0.0
638341038	637000046	i 1	c 0.9371	o 0.0
638341038	638341025	i 1	c 0.9604	o 0.0
638341134	637000271	i 1	c 0.8558	o 0.0
638341124	637000217	i 1	c 0.88	o 0.0
638341009	637000061	i 1	c 0.8561	o 0.0
639633062	638341207	i 1	c 0.8889	o 0.0
639633014	638341038	i 1	c 0.9371	o 0.0
639633014	638341040	i 1	c 0.9429	o 0.0
639633039	637000171	i 1	c 0.9068	o 0.0
639633020	638341155	i 1	c 0.9174	o 0.0
639633048	637000267	i 1	c 0.9048	o 0.0
639633022	637000096	i 1	c 0.9891	o 0.0
639857009	637000208	i 1	c 0.8191	o 0.0
639857012	637000208	i 1	c 0.8443	o 0.0
639857019	638341139	i 1	c 0.8794	o 0.0
640069328	640069303	i 1	c 0.8288	o 0.0
640069330	637000256	i 1	c 0.974	o 0.0
640069306	637000231	i 1	c 0.8613	o 0.0
640069320	637000169	i 1	c 0.8628	o 0.0
640069320	638341130	i 1	c 0.8655	o 0.0
640069307	638341028	i 1	c 0.9881	o 0.0
640196203	637000208	i 1	c 0.8139	o 0.0
640427130	638341062	i 1	c 0.81	o 0.0
640427122	639633039	i 1	c 0.906	o 0.0
640427113	638341086	i 1	c 0.9205	o 0.0
640427113	637000264	i 1	c 0.9407	o 0.0
640427151	638341228	i 1	c 1.0	o 0.0
640427145	637000280	i 1	c 0.9301	o 0.0
640427123	640069320	i 1	c 0.8628	o 0.0
640612219	640427138	i 1	c 0.8393	o 0.0
640753051	640753038	i 1	c 0.8117	o 0.0
640753055	637000289	i 1	c 0.906	o 0.0
640753055	638341207	i 1	c 0.9565	o 0.0
640753051	638341009	i 1	c 0.8806	o 0.0
640753049	637000256	i 1	c 0.9703	o 0.0
640753038	638341009	i 1	c 0.8507	o 0.0
640753006	638341015	i 1	c 0.8074	o 0.0
640753006	637000018	i 1	c 0.8142	o 0.0
640753059	640069328	i 1	c 0.8068	o 0.0
640753059	640612219	i 1	c 0.8135	o 0.0
640753053	637000274	i 1	c 0.9628	o 0.0
640753024	637000255	i 1	c 0.8403	o 0.0
640753048	640427152	i 1	c 0.9697	o 0.0
640963006	638341151	i 1	c 0.9519	o 0.0
640963005	638341151	i 1	c 0.9519	o 0.0
640963010	637000337	i 1	c 0.9788	o 0.0
640963053	640753055	i 1	c 0.8153	o 0.0
640963053	637000302	i 1	c 0.9028	o 0.0
640963052	640069334	i 1	c 0.887	o 0.0
640963050	637000259	i 1	c 0.8863	o 0.0
640963050	637000256	i 1	c 0.9732	o 0.0
640963034	637000192	i 1	c 0.8272	o 0.0
640963034	637000238	i 1	c 0.8648	o 0.0
640963017	639633003	i 1	c 0.9645	o 0.0
640963017	639857012	i 1	c 0.9661	o 0.0
640963008	639857019	i 1	c 0.8765	o 0.0
641228491	639857019	i 1	c 0.8397	o 0.0
641228505	637000110	i 1	c 0.8646	o 0.0
641228505	638341086	i 1	c 0.8611	o 0.0
641228482	639633003	i 1	c 0.8224	o 0.0
641228506	638341082	i 1	c 0.8889	o 0.0
641228506	638341196	i 1	c 0.8705	o 0.0
641228506	638341084	i 1	c 0.8889	o 0.0
641228481	639633055	i 1	c 0.841	o 0.0
641228479	637000196	i 1	c 0.8057	o 0.0
641228479	639857012	i 1	c 0.8462	o 0.0
641380435	640963029	i 1	c 0.8454	o 0.0
641380435	638341139	i 1	c 0.9154	o 0.0
641380423	639857019	i 1	c 0.8144	o 0.0
641522641	637000171	i 1	c 0.9927	o 0.0
641522641	639633042	i 1	c 0.9927	o 0.0
641522636	639633034	i 1	c 0.9466	o 0.0
641522623	641228506	i 1	c 0.8889	o 0.0
641522625	637000255	i 1	c 0.8403	o 0.0
641522619	640753017	i 1	c 0.965	o 0.0
641522619	640753018	i 1	c 0.965	o 0.0
641522617	640753017	i 1	c 0.9749	o 0.0
641522633	639633028	i 1	c 0.9801	o 0.0
641736188	637000342	i 1	c 0.8694	o 0.0
641736188	637000344	i 1	c 0.9495	o 0.0
641736188	637000345	i 1	c 0.9338	o 0.0
641736234	641228505	i 1	c 0.9557	o 0.0
641736232	641228506	i 1	c 0.9912	o 0.0
641736232	640753032	i 1	c 0.9051	o 0.0
641736232	640753048	i 1	c 0.8942	o 0.0
641736233	638341083	i 1	c 0.8403	o 0.0
641736230	640427113	i 1	c 0.8252	o 0.0
641736230	638341084	i 1	c 0.8686	o 0.0
641736230	638341196	i 1	c 0.8953	o 0.0
641736230	640427142	i 1	c 0.8304	o 0.0
641736231	637000106	i 1	c 0.8817	o 0.0
641736231	637000110	i 1	c 0.8817	o 0.0
641736231	638341083	i 1	c 0.8817	o 0.0
641736229	640427113	i 1	c 0.8155	o 0.0
641736124	637000196	i 1	c 0.835	o 0.0
641736124	637000208	i 1	c 0.8398	o 0.0
641736121	637000230	i 1	c 0.9286	o 0.0
641736117	637000231	i 1	c 0.9054	o 0.0
641736137	640753018	i 1	c 0.98	o 0.0
641736103	637000264	i 1	c 0.8533	o 0.0
641736103	637000265	i 1	c 0.8533	o 0.0
641736103	638341085	i 1	c 0.8533	o 0.0
641736103	638341196	i 1	c 0.8777	o 0.0
641736103	640427142	i 1	c 0.8231	o 0.0
641736103	641228506	i 1	c 0.9855	o 0.0
641736103	637000255	i 1	c 0.9851	o 0.0
641736103	637000105	i 1	c 0.9057	o 0.0
641736103	638341086	i 1	c 0.8204	o 0.0
641736103	638341087	i 1	c 0.8962	o 0.0
641736101	637000263	i 1	c 0.8229	o 0.0
641736101	638341083	i 1	c 0.8194	o 0.0
641736101	638341085	i 1	c 0.8229	o 0.0
641736105	637000251	i 1	c 0.9691	o 0.0
641736104	638341085	i 1	c 0.8403	o 0.0
641736111	640753023	i 1	c 0.918	o 0.0
641736111	638341084	i 1	c 0.8417	o 0.0
641736209	641228505	i 1	c 0.9514	o 0.0
641736208	641228506	i 1	c 1.0	o 0.0
641736204	640963056	i 1	c 0.9855	o 0.0
641736204	640753055	i 1	c 0.8761	o 0.0
641736272	637000302	i 1	c 0.8482	o 0.0
641736272	640963052	i 1	c 0.9732	o 0.0
641736273	639633062	i 1	c 0.8188	o 0.0
641736273	640069334	i 1	c 0.8905	o 0.0
641736171	638341202	i 1	c 0.8309	o 0.0
641736171	638341205	i 1	c 0.8309	o 0.0
641736171	637000144	i 1	c 0.9928	o 0.0
641736171	639633034	i 1	c 0.9333	o 0.0
641736157	640753051	i 1	c 0.9126	o 0.0
641522609	640753042	i 1	c 0.8088	o 0.0
637000264	637000255	i 1	c 0.8438	o 0.0
637000281	637000278	i 1	c 0.952	o 0.0
637000303	637000288	i 1	c 0.8152	o 0.0
637000346	637000344	i 1	c 0.878	o 0.0
637000346	637000343	i 1	c 0.878	o 0.0
638341207	637000301	i 1	c 0.8333	o 0.0
638341207	637000296	i 1	c 0.8333	o 0.0
638341040	637000046	i 1	c 0.9429	o 0.0
638341155	637000205	i 1	c 0.8777	o 0.0
638341206	637000299	i 1	c 0.9409	o 0.0
638341224	637000333	i 1	c 0.9931	o 0.0
638341239	638341085	i 1	c 0.8143	o 0.0
638341211	638341119	i 1	c 0.8614	o 0.0
639279307	637000083	i 1	c 0.8691	o 0.0
639633014	638341035	i 1	c 0.9837	o 0.0
639633010	638341019	i 1	c 0.8379	o 0.0
639633048	637000238	i 1	c 0.8238	o 0.0
639857012	639857009	i 1	c 0.8204	o 0.0
639857012	639633003	i 1	c 0.9605	o 0.0
640069334	638341207	i 1	c 0.9444	o 0.0
640069328	638341134	i 1	c 0.8235	o 0.0
640069328	639633056	i 1	c 0.8108	o 0.0
640069328	640069305	i 1	c 0.8525	o 0.0
640069328	637000050	i 1	c 0.8227	o 0.0
640196205	637000256	i 1	c 0.974	o 0.0
640427133	637000219	i 1	c 0.8809	o 0.0
640427144	640427101	i 1	c 0.8759	o 0.0
640612219	637000155	i 1	c 0.8021	o 0.0
640612222	637000231	i 1	c 0.9054	o 0.0
640753052	637000274	i 1	c 0.9179	o 0.0
640753038	639857019	i 1	c 0.9295	o 0.0
640753025	637000255	i 1	c 0.8368	o 0.0
640753030	640069313	i 1	c 1.0	o 0.0
640753049	637000260	i 1	c 0.9813	o 0.0
640753038	638341140	i 1	c 0.8228	o 0.0
640753038	640612219	i 1	c 0.8145	o 0.0
640753040	637000208	i 1	c 0.8068	o 0.0
640753022	637000264	i 1	c 0.9221	o 0.0
640753015	638341087	i 1	c 0.8868	o 0.0
640753048	637000355	i 1	c 0.9646	o 0.0
640963019	638341228	i 1	c 1.0	o 0.0
640963005	638341228	i 1	c 0.9931	o 0.0
640963005	638341135	i 1	c 0.9241	o 0.0
640963009	637000335	i 1	c 0.9965	o 0.0
640963042	640753055	i 1	c 0.8057	o 0.0
640963056	640753055	i 1	c 0.8547	o 0.0
640963053	640069334	i 1	c 0.8713	o 0.0
640963053	637000303	i 1	c 0.9028	o 0.0
640963048	637000303	i 1	c 0.8882	o 0.0
640963051	637000302	i 1	c 0.8125	o 0.0
640963052	637000302	i 1	c 0.8156	o 0.0
640963052	637000294	i 1	c 0.831	o 0.0
640963052	640753055	i 1	c 0.8871	o 0.0
640963017	639857009	i 1	c 0.8021	o 0.0
641228503	637000244	i 1	c 0.9516	o 0.0
641228491	638341182	i 1	c 0.8813	o 0.0
641228505	638341083	i 1	c 0.8646	o 0.0
641228505	640427113	i 1	c 0.9394	o 0.0
641228482	637000208	i 1	c 0.8156	o 0.0
641228482	637000231	i 1	c 0.8065	o 0.0
641228506	637000251	i 1	c 0.9952	o 0.0
641228506	638341089	i 1	c 0.8696	o 0.0
641228506	637000261	i 1	c 0.8629	o 0.0
641228506	638341085	i 1	c 0.8889	o 0.0
641228506	640753025	i 1	c 0.8792	o 0.0
641228506	640427143	i 1	c 0.8696	o 0.0
641228479	639633014	i 1	c 0.8561	o 0.0
641380433	638341119	i 1	c 0.8515	o 0.0
641380433	638341211	i 1	c 0.8812	o 0.0
641380432	638341119	i 1	c 0.8278	o 0.0
641380432	641380423	i 1	c 0.8092	o 0.0
641228482	638341031	i 1	c 0.9881	o 0.0
641522652	640963042	i 1	c 0.9531	o 0.0
641522637	638341012	i 1	c 0.8105	o 0.0
641522641	639633044	i 1	c 0.8608	o 0.0
641522649	641228508	i 1	c 0.868	o 0.0
641522609	637000208	i 1	c 0.8358	o 0.0
641522609	641228479	i 1	c 0.8127	o 0.0
641522617	640753018	i 1	c 0.9749	o 0.0
641522608	637000231	i 1	c 0.8775	o 0.0
641522608	638341030	i 1	c 0.9903	o 0.0
641522608	640427136	i 1	c 0.8191	o 0.0
641522651	639633062	i 1	c 0.8225	o 0.0
641522642	639633044	i 1	c 0.9084	o 0.0
641736242	637000251	i 1	c 0.931	o 0.0
641736199	637000231	i 1	c 0.8613	o 0.0
641736233	637000265	i 1	c 0.8438	o 0.0
641736233	638341085	i 1	c 0.8438	o 0.0
641736233	640427142	i 1	c 0.8166	o 0.0
641736233	640427143	i 1	c 0.827	o 0.0
641736230	637000105	i 1	c 0.9371	o 0.0
641736230	637000109	i 1	c 0.9371	o 0.0
641736230	638341082	i 1	c 0.8058	o 0.0
641736230	638341089	i 1	c 0.9371	o 0.0
641736230	640753015	i 1	c 0.9371	o 0.0
641736230	640427143	i 1	c 0.8953	o 0.0
641736230	638341085	i 1	c 0.8576	o 0.0
641736231	637000264	i 1	c 0.8817	o 0.0
641736231	640753024	i 1	c 0.8817	o 0.0
641736229	638341087	i 1	c 0.9057	o 0.0
641736124	637000342	i 1	c 0.8155	o 0.0
641736124	640196203	i 1	c 0.839	o 0.0
641736124	640963017	i 1	c 0.839	o 0.0
641736139	640753006	i 1	c 0.8271	o 0.0
641736103	637000261	i 1	c 0.8629	o 0.0
641736103	638341083	i 1	c 0.8494	o 0.0
641736103	637000251	i 1	c 0.9751	o 0.0
641736103	638341082	i 1	c 0.8155	o 0.0
641736101	640427113	i 1	c 0.8252	o 0.0
641736101	637000255	i 1	c 0.941	o 0.0
641736105	641228505	i 1	c 0.9167	o 0.0
641736106	637000263	i 1	c 0.9965	o 0.0
641736106	637000264	i 1	c 0.9965	o 0.0
641736104	637000110	i 1	c 0.8403	o 0.0
641736104	637000265	i 1	c 0.8403	o 0.0
641736111	640753022	i 1	c 0.9061	o 0.0
641736111	640753025	i 1	c 0.9262	o 0.0
641736111	637000106	i 1	c 0.8378	o 0.0
641736111	638341087	i 1	c 0.8378	o 0.0
641736111	638341196	i 1	c 0.8561	o 0.0
641736111	640753024	i 1	c 0.8378	o 0.0
641736209	638341196	i 1	c 0.9137	o 0.0
641736208	637000105	i 1	c 0.9303	o 0.0
641736208	640753022	i 1	c 0.9061	o 0.0
641736273	637000290	i 1	c 0.9495	o 0.0
641736171	640069315	i 1	c 0.9928	o 0.0
641736174	638341009	i 1	c 0.8582	o 0.0
641736154	638341028	i 1	c 0.9836	o 0.0
641736154	638341030	i 1	c 0.9836	o 0.0
641736151	638341035	i 1	c 0.849	o 0.0
641736168	637000149	i 1	c 0.8406	o 0.0
641522608	641228479	i 1	c 0.8296	o 0.0
637000231	637000050	i 1	c 0.865	o 0.0
637000080	637000078	i 1	c 0.8011	o 0.0
637000225	637000222	i 1	c 0.8513	o 0.0
637000223	637000221	i 1	c 0.8361	o 0.0
637000238	637000192	i 1	c 0.9098	o 0.0
638341117	637000153	i 1	c 0.9871	o 0.0
638341207	638341202	i 1	c 0.8444	o 0.0
638341207	637000285	i 1	c 0.8444	o 0.0
638341207	637000289	i 1	c 0.9341	o 0.0
638341207	637000292	i 1	c 0.8111	o 0.0
638341036	637000231	i 1	c 0.8986	o 0.0
638341036	637000229	i 1	c 0.8214	o 0.0
638341203	637000292	i 1	c 0.9365	o 0.0
638341206	637000300	i 1	c 0.9355	o 0.0
638341206	637000298	i 1	c 0.9355	o 0.0
638341084	637000255	i 1	c 0.8438	o 0.0
638341159	637000052	i 1	c 0.8544	o 0.0
638341158	637000052	i 1	c 0.8544	o 0.0
638341139	638341009	i 1	c 0.8788	o 0.0
638341134	637000238	i 1	c 0.918	o 0.0
638341134	638341009	i 1	c 0.8376	o 0.0
638341134	637000103	i 1	c 0.8405	o 0.0
638341028	637000231	i 1	c 0.8566	o 0.0
638341009	637000238	i 1	c 0.8477	o 0.0
638341009	637000135	i 1	c 0.8214	o 0.0
639633056	638341184	i 1	c 0.8931	o 0.0
639633014	638341037	i 1	c 0.9429	o 0.0
639633020	637000205	i 1	c 0.8257	o 0.0
639857012	637000074	i 1	c 0.8062	o 0.0
640069328	640069327	i 1	c 0.993	o 0.0
640069320	637000171	i 1	c 1.0	o 0.0
640069320	637000172	i 1	c 0.8655	o 0.0
640069307	638341029	i 1	c 0.9881	o 0.0
640069307	638341027	i 1	c 0.9881	o 0.0
640069307	638341031	i 1	c 0.9881	o 0.0
640427110	639279307	i 1	c 0.8054	o 0.0
640427113	638341082	i 1	c 0.9167	o 0.0
640427113	640069335	i 1	c 0.9242	o 0.0
640427138	638341212	i 1	c 0.8214	o 0.0
640427133	637000052	i 1	c 0.835	o 0.0
640427111	637000090	i 1	c 0.8114	o 0.0
640427144	637000123	i 1	c 0.9545	o 0.0
640612203	639857019	i 1	c 0.8321	o 0.0
640612219	639633055	i 1	c 0.8167	o 0.0
640612219	639633056	i 1	c 0.8649	o 0.0
640753051	639633055	i 1	c 0.8142	o 0.0
640753038	637000269	i 1	c 0.8974	o 0.0
640753055	637000288	i 1	c 0.8166	o 0.0
640753016	637000078	i 1	c 0.8043	o 0.0
640753052	637000280	i 1	c 0.9301	o 0.0
640753051	639279301	i 1	c 0.9029	o 0.0
640753051	639279302	i 1	c 0.9029	o 0.0
640753042	637000052	i 1	c 0.8544	o 0.0
640753038	638341212	i 1	c 0.8156	o 0.0
640753019	640753018	i 1	c 0.97	o 0.0
640753022	637000263	i 1	c 0.9221	o 0.0
640753053	637000280	i 1	c 0.9141	o 0.0
640753053	637000281	i 1	c 0.952	o 0.0
640753015	637000109	i 1	c 1.0	o 0.0
640753048	637000251	i 1	c 0.8942	o 0.0
640753048	637000350	i 1	c 0.9646	o 0.0
640963021	638341224	i 1	c 0.9792	o 0.0
640963042	639633062	i 1	c 0.8118	o 0.0
640963054	637000303	i 1	c 0.8482	o 0.0
640963035	638341212	i 1	c 0.8252	o 0.0
641228507	637000259	i 1	c 0.9963	o 0.0
641228480	640753051	i 1	c 0.8414	o 0.0
641228479	637000166	i 1	c 0.8025	o 0.0
641228479	640196203	i 1	c 0.9684	o 0.0
641380435	641380423	i 1	c 0.8454	o 0.0
641380435	638341211	i 1	c 0.841	o 0.0
641380432	639857019	i 1	c 0.855	o 0.0
641380423	640963035	i 1	c 0.8454	o 0.0
641380423	637000268	i 1	c 0.8402	o 0.0
641522652	640753055	i 1	c 0.859	o 0.0
641522638	637000238	i 1	c 0.8238	o 0.0
641522617	640753019	i 1	c 0.9683	o 0.0
641522608	638341029	i 1	c 0.9903	o 0.0
641522651	640753055	i 1	c 0.8547	o 0.0
641522633	639633049	i 1	c 0.9588	o 0.0
641522642	637000171	i 1	c 0.9118	o 0.0
641736188	637000343	i 1	c 0.9495	o 0.0
641736240	640069320	i 1	c 0.8655	o 0.0
641736234	637000263	i 1	c 0.8533	o 0.0
641736234	637000265	i 1	c 0.8533	o 0.0
641736234	640427113	i 1	c 0.8301	o 0.0
641736233	637000106	i 1	c 0.8403	o 0.0
641736233	637000261	i 1	c 0.84	o 0.0
641736233	637000264	i 1	c 0.8438	o 0.0
641736233	638341082	i 1	c 0.8438	o 0.0
641736233	640753024	i 1	c 0.8403	o 0.0
641736230	637000106	i 1	c 0.8857	o 0.0
641736230	637000264	i 1	c 0.9012	o 0.0
641736230	637000265	i 1	c 0.8953	o 0.0
641736230	638341239	i 1	c 0.8429	o 0.0
641736228	640753048	i 1	c 0.9697	o 0.0
641736124	639633003	i 1	c 0.8252	o 0.0
641736124	639857012	i 1	c 0.85	o 0.0
641736124	641228479	i 1	c 0.8439	o 0.0
641736124	637000231	i 1	c 0.8466	o 0.0
641736122	639857012	i 1	c 0.825	o 0.0
641736122	640963017	i 1	c 0.8053	o 0.0
641736129	637000231	i 1	c 0.8895	o 0.0
641736103	638341084	i 1	c 0.8533	o 0.0
641736103	640069335	i 1	c 0.8398	o 0.0
641736100	640069335	i 1	c 0.8514	o 0.0
641736101	638341087	i 1	c 0.9151	o 0.0
641736101	638341089	i 1	c 0.9371	o 0.0
641736101	637000261	i 1	c 0.8629	o 0.0
641736101	637000265	i 1	c 0.8229	o 0.0
641736101	640427143	i 1	c 0.8062	o 0.0
641736101	640753024	i 1	c 0.8194	o 0.0
641736105	637000106	i 1	c 0.8403	o 0.0
641736105	637000263	i 1	c 0.8438	o 0.0
641736105	637000264	i 1	c 0.8438	o 0.0
641736106	637000265	i 1	c 0.9965	o 0.0
641736106	640753024	i 1	c 1.0	o 0.0
641736104	637000261	i 1	c 0.8571	o 0.0
641736104	637000263	i 1	c 0.8403	o 0.0
641736104	638341082	i 1	c 0.8403	o 0.0
641736104	638341084	i 1	c 0.8403	o 0.0
641736104	641228506	i 1	c 0.9946	o 0.0
641736111	637000263	i 1	c 0.9262	o 0.0
641736111	638341082	i 1	c 0.8417	o 0.0
641736111	638341086	i 1	c 0.8378	o 0.0
641736111	640427142	i 1	c 0.8115	o 0.0
641736209	640753032	i 1	c 0.8924	o 0.0
641736208	640427113	i 1	c 0.9303	o 0.0
641736204	638341207	i 1	c 0.978	o 0.0
641736272	640069334	i 1	c 0.9107	o 0.0
641736272	640963042	i 1	c 1.0	o 0.0
641736273	637000288	i 1	c 0.8406	o 0.0
641736274	640753055	i 1	c 0.8547	o 0.0
641736264	640963056	i 1	c 0.9675	o 0.0
641736172	638341228	i 1	c 0.8333	o 0.0
641736171	637000300	i 1	c 0.8037	o 0.0
641736175	640427103	i 1	c 0.8615	o 0.0
641736157	638341009	i 1	c 0.8731	o 0.0
641736154	637000231	i 1	c 0.8729	o 0.0
641736149	638341036	i 1	c 0.8258	o 0.0
641522623	638341196	i 1	c 0.9412	o 0.0
641522609	638341037	i 1	c 0.9771	o 0.0
641522609	638341038	i 1	c 0.9714	o 0.0
641522609	638341040	i 1	c 0.9771	o 0.0
637000218	637000052	i 1	c 0.8544	o 0.0
637000222	637000221	i 1	c 0.8443	o 0.0
637000255	637000106	i 1	c 0.8403	o 0.0
637000301	637000286	i 1	c 0.8165	o 0.0
637000263	637000255	i 1	c 0.8438	o 0.0
637000230	637000208	i 1	c 0.8139	o 0.0
637000271	637000103	i 1	c 0.963	o 0.0
637000260	637000259	i 1	c 1.0	o 0.0
638341207	638341205	i 1	c 0.8444	o 0.0
638341207	637000302	i 1	c 0.8778	o 0.0
638341041	638341025	i 1	c 0.9604	o 0.0
638341029	637000231	i 1	c 0.8566	o 0.0
638341228	638341151	i 1	c 0.9561	o 0.0
638341168	637000053	i 1	c 0.8682	o 0.0
638341212	638341140	i 1	c 0.8014	o 0.0
638341038	638341024	i 1	c 0.9676	o 0.0
638341139	637000155	i 1	c 0.8209	o 0.0
638341231	637000335	i 1	c 0.8869	o 0.0
638341009	637000193	i 1	c 0.8223	o 0.0
639279301	638341009	i 1	c 0.8507	o 0.0
639633057	637000258	i 1	c 0.9319	o 0.0
639633059	637000256	i 1	c 0.8559	o 0.0
639633015	637000231	i 1	c 0.8613	o 0.0
640069305	637000231	i 1	c 0.8613	o 0.0
640069307	637000231	i 1	c 0.868	o 0.0
640069333	638341207	i 1	c 0.8111	o 0.0
640069333	638341203	i 1	c 0.9471	o 0.0
640427143	637000255	i 1	c 0.827	o 0.0
640427130	638341061	i 1	c 0.8086	o 0.0
640427138	638341121	i 1	c 0.8036	o 0.0
640427133	640427132	i 1	c 0.8918	o 0.0
640427144	638341134	i 1	c 0.8642	o 0.0
640427132	637000223	i 1	c 0.8009	o 0.0
640612203	638341182	i 1	c 0.9315	o 0.0
640612219	638341212	i 1	c 0.938	o 0.0
640612219	640427137	i 1	c 0.8277	o 0.0
640612219	637000268	i 1	c 0.827	o 0.0
640753038	637000160	i 1	c 0.9808	o 0.0
640753038	640427137	i 1	c 0.9095	o 0.0
640753058	637000335	i 1	c 0.9258	o 0.0
640963009	638341231	i 1	c 0.8905	o 0.0
640963042	640069334	i 1	c 0.8955	o 0.0
640963051	639633062	i 1	c 0.8758	o 0.0
640963052	637000303	i 1	c 0.8758	o 0.0
640963008	640069328	i 1	c 0.8025	o 0.0
641228491	640963029	i 1	c 0.9416	o 0.0
641228491	638341119	i 1	c 0.8904	o 0.0
641228491	640612203	i 1	c 0.8526	o 0.0
641228507	639633059	i 1	c 0.8194	o 0.0
641228505	637000252	i 1	c 0.9756	o 0.0
641228505	637000105	i 1	c 0.9455	o 0.0
641228510	640753052	i 1	c 0.9301	o 0.0
641228506	638341087	i 1	c 0.8841	o 0.0
641228506	640753024	i 1	c 0.8889	o 0.0
641228481	640753038	i 1	c 0.841	o 0.0
641228479	640963017	i 1	c 0.9684	o 0.0
641380424	641380423	i 1	c 0.8339	o 0.0
641380433	641380423	i 1	c 0.8515	o 0.0
641380433	641228491	i 1	c 0.8515	o 0.0
641522652	638341207	i 1	c 1.0	o 0.0
641522623	638341089	i 1	c 0.8611	o 0.0
641522609	639633003	i 1	c 0.8066	o 0.0
641522608	640963017	i 1	c 0.8485	o 0.0
641522633	639857018	i 1	c 0.9893	o 0.0
641522650	641228505	i 1	c 0.8934	o 0.0
641736234	640753032	i 1	c 0.8987	o 0.0
641736233	637000263	i 1	c 0.8438	o 0.0
641736233	638341084	i 1	c 0.8438	o 0.0
641736233	638341196	i 1	c 0.8417	o 0.0
641736230	637000110	i 1	c 0.8542	o 0.0
641736231	637000261	i 1	c 0.8506	o 0.0
641736231	637000265	i 1	c 0.8817	o 0.0
641736231	641228505	i 1	c 0.9409	o 0.0
641736124	637000166	i 1	c 0.8301	o 0.0
641736130	637000231	i 1	c 0.8613	o 0.0
641736103	640753024	i 1	c 0.8494	o 0.0
641736103	640753015	i 1	c 0.9057	o 0.0
641736101	640069335	i 1	c 0.8398	o 0.0
[truncated: 3,937 more rows]
[truncated: 3 more columns]
