# Supplementary material for: Microbial co-habitation and lateral gene transfer: what transposases can tell us
Source: Genome Biol. 2009 Apr 24;10(4):R45. doi: 10.1186/gb-2009-10-4-r45 (PMC2688936; doi:10.1186/gb-2009-10-4-r45)
Supplement: Additional data file 4 — Raw network data in text format. [file gb-2009-10-4-r45-S4.txt]

#Additional data file 4
#Headers: IMG id for taxon 1, IMG id for taxon 2, Taxon 1 full name, Taxon 2 full name, Best transposase identity, phylogenetic distance
640612201	637000006	Anabaena variabilis ATCC 29413	Cyanothece sp. CCY 0110	0.806	13
640427101	639857019	Stappia aggregata IAM 12614	Acidiphilium cryptum JF-5	0.9091	17.25
641736186	640612201	Cyanothece sp. CCY 0110	Cyanothece sp. PCC 8801	0.9012	0
637000159	637000123	Granulobacter bethesdensis CGDNIH1	Mesorhizobium loti MAFF303099	0.8186	16.99
637000133	637000130	Helicobacter acinonychis str. Sheeba	Helicobacter pylori HPAG1	0.8589	1.89
639857000	637000186	Myxococcus xanthus DK 1622	Stigmatella aurantiaca DW4/3-1	0.8277	11.02
641228504	640427140	Salinispora tropica CNB-440	Salinispora arenicola CNS-205	0.9176	.47
641522639	641380430	Methylobacterium nodulans ORS 2060	Methylobacterium sp. 4-46	0.8556	2.35
641380430	640963008	Methylobacterium chloromethanicum CM4	Methylobacterium nodulans ORS 2060	0.8348	5.01
638154504	638154503	Haloarcula marismortui ATCC 43049	Halobacterium sp. NRC-1	0.9434	10.58
638341196	638341089	Escherichia coli F11	Shigella dysenteriae 1012	0.9732	.85
640069335	637000106	Escherichia coli K12	Yersinia enterocolitica subsp. enterocolitica 8081	0.8955	5.49
640069335	637000105	Escherichia coli CFT073	Yersinia enterocolitica subsp. enterocolitica 8081	0.8964	5.2
640069335	638341083	Escherichia coli 53638	Yersinia enterocolitica subsp. enterocolitica 8081	0.8977	5.56
641522650	637000106	Escherichia coli K12	Shigella boydii CDC 3083-94	0.991	.46
638154508	637000162	Methanosarcina barkeri str. fusaro	Methanosarcina acetivorans C2A	0.9207	1.77
640069335	637000261	Shigella boydii Sb227	Yersinia enterocolitica subsp. enterocolitica 8081	0.8955	6.16
640069335	637000264	Shigella flexneri 2a str. 301	Yersinia enterocolitica subsp. enterocolitica 8081	0.8955	5.86
640427143	640069335	Yersinia enterocolitica subsp. enterocolitica 8081	Shigella sonnei Ss046	0.8977	5.33
640753049	640196205	Shewanella putrefaciens 200	Shewanella baltica OS185	0.9641	1.85
640963050	640196205	Shewanella putrefaciens 200	Shewanella baltica OS223	0.9614	1.79
638341089	637000106	Escherichia coli K12	Escherichia coli F11	0.9766	.39
640069335	637000109	Escherichia coli UTI89	Yersinia enterocolitica subsp. enterocolitica 8081	0.87	5.71
640069335	637000263	Shigella flexneri 2a str. 2457T	Yersinia enterocolitica subsp. enterocolitica 8081	0.8932	5.64
640196205	640069330	Shewanella baltica OS155	Shewanella putrefaciens 200	0.9619	1.79
640427143	637000104	Escherichia coli 536	Shigella sonnei Ss046	0.9732	.85
641228507	637000258	Shewanella oneidensis MR-1	Shewanella baltica OS195	0.9727	3.09
638341089	637000263	Shigella flexneri 2a str. 2457T	Escherichia coli F11	0.9732	.52
640069335	637000265	Shigella flexneri 5 str. 8401	Yersinia enterocolitica subsp. enterocolitica 8081	0.8932	5.56
640196205	637000258	Shewanella oneidensis MR-1	Shewanella putrefaciens 200	0.95	1.66
641522624	640069335	Yersinia enterocolitica subsp. enterocolitica 8081	Escherichia coli SMS-3-5	0.9	5.12
641522650	640069335	Yersinia enterocolitica subsp. enterocolitica 8081	Shigella boydii CDC 3083-94	0.8955	5.86
638341089	637000264	Shigella flexneri 2a str. 301	Escherichia coli F11	0.9732	.59
638341196	637000104	Escherichia coli 536	Shigella dysenteriae 1012	0.9732	1.18
640963000	638154504	Halobacterium sp. NRC-1	Halorubrum lacusprofundi ATCC 49239	0.8918	10.65
641522625	638341089	Escherichia coli F11	Escherichia coli str. K12 substr. DH10B	0.9766	.79
641522625	640069335	Yersinia enterocolitica subsp. enterocolitica 8081	Escherichia coli str. K12 substr. DH10B	0.8955	5.19
640069330	637000258	Shewanella oneidensis MR-1	Shewanella baltica OS155	0.9727	3.09
640753023	640069335	Yersinia enterocolitica subsp. enterocolitica 8081	Escherichia coli APEC O1	0.87	5.49
640753049	640069330	Shewanella baltica OS155	Shewanella baltica OS185	0.9933	.46
641228507	640196205	Shewanella putrefaciens 200	Shewanella baltica OS195	0.9636	1.79
641522631	640963000	Halorubrum lacusprofundi ATCC 49239	Halobacterium salinarum R1	0.9072	10.65
638341089	637000265	Shigella flexneri 5 str. 8401	Escherichia coli F11	0.9699	.46
638341086	637000104	Escherichia coli 536	Escherichia coli E110019	0.9699	.26
640069335	638341196	Shigella dysenteriae 1012	Yersinia enterocolitica subsp. enterocolitica 8081	0.8977	5.48
640753049	637000258	Shewanella oneidensis MR-1	Shewanella baltica OS185	0.9727	3.02
638341089	637000110	Escherichia coli W3110	Escherichia coli F11	0.9766	.39
640069335	638341089	Escherichia coli F11	Yersinia enterocolitica subsp. enterocolitica 8081	0.8796	5.49
640069335	638341086	Escherichia coli E110019	Yersinia enterocolitica subsp. enterocolitica 8081	0.902	5.71
640069335	637000110	Escherichia coli W3110	Yersinia enterocolitica subsp. enterocolitica 8081	0.8955	5.49
640427142	640069335	Yersinia enterocolitica subsp. enterocolitica 8081	Shigella dysenteriae Sd197	0.8932	5.48
640963050	637000258	Shewanella oneidensis MR-1	Shewanella baltica OS223	0.9773	3.09
641522631	638154503	Haloarcula marismortui ATCC 43049	Halobacterium salinarum R1	0.9434	10.58
641522650	637000110	Escherichia coli W3110	Shigella boydii CDC 3083-94	0.991	.46
640612201	638341074	Crocosphaera watsonii WH 8501	Cyanothece sp. CCY 0110	0.9333	8.74
637000178	637000177	Mycoplasma hyopneumoniae 232	Mycoplasma hyopneumoniae 7448	0.9964	.2
637000179	637000178	Mycoplasma hyopneumoniae 7448	Mycoplasma hyopneumoniae J	1.0	.13
637000185	637000175	Mycoplasma gallisepticum R	Mycoplasma synoviae 53	0.9052	26.67
637000179	637000177	Mycoplasma hyopneumoniae 232	Mycoplasma hyopneumoniae J	0.9909	.2
638341208	637000301	Streptococcus pyogenes SSI-1	Streptococcus pyogenes M49 591	0.9788	.06
638341087	637000108	Escherichia coli O157:H7 str. Sakai	Escherichia coli E22	0.9664	.26
640753058	637000206	Photobacterium profundum SS9	Vibrio harveyi ATCC BAA-1116	0.8466	7.54
641522622	640612201	Cyanothece sp. CCY 0110	Cyanothece sp. ATCC 51142	0.9233	8.4
641736241	640753021	Coxiella burnetii Dugway 7E9-12	Coxiella burnetii RSA 334	0.9962	0
641736213	638341087	Escherichia coli E22	Escherichia coli O157:H7 str. EC4045	0.9664	.26
641736214	638341087	Escherichia coli E22	Escherichia coli O157:H7 str. EC4196	0.9664	.26
641736221	638341087	Escherichia coli E22	Escherichia coli O157:H7 str. EC4113	0.9664	.2
641736222	638341087	Escherichia coli E22	Escherichia coli O157:H7 str. EC4486	0.9916	.26
641736225	638341087	Escherichia coli E22	Escherichia coli O157:H7 str. EC4501	0.9916	.14
641736226	638341087	Escherichia coli E22	Escherichia coli O157:H7 str. EC508	0.9664	.26
637000301	637000297	Streptococcus pyogenes MGAS5005	Streptococcus pyogenes SSI-1	0.9814	0
637000301	637000285	Streptococcus agalactiae 2603V/R	Streptococcus pyogenes SSI-1	0.9814	3.54
638341208	637000294	Streptococcus pyogenes MGAS10750	Streptococcus pyogenes M49 591	0.9894	.07
640963018	637000086	Coxiella burnetii RSA 493	Coxiella burnetii 'MSU Goat Q177'	0.9895	0
640963019	640963005	Vibrio cholerae B33	Vibrio cholerae MAK 757	1.0	0
638341208	637000285	Streptococcus agalactiae 2603V/R	Streptococcus pyogenes M49 591	0.9973	3.6
640753025	637000104	Escherichia coli 536	Escherichia coli HS	0.8431	.46
640963019	638341224	Vibrio cholerae MO10	Vibrio cholerae MAK 757	0.953	0
640963005	638341224	Vibrio cholerae MO10	Vibrio cholerae B33	0.953	0
637000301	637000291	Streptococcus pyogenes M1 GAS	Streptococcus pyogenes SSI-1	0.9814	0
638341150	637000206	Photobacterium profundum SS9	Photobacterium profundum 3TCK	0.9887	24.44
639279312	637000237	Rhodopseudomonas palustris BisB18	Rhodopseudomonas palustris BisA53	0.8329	1.29
640753021	637000086	Coxiella burnetii RSA 493	Coxiella burnetii Dugway 7E9-12	0.9885	0
641228507	640753033	Marinomonas sp. MWYL1	Shewanella baltica OS195	0.8131	13.93
641736241	641228487	Coxiella burnetii RSA 331	Coxiella burnetii RSA 334	0.9895	.07
641736212	638341087	Escherichia coli E22	Escherichia coli O157:H7 str. EC4042	0.9916	.2
641736116	638341087	Escherichia coli E22	Escherichia coli O157:H7 str. EC4401	0.9664	.33
637000301	637000298	Streptococcus pyogenes MGAS6180	Streptococcus pyogenes SSI-1	0.9761	0
638341208	637000300	Streptococcus pyogenes MGAS9429	Streptococcus pyogenes M49 591	0.9973	.07
641228487	640963018	Coxiella burnetii 'MSU Goat Q177'	Coxiella burnetii RSA 331	0.9895	.07
641522623	640427143	Shigella sonnei Ss046	Escherichia coli ATCC 8739	0.9921	1.05
641736215	638341087	Escherichia coli E22	Escherichia coli O157:H7 str. EC4115	0.9916	.26
641736220	638341087	Escherichia coli E22	Escherichia coli O157:H7 str. EC4076	0.9916	.79
637000291	637000285	Streptococcus agalactiae 2603V/R	Streptococcus pyogenes M1 GAS	1.0	3.54
638341208	637000295	Streptococcus pyogenes MGAS2096	Streptococcus pyogenes M49 591	0.9973	.07
638341087	637000107	Escherichia coli O157:H7 EDL933	Escherichia coli E22	0.9916	.26
641228487	637000086	Coxiella burnetii RSA 493	Coxiella burnetii RSA 331	1.0	.07
641380449	637000026	Bacteroides thetaiotaomicron VPI-5482	Bacteroides ovatus ATCC 8483	0.9824	5.83
641736241	637000086	Coxiella burnetii RSA 493	Coxiella burnetii RSA 334	0.9895	0
641736163	640427143	Shigella sonnei Ss046	Escherichia albertii TW07627	0.9709	1.33
637000293	637000285	Streptococcus agalactiae 2603V/R	Streptococcus pyogenes MGAS10394	0.9954	3.6
638341208	637000296	Streptococcus pyogenes MGAS315	Streptococcus pyogenes M49 591	0.9788	.06
640963006	638341224	Vibrio cholerae MO10	Vibrio cholerae NCTC 8457	0.953	.07
641228487	640753021	Coxiella burnetii Dugway 7E9-12	Coxiella burnetii RSA 331	0.9885	.07
641736210	638341087	Escherichia coli E22	Escherichia coli O157:H7 str. EC4206	0.9664	.81
638341208	637000297	Streptococcus pyogenes MGAS5005	Streptococcus pyogenes M49 591	0.9973	.06
638341208	637000293	Streptococcus pyogenes MGAS10394	Streptococcus pyogenes M49 591	0.9954	.13
640963018	640753021	Coxiella burnetii Dugway 7E9-12	Coxiella burnetii 'MSU Goat Q177'	0.9962	0
640963003	638341224	Vibrio cholerae MO10	Vibrio cholerae 623-39	0.9111	.07
637000018	637000014	Bacillus anthracis str. Ames	Bacillus cereus E33L	0.9557	.06
638154503	637000187	Natronomonas pharaonis DSM 2160	Haloarcula marismortui ATCC 43049	0.8978	10.5
638341011	637000016	Bacillus cereus ATCC 10987	Bacillus anthracis str. A2012	0.9385	.13
638341011	637000018	Bacillus cereus E33L	Bacillus anthracis str. A2012	0.8284	.06
638341012	638341011	Bacillus anthracis str. A2012	Bacillus cereus G9241	0.9465	.13
638341012	637000016	Bacillus cereus ATCC 10987	Bacillus cereus G9241	0.9401	.07
638341012	637000014	Bacillus anthracis str. Ames	Bacillus cereus G9241	0.9309	.13
638341015	637000014	Bacillus anthracis str. Ames	Bacillus thuringiensis serovar israelensis ATCC 35646	0.8876	.47
638341015	637000015	Bacillus anthracis str. Sterne	Bacillus thuringiensis serovar israelensis ATCC 35646	0.8351	.47
638341015	637000023	Bacillus thuringiensis serovar konkukian str. 97-27	Bacillus thuringiensis serovar israelensis ATCC 35646	0.8324	.41
638341089	637000255	Salmonella typhimurium LT2	Escherichia coli F11	0.8617	3.14
638341052	638341051	Campylobacter jejuni subsp. jejuni 84-25	Campylobacter jejuni subsp. jejuni CF93-6	0.9828	0
639633008	637000015	Bacillus anthracis str. Sterne	Bacillus thuringiensis str. Al Hakam	0.8338	.06
639633008	637000016	Bacillus cereus ATCC 10987	Bacillus thuringiensis str. Al Hakam	0.8243	.07
639633008	638341015	Bacillus thuringiensis serovar israelensis ATCC 35646	Bacillus thuringiensis str. Al Hakam	0.8297	.41
639857037	637000199	Nostoc sp. PCC 7120	Nodularia spumigena CCY9414	0.8971	5.04
641228477	638341012	Bacillus cereus G9241	Bacillus weihenstephanensis KBAB4	0.9159	.65
641228477	638341011	Bacillus anthracis str. A2012	Bacillus weihenstephanensis KBAB4	0.9393	.78
641522655	640427106	Caldicellulosiruptor saccharolyticus DSM 8903	Thermoanaerobacter pseudethanolicus ATCC 33223	0.8445	19.22
641522657	638154513	Pyrobaculum aerophilum str. IM2	Thermoproteus neutrophilus V24Sta	0.823	1.35
641522622	638341074	Crocosphaera watsonii WH 8501	Cyanothece sp. ATCC 51142	0.8447	2.02
641736223	637000016	Bacillus cereus ATCC 10987	Bacillus cereus AH187	1.0	.53
641736223	638341011	Bacillus anthracis str. A2012	Bacillus cereus AH187	0.8317	.52
641736223	637000023	Bacillus thuringiensis serovar konkukian str. 97-27	Bacillus cereus AH187	0.9707	.46
641736231	637000105	Escherichia coli CFT073	Salmonella enterica subsp. enterica serovar 4,[5],12:i:- str. CVM23701	0.8644	2.33
641736178	637000036	Borrelia burgdorferi B31	Borrelia burgdorferi Bol26	0.875	.71
641736180	637000036	Borrelia burgdorferi B31	Borrelia burgdorferi ZS7	0.9935	.71
641736182	638341015	Bacillus thuringiensis serovar israelensis ATCC 35646	Bacillus cereus W	0.8324	.27
641736182	639633008	Bacillus thuringiensis str. Al Hakam	Bacillus cereus W	0.9351	.13
641736134	637000018	Bacillus cereus E33L	Bacillus cereus AH1134	0.9543	.13
641736134	638341012	Bacillus cereus G9241	Bacillus cereus AH1134	0.9032	.07
641736134	637000016	Bacillus cereus ATCC 10987	Bacillus cereus AH1134	0.9703	.14
641736139	637000014	Bacillus anthracis str. Ames	Bacillus cereus B4264	0.8545	.2
641736141	638341015	Bacillus thuringiensis serovar israelensis ATCC 35646	Bacillus cereus NVH0597-99	0.9793	.41
641736141	641228477	Bacillus weihenstephanensis KBAB4	Bacillus cereus NVH0597-99	0.9255	.72
641736141	637000016	Bacillus cereus ATCC 10987	Bacillus cereus NVH0597-99	0.827	.07
641736136	638341011	Bacillus anthracis str. A2012	Bacillus cereus H3081.97	0.9439	.06
641736136	638341015	Bacillus thuringiensis serovar israelensis ATCC 35646	Bacillus cereus H3081.97	0.9598	.41
641736136	641228477	Bacillus weihenstephanensis KBAB4	Bacillus cereus H3081.97	0.9229	.72
641736135	638341011	Bacillus anthracis str. A2012	Bacillus cereus 03BB108	0.8493	.52
641736135	637000013	Bacillus anthracis str. 'Ames Ancestor'	Bacillus cereus 03BB108	0.9224	.52
641736135	638341012	Bacillus cereus G9241	Bacillus cereus 03BB108	0.918	.52
641736138	638341015	Bacillus thuringiensis serovar israelensis ATCC 35646	Bacillus anthracis Tsiankovskii-I	0.9517	.47
641736138	641228477	Bacillus weihenstephanensis KBAB4	Bacillus anthracis Tsiankovskii-I	0.9388	.78
641736152	637000077	Clostridium perfringens ATCC 13124	Clostridium perfringens NCTC 8239	0.9091	.2
641736111	637000104	Escherichia coli 536	Salmonella enterica subsp. enterica serovar Newport str. SL317	0.8617	3.02
641736209	637000107	Escherichia coli O157:H7 EDL933	Salmonella enterica subsp. enterica serovar Weltevreden str. HI_N05-537	0.9215	2.4
641736209	638341083	Escherichia coli 53638	Salmonella enterica subsp. enterica serovar Weltevreden str. HI_N05-537	0.9162	2.74
641736209	638341087	Escherichia coli E22	Salmonella enterica subsp. enterica serovar Weltevreden str. HI_N05-537	0.9215	2.26
641736216	637000078	Clostridium perfringens SM101	Clostridium difficile QCD-76w55	0.8061	16.35
641736216	637000079	Clostridium perfringens str. 13	Clostridium difficile QCD-76w55	0.8251	16.35
641736173	641228477	Bacillus weihenstephanensis KBAB4	Bacillus anthracis str. A0488	0.9388	.8
641736173	637000016	Bacillus cereus ATCC 10987	Bacillus anthracis str. A0488	0.9113	.2
641736158	637000016	Bacillus cereus ATCC 10987	Bacillus anthracis str. A0193	0.9415	.07
641736158	641228477	Bacillus weihenstephanensis KBAB4	Bacillus anthracis str. A0193	0.9388	.72
641736159	641228477	Bacillus weihenstephanensis KBAB4	Bacillus anthracis str. A0442	0.9415	.66
641736250	638341012	Bacillus cereus G9241	Bacillus anthracis str. A0465	0.9521	.13
641736186	638341074	Crocosphaera watsonii WH 8501	Cyanothece sp. PCC 8801	0.8507	8.74
641736251	637000018	Bacillus cereus E33L	Bacillus anthracis str. A0174	0.9557	.07
641736249	637000078	Clostridium perfringens SM101	Clostridium perfringens D str. JGS1721	0.8712	.13
637000016	637000014	Bacillus anthracis str. Ames	Bacillus cereus ATCC 10987	0.9091	.13
637000016	637000013	Bacillus anthracis str. 'Ames Ancestor'	Bacillus cereus ATCC 10987	0.8297	.13
637000018	637000015	Bacillus anthracis str. Sterne	Bacillus cereus E33L	0.827	.06
637000018	637000016	Bacillus cereus ATCC 10987	Bacillus cereus E33L	0.9676	.07
637000187	637000129	Haloquadratum walsbyi DSM 16790	Natronomonas pharaonis DSM 2160	0.9275	14.57
638341015	637000018	Bacillus cereus E33L	Bacillus thuringiensis serovar israelensis ATCC 35646	0.9786	.41
638341015	638341012	Bacillus cereus G9241	Bacillus thuringiensis serovar israelensis ATCC 35646	0.8921	.34
638341015	637000013	Bacillus anthracis str. 'Ames Ancestor'	Bacillus thuringiensis serovar israelensis ATCC 35646	0.9517	.47
638341015	637000016	Bacillus cereus ATCC 10987	Bacillus thuringiensis serovar israelensis ATCC 35646	0.9625	.41
638341084	637000261	Shigella boydii Sb227	Escherichia coli B171	0.966	1.38
639857037	638341137	Nostoc punctiforme PCC 73102	Nodularia spumigena CCY9414	0.8271	6.19
639857037	637000006	Anabaena variabilis ATCC 29413	Nodularia spumigena CCY9414	0.8683	5.75
640612201	639857035	Lyngbya sp. PCC 8106	Cyanothece sp. CCY 0110	0.8745	11.42
640427106	637000318	Thermoanaerobacter tengcongensis MB4	Caldicellulosiruptor saccharolyticus DSM 8903	0.8579	18.44
640753006	638341012	Bacillus cereus G9241	Bacillus cereus subsp. cytotoxis NVH 391-98	0.853	1.84
641228477	637000018	Bacillus cereus E33L	Bacillus weihenstephanensis KBAB4	0.9229	.72
641228477	637000013	Bacillus anthracis str. 'Ames Ancestor'	Bacillus weihenstephanensis KBAB4	0.9377	.78
641380450	638341121	Magnetospirillum magnetotacticum MS-1	Methylobacterium populi BJ001	0.9545	12.74
641522640	638341074	Crocosphaera watsonii WH 8501	Microcystis aeruginosa NIES-843	0.8835	9.47
641522623	637000261	Shigella boydii Sb227	Escherichia coli ATCC 8739	0.9712	.46
641736160	637000016	Bacillus cereus ATCC 10987	Bacillus cereus AH820	0.9091	.4
641736160	638341015	Bacillus thuringiensis serovar israelensis ATCC 35646	Bacillus cereus AH820	0.8351	.49
641736223	637000013	Bacillus anthracis str. 'Ames Ancestor'	Bacillus cereus AH187	0.8297	.52
641736223	638341015	Bacillus thuringiensis serovar israelensis ATCC 35646	Bacillus cereus AH187	0.9649	.82
641736223	641228477	Bacillus weihenstephanensis KBAB4	Bacillus cereus AH187	0.9202	1.18
641736176	639633011	Borrelia afzelii PKo	Borrelia afzelii ACA-1	0.9233	0
641736182	638341012	Bacillus cereus G9241	Bacillus cereus W	0.9279	.07
641736139	641228477	Bacillus weihenstephanensis KBAB4	Bacillus cereus B4264	0.8545	.6
641736142	637000013	Bacillus anthracis str. 'Ames Ancestor'	Bacillus cereus G9842	0.8891	.46
641736136	639633008	Bacillus thuringiensis str. Al Hakam	Bacillus cereus H3081.97	0.9628	0
641736135	638341015	Bacillus thuringiensis serovar israelensis ATCC 35646	Bacillus cereus 03BB108	0.9214	.82
641736135	637000015	Bacillus anthracis str. Sterne	Bacillus cereus 03BB108	0.9388	.52
641736146	637000078	Clostridium perfringens SM101	Clostridium perfringens B str. ATCC 3626	0.9015	.13
641736111	638341089	Escherichia coli F11	Salmonella enterica subsp. enterica serovar Newport str. SL317	0.8617	2.81
641736266	637000036	Borrelia burgdorferi B31	Borrelia burgdorferi 72a	0.9853	.71
641736173	637000018	Bacillus cereus E33L	Bacillus anthracis str. A0488	0.9557	.13
641736173	638341015	Bacillus thuringiensis serovar israelensis ATCC 35646	Bacillus anthracis str. A0488	0.8899	.54
641736158	639633008	Bacillus thuringiensis str. Al Hakam	Bacillus anthracis str. A0193	0.8338	0
641736159	637000018	Bacillus cereus E33L	Bacillus anthracis str. A0442	0.9557	.07
641736155	638341015	Bacillus thuringiensis serovar israelensis ATCC 35646	Bacillus anthracis str. A0389	0.9517	.41
641736155	639633008	Bacillus thuringiensis str. Al Hakam	Bacillus anthracis str. A0389	0.9441	0
641736155	641228477	Bacillus weihenstephanensis KBAB4	Bacillus anthracis str. A0389	0.9388	.72
641736250	637000016	Bacillus cereus ATCC 10987	Bacillus anthracis str. A0465	0.8286	.13
641736250	637000018	Bacillus cereus E33L	Bacillus anthracis str. A0465	0.9557	.06
641736250	641228477	Bacillus weihenstephanensis KBAB4	Bacillus anthracis str. A0465	0.9458	.78
641736186	637000006	Anabaena variabilis ATCC 29413	Cyanothece sp. PCC 8801	0.8046	13
641736251	639633008	Bacillus thuringiensis str. Al Hakam	Bacillus anthracis str. A0174	0.9378	.07
637000016	637000015	Bacillus anthracis str. Sterne	Bacillus cereus ATCC 10987	0.9415	.13
637000023	637000016	Bacillus cereus ATCC 10987	Bacillus thuringiensis serovar konkukian str. 97-27	0.9601	.07
637000018	637000013	Bacillus anthracis str. 'Ames Ancestor'	Bacillus cereus E33L	0.827	.06
638154503	637000129	Haloquadratum walsbyi DSM 16790	Haloarcula marismortui ATCC 43049	0.8288	14.72
638341012	637000015	Bacillus anthracis str. Sterne	Bacillus cereus G9241	0.8649	.13
638341087	637000264	Shigella flexneri 2a str. 301	Escherichia coli E22	0.9701	.99
639633008	637000014	Bacillus anthracis str. Ames	Bacillus thuringiensis str. Al Hakam	0.9378	.06
640963000	637000129	Haloquadratum walsbyi DSM 16790	Halorubrum lacusprofundi ATCC 49239	0.885	14.57
641228477	637000016	Bacillus cereus ATCC 10987	Bacillus weihenstephanensis KBAB4	0.8494	.67
641522631	637000129	Haloquadratum walsbyi DSM 16790	Halobacterium salinarum R1	0.807	14.44
641522630	640612208	Haemophilus influenzae PittII	Haemophilus somnus 2336	0.8519	8.87
641736223	637000014	Bacillus anthracis str. Ames	Bacillus cereus AH187	0.9441	.52
641736223	637000015	Bacillus anthracis str. Sterne	Bacillus cereus AH187	0.9441	.52
641736223	637000018	Bacillus cereus E33L	Bacillus cereus AH187	0.9574	.46
641736176	637000036	Borrelia burgdorferi B31	Borrelia afzelii ACA-1	0.8897	1.19
641736182	637000016	Bacillus cereus ATCC 10987	Bacillus cereus W	0.827	.14
641736182	637000018	Bacillus cereus E33L	Bacillus cereus W	0.8243	.13
641736139	637000015	Bacillus anthracis str. Sterne	Bacillus cereus B4264	0.8545	.2
641736142	638341011	Bacillus anthracis str. A2012	Bacillus cereus G9842	0.8891	.46
641736141	639633008	Bacillus thuringiensis str. Al Hakam	Bacillus cereus NVH0597-99	0.9351	0
641736136	637000014	Bacillus anthracis str. Ames	Bacillus cereus H3081.97	0.9468	.06
641736136	637000013	Bacillus anthracis str. 'Ames Ancestor'	Bacillus cereus H3081.97	0.8297	.06
641736135	641228477	Bacillus weihenstephanensis KBAB4	Bacillus cereus 03BB108	0.9202	1.18
641736135	637000023	Bacillus thuringiensis serovar konkukian str. 97-27	Bacillus cereus 03BB108	0.9867	.46
641736138	637000016	Bacillus cereus ATCC 10987	Bacillus anthracis Tsiankovskii-I	0.9415	.13
641736138	639633008	Bacillus thuringiensis str. Al Hakam	Bacillus anthracis Tsiankovskii-I	0.9441	.06
641736143	637000077	Clostridium perfringens ATCC 13124	Clostridium perfringens C str. JGS1495	0.9793	.4
641736145	637000077	Clostridium perfringens ATCC 13124	Clostridium perfringens E str. JGS1987	0.9073	.33
641736104	638341089	Escherichia coli F11	Salmonella enterica subsp. enterica serovar Newport str. SL254	0.8617	2.81
641736111	637000105	Escherichia coli CFT073	Salmonella enterica subsp. enterica serovar Newport str. SL317	0.8644	2.33
641736209	637000110	Escherichia coli W3110	Salmonella enterica subsp. enterica serovar Weltevreden str. HI_N05-537	0.9188	2.94
641736209	638341082	Escherichia coli 101-1	Salmonella enterica subsp. enterica serovar Weltevreden str. HI_N05-537	0.9188	2.34
641736209	637000105	Escherichia coli CFT073	Salmonella enterica subsp. enterica serovar Weltevreden str. HI_N05-537	0.867	2.33
641736265	637000036	Borrelia burgdorferi B31	Borrelia burgdorferi 118a	0.9871	.71
641736158	637000018	Bacillus cereus E33L	Bacillus anthracis str. A0193	0.9415	0
641736158	638341015	Bacillus thuringiensis serovar israelensis ATCC 35646	Bacillus anthracis str. A0193	0.9517	.41
641736159	639633008	Bacillus thuringiensis str. Al Hakam	Bacillus anthracis str. A0442	0.9468	.07
641736155	637000018	Bacillus cereus E33L	Bacillus anthracis str. A0389	0.9557	0
641736250	638341015	Bacillus thuringiensis serovar israelensis ATCC 35646	Bacillus anthracis str. A0465	0.8899	.47
641736250	639633008	Bacillus thuringiensis str. Al Hakam	Bacillus anthracis str. A0465	0.9378	.06
641736251	637000016	Bacillus cereus ATCC 10987	Bacillus anthracis str. A0174	0.8286	.13
641736249	637000079	Clostridium perfringens str. 13	Clostridium perfringens D str. JGS1721	0.907	.13
638154504	637000129	Haloquadratum walsbyi DSM 16790	Halobacterium sp. NRC-1	0.8521	14.44
638341052	638341049	Campylobacter jejuni subsp. jejuni 260.94	Campylobacter jejuni subsp. jejuni CF93-6	0.9837	.33
639633008	637000013	Bacillus anthracis str. 'Ames Ancestor'	Bacillus thuringiensis str. Al Hakam	0.8338	.06
640427116	637000127	Haemophilus somnus 129PT	Haemophilus influenzae PittEE	0.8505	8.11
641228477	639633008	Bacillus thuringiensis str. Al Hakam	Bacillus weihenstephanensis KBAB4	0.9431	.72
641228477	637000015	Bacillus anthracis str. Sterne	Bacillus weihenstephanensis KBAB4	0.9388	.78
641228477	637000017	Bacillus cereus ATCC 14579	Bacillus weihenstephanensis KBAB4	0.8663	.58
641522624	640753048	Serratia proteamaculans 568	Escherichia coli SMS-3-5	0.803	5.62
641736160	641228477	Bacillus weihenstephanensis KBAB4	Bacillus cereus AH820	0.9458	.73
641736223	638341012	Bacillus cereus G9241	Bacillus cereus AH187	0.9601	.52
641736180	639633011	Borrelia afzelii PKo	Borrelia burgdorferi ZS7	0.8465	.99
641736134	637000013	Bacillus anthracis str. 'Ames Ancestor'	Bacillus cereus AH1134	0.841	.2
641736134	637000015	Bacillus anthracis str. Sterne	Bacillus cereus AH1134	0.841	.2
641736134	641228477	Bacillus weihenstephanensis KBAB4	Bacillus cereus AH1134	0.9468	.6
641736139	637000018	Bacillus cereus E33L	Bacillus cereus B4264	0.9611	.13
641736139	637000023	Bacillus thuringiensis serovar konkukian str. 97-27	Bacillus cereus B4264	0.8384	.13
641736139	637000013	Bacillus anthracis str. 'Ames Ancestor'	Bacillus cereus B4264	0.8545	.2
641736142	637000014	Bacillus anthracis str. Ames	Bacillus cereus G9842	0.8891	.46
641736142	637000016	Bacillus cereus ATCC 10987	Bacillus cereus G9842	0.8803	.4
641736153	637000077	Clostridium perfringens ATCC 13124	Clostridium perfringens CPE str. F4969	0.884	0
641736209	637000265	Shigella flexneri 5 str. 8401	Salmonella enterica subsp. enterica serovar Weltevreden str. HI_N05-537	0.9136	3.01
641736209	640427142	Shigella dysenteriae Sd197	Salmonella enterica subsp. enterica serovar Weltevreden str. HI_N05-537	0.9215	2.94
641736209	640753025	Escherichia coli HS	Salmonella enterica subsp. enterica serovar Weltevreden str. HI_N05-537	0.9136	2.67
641736209	637000104	Escherichia coli 536	Salmonella enterica subsp. enterica serovar Weltevreden str. HI_N05-537	0.8644	3.02
641736173	639633008	Bacillus thuringiensis str. Al Hakam	Bacillus anthracis str. A0488	0.8377	.13
641736159	638341015	Bacillus thuringiensis serovar israelensis ATCC 35646	Bacillus anthracis str. A0442	0.8899	.47
641736159	637000016	Bacillus cereus ATCC 10987	Bacillus anthracis str. A0442	0.8286	.13
641736155	637000016	Bacillus cereus ATCC 10987	Bacillus anthracis str. A0389	0.8297	.07
641736251	641228477	Bacillus weihenstephanensis KBAB4	Bacillus anthracis str. A0174	0.9388	.66
641736237	639857035	Lyngbya sp. PCC 8106	Cyanothece sp. PCC 7424	0.8056	11.42
638341015	638341011	Bacillus anthracis str. A2012	Bacillus thuringiensis serovar israelensis ATCC 35646	0.8876	.47
639633008	638341011	Bacillus anthracis str. A2012	Bacillus thuringiensis str. Al Hakam	0.8377	.06
640753048	638341084	Escherichia coli B171	Serratia proteamaculans 568	0.8136	5.69
640753048	637000107	Escherichia coli O157:H7 EDL933	Serratia proteamaculans 568	0.808	5.69
640753048	638341086	Escherichia coli E110019	Serratia proteamaculans 568	0.8005	5.92
641736223	639633008	Bacillus thuringiensis str. Al Hakam	Bacillus cereus AH187	0.9574	.46
641736182	641228477	Bacillus weihenstephanensis KBAB4	Bacillus cereus W	0.9458	.6
641736134	637000014	Bacillus anthracis str. Ames	Bacillus cereus AH1134	0.841	.2
641736134	637000023	Bacillus thuringiensis serovar konkukian str. 97-27	Bacillus cereus AH1134	0.8351	.13
641736139	637000016	Bacillus cereus ATCC 10987	Bacillus cereus B4264	0.8286	.14
641736135	637000016	Bacillus cereus ATCC 10987	Bacillus cereus 03BB108	0.8753	.53
641736135	637000014	Bacillus anthracis str. Ames	Bacillus cereus 03BB108	0.8468	.52
641736152	637000079	Clostridium perfringens str. 13	Clostridium perfringens NCTC 8239	0.8965	.2
641736104	637000104	Escherichia coli 536	Salmonella enterica subsp. enterica serovar Newport str. SL254	0.8617	3.02
641736209	637000106	Escherichia coli K12	Salmonella enterica subsp. enterica serovar Weltevreden str. HI_N05-537	0.9188	2.94
641736209	637000263	Shigella flexneri 2a str. 2457T	Salmonella enterica subsp. enterica serovar Weltevreden str. HI_N05-537	0.9136	2.94
641736209	638341085	Escherichia coli B7A	Salmonella enterica subsp. enterica serovar Weltevreden str. HI_N05-537	0.9267	108.23
641736209	640427143	Shigella sonnei Ss046	Salmonella enterica subsp. enterica serovar Weltevreden str. HI_N05-537	0.9215	2.26
641736185	638341089	Escherichia coli F11	Salmonella enterica subsp. enterica serovar Virchow str. SL491	0.8617	3.01
640427116	638341101	Haemophilus influenzae R2866	Haemophilus influenzae PittEE	0.9252	.85
640612208	637000127	Haemophilus somnus 129PT	Haemophilus influenzae PittII	0.8448	8.03
640753025	637000261	Shigella boydii Sb227	Escherichia coli HS	0.966	.33
641228477	637000014	Bacillus anthracis str. Ames	Bacillus weihenstephanensis KBAB4	0.9388	.78
641522619	640753019	Clostridium botulinum F str. Langeland	Clostridium botulinum B1 str. Okra	0.9873	.27
641522630	640427116	Haemophilus influenzae PittEE	Haemophilus somnus 2336	0.8505	8.95
641736231	638341089	Escherichia coli F11	Salmonella enterica subsp. enterica serovar 4,[5],12:i:- str. CVM23701	0.8617	2.81
641736177	639633011	Borrelia afzelii PKo	Borrelia burgdorferi 156a	0.8704	.99
641736139	638341012	Bacillus cereus G9241	Bacillus cereus B4264	0.9805	.07
641736136	637000016	Bacillus cereus ATCC 10987	Bacillus cereus H3081.97	0.9654	.07
641736138	637000018	Bacillus cereus E33L	Bacillus anthracis Tsiankovskii-I	0.9557	.06
641736148	640753020	Clostridium kluyveri DSM 555	Clostridium botulinum Bf	0.8735	11.78
641736147	637000080	Clostridium tetani E88	Clostridium botulinum C str. Eklund	0.8121	8.6
641736209	637000261	Shigella boydii Sb227	Salmonella enterica subsp. enterica serovar Weltevreden str. HI_N05-537	0.9215	3.01
641736209	638341086	Escherichia coli E110019	Salmonella enterica subsp. enterica serovar Weltevreden str. HI_N05-537	0.9215	2.88
641736267	639633011	Borrelia afzelii PKo	Borrelia burgdorferi 94a	0.8487	.99
641736216	637000077	Clostridium perfringens ATCC 13124	Clostridium difficile QCD-76w55	0.8441	16.42
637000255	637000105	Escherichia coli CFT073	Salmonella typhimurium LT2	0.8644	2.79
637000255	637000104	Escherichia coli 536	Salmonella typhimurium LT2	0.8617	3.21
637000078	637000077	Clostridium perfringens ATCC 13124	Clostridium perfringens SM101	0.8786	.13
638154515	638154514	Pyrococcus abyssi GE5	Pyrococcus furiosus DSM 3638	0.8068	.6
638341101	637000127	Haemophilus somnus 129PT	Haemophilus influenzae R2866	0.8448	8.03
638341051	638341049	Campylobacter jejuni subsp. jejuni 260.94	Campylobacter jejuni subsp. jejuni 84-25	0.9914	.33
640196205	637000217	Pseudoalteromonas haloplanktis TAC125	Shewanella putrefaciens 200	0.9461	11.56
641228477	638341015	Bacillus thuringiensis serovar israelensis ATCC 35646	Bacillus weihenstephanensis KBAB4	0.832	.74
641522619	640753020	Clostridium kluyveri DSM 555	Clostridium botulinum B1 str. Okra	0.8735	11.77
641522623	640753048	Serratia proteamaculans 568	Escherichia coli ATCC 8739	0.8005	6.22
641522630	638341101	Haemophilus influenzae R2866	Haemophilus somnus 2336	0.8525	8.87
641522650	640753025	Escherichia coli HS	Shigella boydii CDC 3083-94	0.9677	.06
641736255	637000019	Bacillus clausii KSM-K16	Paenibacillus larvae subsp. larvae BRL-230010	0.8509	11.88
641736160	637000018	Bacillus cereus E33L	Bacillus cereus AH820	0.827	.32
641736231	637000104	Escherichia coli 536	Salmonella enterica subsp. enterica serovar 4,[5],12:i:- str. CVM23701	0.8617	3.02
641736177	637000036	Borrelia burgdorferi B31	Borrelia burgdorferi 156a	0.9871	.71
641736134	638341011	Bacillus anthracis str. A2012	Bacillus cereus AH1134	0.8411	.2
641736142	639633008	Bacillus thuringiensis str. Al Hakam	Bacillus cereus G9842	0.9693	.39
641736152	637000078	Clostridium perfringens SM101	Clostridium perfringens NCTC 8239	0.9066	.2
641736209	637000108	Escherichia coli O157:H7 str. Sakai	Salmonella enterica subsp. enterica serovar Weltevreden str. HI_N05-537	0.9215	2.4
641736209	638341084	Escherichia coli B171	Salmonella enterica subsp. enterica serovar Weltevreden str. HI_N05-537	0.9241	2.4
641736209	640753024	Escherichia coli E24377A	Salmonella enterica subsp. enterica serovar Weltevreden str. HI_N05-537	0.9136	2.8
641736185	637000104	Escherichia coli 536	Salmonella enterica subsp. enterica serovar Virchow str. SL491	0.8617	3.08
641736265	639633011	Borrelia afzelii PKo	Borrelia burgdorferi 118a	0.8704	.99
641736267	637000036	Borrelia burgdorferi B31	Borrelia burgdorferi 94a	0.9853	.71
641736212	640753048	Serratia proteamaculans 568	Escherichia coli O157:H7 str. EC4042	0.8058	5.62
641736186	639857035	Lyngbya sp. PCC 8106	Cyanothece sp. PCC 8801	0.8796	11.42
641736251	638341015	Bacillus thuringiensis serovar israelensis ATCC 35646	Bacillus anthracis str. A0174	0.8876	.47
641736249	637000077	Clostridium perfringens ATCC 13124	Clostridium perfringens D str. JGS1721	0.9251	.13
637000140	637000138	Lactobacillus acidophilus NCFM	Lactobacillus johnsonii NCC 533	0.8909	8.4
639633029	637000139	Lactobacillus delbrueckii subsp. bulgaricus ATCC 11842	Lactobacillus delbrueckii subsp. bulgaricus ATCC BAA-365	0.9912	0
639633011	637000036	Borrelia burgdorferi B31	Borrelia afzelii PKo	0.854	1.19
640753048	637000261	Shigella boydii Sb227	Serratia proteamaculans 568	0.8031	6.51
640753048	638341085	Escherichia coli B7A	Serratia proteamaculans 568	0.811	111.57
641522627	641380446	Eubacterium dolichum DSM 3991	Finegoldia magna ATCC 29328	0.8179	23.1
641522650	640753048	Serratia proteamaculans 568	Shigella boydii CDC 3083-94	0.8105	6.36
641736178	639633011	Borrelia afzelii PKo	Borrelia burgdorferi Bol26	0.9814	.99
641736139	638341011	Bacillus anthracis str. A2012	Bacillus cereus B4264	0.8555	.2
641736142	637000015	Bacillus anthracis str. Sterne	Bacillus cereus G9842	0.8891	.46
641736136	637000015	Bacillus anthracis str. Sterne	Bacillus cereus H3081.97	0.9468	.06
641736145	637000078	Clostridium perfringens SM101	Clostridium perfringens E str. JGS1987	0.9123	.33
641736145	637000079	Clostridium perfringens str. 13	Clostridium perfringens E str. JGS1987	0.9298	.33
641736104	637000105	Escherichia coli CFT073	Salmonella enterica subsp. enterica serovar Newport str. SL254	0.8644	2.33
641736209	638341089	Escherichia coli F11	Salmonella enterica subsp. enterica serovar Weltevreden str. HI_N05-537	0.8644	2.81
641736266	639633011	Borrelia afzelii PKo	Borrelia burgdorferi 72a	0.8487	.99
637000333	637000259	Shewanella sp. MR-4	Vibrio cholerae O1 biovar eltor str. N16961	0.8732	10.55
637000333	637000258	Shewanella oneidensis MR-1	Vibrio cholerae O1 biovar eltor str. N16961	0.8354	10.9
637000351	637000254	Salmonella enterica subsp. enterica serovar Typhi str. CT18	Yersinia pestis CO92	0.9474	6.25
637000255	637000102	Erwinia carotovora subsp. atroseptica SCRI1043	Salmonella typhimurium LT2	0.9145	5.14
637000254	637000095	Desulfovibrio desulfuricans G20	Salmonella enterica subsp. enterica serovar Typhi str. CT18	0.8984	25.27
637000352	637000102	Erwinia carotovora subsp. atroseptica SCRI1043	Yersinia pestis KIM	0.9605	4.65
637000352	637000254	Salmonella enterica subsp. enterica serovar Typhi str. CT18	Yersinia pestis KIM	0.9474	6.2
637000288	637000207	Photorhabdus luminescens subsp. laumondii TTO1	Streptococcus mutans UA159	0.814	31.01
637000354	637000255	Salmonella typhimurium LT2	Yersinia pestis biovar Microtus str. 91001	0.9408	6.26
637000303	637000020	Bacillus halodurans C-125	Streptococcus thermophilus LMG 18311	0.8141	15.6
637000353	637000255	Salmonella typhimurium LT2	Yersinia pestis Nepal516	0.9408	6.26
637000350	637000095	Desulfovibrio desulfuricans G20	Yersinia pestis Antiqua	0.8594	25.31
637000350	637000252	Salmonella enterica subsp. enterica serovar Paratyphi A str. ATCC 9150	Yersinia pestis Antiqua	0.9474	6.13
637000259	637000258	Shewanella oneidensis MR-1	Shewanella sp. MR-4	0.9383	2.67
638341076	637000079	Clostridium perfringens str. 13	Desulfitobacterium hafniense DCB-2	0.8077	20.61
638341209	637000093	Desulfitobacterium hafniense Y51	Streptococcus suis 89/1591	0.8737	23.16
638341086	637000095	Desulfovibrio desulfuricans G20	Escherichia coli E110019	0.9385	25.33
638341086	637000352	Yersinia pestis KIM	Escherichia coli E110019	0.9663	5.73
638341223	637000217	Pseudoalteromonas haloplanktis TAC125	Vibrio angustum S14	0.8202	12.85
638341243	637000252	Salmonella enterica subsp. enterica serovar Paratyphi A str. ATCC 9150	Yersinia pestis biovar Orientalis str. IP275	0.9435	6.25
639633020	638341062	Chlorobium phaeobacteroides BS1	Chlorobium phaeobacteroides DSM 266	0.8219	6.47
639633020	638341060	Chlorobium ferrooxidans DSM 13031	Chlorobium phaeobacteroides DSM 266	0.8062	3.65
640069335	637000350	Yersinia pestis Antiqua	Yersinia enterocolitica subsp. enterocolitica 8081	0.9671	2.33
640069309	638341076	Desulfitobacterium hafniense DCB-2	Clostridium thermocellum ATCC 27405	0.8323	17.98
640069309	639857024	Clostridium cellulolyticum H10	Clostridium thermocellum ATCC 27405	0.8258	9.56
640196212	639633058	Shewanella sp. ANA-3	Vibrio cholerae 2740-80	0.8732	10
640196212	637000258	Shewanella oneidensis MR-1	Vibrio cholerae 2740-80	0.8354	10.9
640612206	640427147	Streptococcus suis 98HAH33	Collinsella aerofaciens ATCC 25986	0.8133	27.77
640612217	637000127	Haemophilus somnus 129PT	Haemophilus influenzae 3655	0.8395	8.27
640753012	637000130	Helicobacter acinonychis str. Sheeba	Campylobacter jejuni subsp. doylei 269.97	0.8919	16.33
640753023	637000352	Yersinia pestis KIM	Escherichia coli APEC O1	0.9342	5.49
640753023	637000353	Yersinia pestis Nepal516	Escherichia coli APEC O1	0.9342	5.59
640753054	640069309	Clostridium thermocellum ATCC 27405	Staphylococcus aureus subsp. aureus str. Newman	0.8077	20.08
640753049	637000333	Vibrio cholerae O1 biovar eltor str. N16961	Shewanella baltica OS185	0.8803	11.14
640753060	637000105	Escherichia coli CFT073	Yersinia pseudotuberculosis IP 31758	0.9467	5.57
640753060	637000255	Salmonella typhimurium LT2	Yersinia pseudotuberculosis IP 31758	0.9408	6.14
640963020	640963019	Vibrio cholerae MAK 757	Vibrio cholerae 1587	1.0	.2
640963020	639633058	Shewanella sp. ANA-3	Vibrio cholerae 1587	0.8732	9.99
640963019	640753049	Shewanella baltica OS185	Vibrio cholerae MAK 757	0.8803	11.14
640963021	640753049	Shewanella baltica OS185	Vibrio cholerae MZO-3	0.8803	11.14
640963021	640963005	Vibrio cholerae B33	Vibrio cholerae MZO-3	1.0	0
640963006	640753049	Shewanella baltica OS185	Vibrio cholerae NCTC 8457	0.8803	11.14
640963042	640427146	Streptococcus suis 05ZYH33	Streptococcus pneumoniae SP3-BS71	0.9351	5.75
640963042	640427147	Streptococcus suis 98HAH33	Streptococcus pneumoniae SP3-BS71	0.9351	5.8
640963056	638341112	Lactobacillus reuteri 100-23	Streptococcus pneumoniae SP6-BS73	0.8312	16.11
640963056	639857024	Clostridium cellulolyticum H10	Streptococcus pneumoniae SP6-BS73	0.8182	24.6
640963054	640427147	Streptococcus suis 98HAH33	Streptococcus pneumoniae SP9-BS68	0.9273	6.02
640963053	637000288	Streptococcus mutans UA159	Streptococcus pneumoniae SP14-BS69	0.8778	7.24
640963051	637000143	Lactobacillus salivarius subsp. salivarius UCC118	Streptococcus pneumoniae SP19-BS75	0.8182	14.3
640963031	637000254	Salmonella enterica subsp. enterica serovar Typhi str. CT18	Yersinia pestis CA88-4125	0.9474	6.79
640963031	637000253	Salmonella enterica subsp. enterica serovar Typhi Ty2	Yersinia pestis CA88-4125	0.9474	6.79
641228510	637000076	Clostridium acetobutylicum ATCC 824	Staphylococcus aureus subsp. aureus USA300_TCH1516	0.8205	20.16
641228506	637000353	Yersinia pestis Nepal516	Salmonella enterica subsp. enterica serovar Paratyphi B str. SPB7	0.9408	6.03
641228506	640753060	Yersinia pseudotuberculosis IP 31758	Salmonella enterica subsp. enterica serovar Paratyphi B str. SPB7	0.9408	5.96
641228506	640427142	Shigella dysenteriae Sd197	Salmonella enterica subsp. enterica serovar Paratyphi B str. SPB7	0.9444	2.94
641228512	637000102	Erwinia carotovora subsp. atroseptica SCRI1043	Yersinia pestis Angola	0.9605	4.65
641522642	639633043	Mycobacterium ulcerans Agy99	Mycobacterium marinum M	0.9378	.2
641736191	637000282	Staphylococcus epidermidis RP62A	Staphylococcus aureus subsp. aureus USA300_TCH959	0.958	1.31
641736191	640753020	Clostridium kluyveri DSM 555	Staphylococcus aureus subsp. aureus USA300_TCH959	0.8169	23.25
641736211	637000095	Desulfovibrio desulfuricans G20	Yersinia pestis FV-1	0.8594	25.31
641736248	637000255	Salmonella typhimurium LT2	Yersinia pestis biovar Antiqua str. UG05-0454	0.9408	7.09
641736248	641228506	Salmonella enterica subsp. enterica serovar Paratyphi B str. SPB7	Yersinia pestis biovar Antiqua str. UG05-0454	0.9408	6.83
641736248	640427142	Shigella dysenteriae Sd197	Yersinia pestis biovar Antiqua str. UG05-0454	0.9333	6.56
641736247	637000252	Salmonella enterica subsp. enterica serovar Paratyphi A str. ATCC 9150	Yersinia pestis biovar Orientalis str. MG05-1020	0.9474	6.43
641736243	641228506	Salmonella enterica subsp. enterica serovar Paratyphi B str. SPB7	Yersinia pestis biovar Mediaevalis str. K1973002	0.9408	6.08
641736243	637000102	Erwinia carotovora subsp. atroseptica SCRI1043	Yersinia pestis biovar Mediaevalis str. K1973002	0.9605	4.9
641736243	637000254	Salmonella enterica subsp. enterica serovar Typhi str. CT18	Yersinia pestis biovar Mediaevalis str. K1973002	0.9474	6.3
641736243	640069335	Yersinia enterocolitica subsp. enterocolitica 8081	Yersinia pestis biovar Mediaevalis str. K1973002	0.9671	2.35
641736243	640753023	Escherichia coli APEC O1	Yersinia pestis biovar Mediaevalis str. K1973002	0.9342	5.77
641736242	640069335	Yersinia enterocolitica subsp. enterocolitica 8081	Yersinia pestis biovar Antiqua str. B42003004	0.9671	2.43
641736244	637000095	Desulfovibrio desulfuricans G20	Yersinia pestis biovar Antiqua str. E1979001	0.8507	24.57
641736244	637000253	Salmonella enterica subsp. enterica serovar Typhi Ty2	Yersinia pestis biovar Antiqua str. E1979001	0.9474	7
641736244	637000254	Salmonella enterica subsp. enterica serovar Typhi str. CT18	Yersinia pestis biovar Antiqua str. E1979001	0.9474	7
641736234	640427151	Vibrio cholerae O395	Salmonella enterica subsp. enterica serovar Kentucky str. CVM29188	0.8182	9.9
641736234	640963019	Vibrio cholerae MAK 757	Salmonella enterica subsp. enterica serovar Kentucky str. CVM29188	0.8182	9.99
641736234	640069335	Yersinia enterocolitica subsp. enterocolitica 8081	Salmonella enterica subsp. enterica serovar Kentucky str. CVM29188	0.9077	6
641736230	637000252	Salmonella enterica subsp. enterica serovar Paratyphi A str. ATCC 9150	Salmonella enterica subsp. enterica serovar Saintpaul str. SARA29	0.9877	.85
641736231	637000254	Salmonella enterica subsp. enterica serovar Typhi str. CT18	Salmonella enterica subsp. enterica serovar 4,[5],12:i:- str. CVM23701	1.0	.33
641736231	640427142	Shigella dysenteriae Sd197	Salmonella enterica subsp. enterica serovar 4,[5],12:i:- str. CVM23701	0.9444	2.94
641736229	640963031	Yersinia pestis CA88-4125	Salmonella enterica subsp. enterica serovar Dublin str. CT_02021853	0.9286	6.67
641736229	637000252	Salmonella enterica subsp. enterica serovar Paratyphi A str. ATCC 9150	Salmonella enterica subsp. enterica serovar Dublin str. CT_02021853	0.9921	.85
641736229	637000251	Salmonella enterica subsp. enterica serovar Choleraesuis str. SC-B67	Salmonella enterica subsp. enterica serovar Dublin str. CT_02021853	0.9916	.99
641736143	638341076	Desulfitobacterium hafniense DCB-2	Clostridium perfringens C str. JGS1495	0.8205	21.14
641736143	641228510	Staphylococcus aureus subsp. aureus USA300_TCH1516	Clostridium perfringens C str. JGS1495	0.8129	21.73
641736105	637000351	Yersinia pestis CO92	Salmonella enterica subsp. enterica serovar Heidelberg str. SL486	0.9408	6.03
641736105	637000353	Yersinia pestis Nepal516	Salmonella enterica subsp. enterica serovar Heidelberg str. SL486	0.9408	6.03
641736105	641228506	Salmonella enterica subsp. enterica serovar Paratyphi B str. SPB7	Salmonella enterica subsp. enterica serovar Heidelberg str. SL486	1.0	0
641736106	637000095	Desulfovibrio desulfuricans G20	Salmonella enterica subsp. enterica serovar Heidelberg str. SL476	0.8984	23.91
641736209	637000353	Yersinia pestis Nepal516	Salmonella enterica subsp. enterica serovar Weltevreden str. HI_N05-537	0.9408	6.03
641736209	640963031	Yersinia pestis CA88-4125	Salmonella enterica subsp. enterica serovar Weltevreden str. HI_N05-537	0.9408	6.67
641736209	641228512	Yersinia pestis Angola	Salmonella enterica subsp. enterica serovar Weltevreden str. HI_N05-537	0.9408	6.42
641736198	637000093	Desulfitobacterium hafniense Y51	Clostridium ramosum DSM 1402	0.8067	25.96
641736172	640427142	Shigella dysenteriae Sd197	Providencia stuartii ATCC 25827	0.8765	7.02
641736163	637000255	Salmonella typhimurium LT2	Escherichia albertii TW07627	0.9467	3.29
641736163	638341243	Yersinia pestis biovar Orientalis str. IP275	Escherichia albertii TW07627	0.936	6.46
637000033	637000032	Bordetella bronchiseptica RB50	Bordetella parapertussis 12822	0.989	0
637000273	637000076	Clostridium acetobutylicum ATCC 824	Staphylococcus aureus subsp. aureus COL	0.8205	20.15
637000255	637000095	Desulfovibrio desulfuricans G20	Salmonella typhimurium LT2	0.8881	25.22
637000281	637000076	Clostridium acetobutylicum ATCC 824	Staphylococcus epidermidis ATCC 12228	0.8077	19.95
637000281	637000280	Staphylococcus aureus subsp. aureus USA300	Staphylococcus epidermidis ATCC 12228	0.9688	1.31
637000253	637000095	Desulfovibrio desulfuricans G20	Salmonella enterica subsp. enterica serovar Typhi Ty2	0.8984	25.27
637000354	637000095	Desulfovibrio desulfuricans G20	Yersinia pestis biovar Microtus str. 91001	0.8507	25.42
637000355	637000102	Erwinia carotovora subsp. atroseptica SCRI1043	Yersinia pseudotuberculosis IP 32953	0.9605	4.9
637000206	637000081	Colwellia psychrerythraea 34H	Photobacterium profundum SS9	0.8435	10.82
637000283	637000020	Bacillus halodurans C-125	Staphylococcus haemolyticus JCSC1435	0.8252	9.05
637000283	637000279	Staphylococcus aureus subsp. aureus NCTC 8325	Staphylococcus haemolyticus JCSC1435	0.9717	1.63
637000280	637000076	Clostridium acetobutylicum ATCC 824	Staphylococcus aureus subsp. aureus USA300	0.8205	20.15
637000279	637000076	Clostridium acetobutylicum ATCC 824	Staphylococcus aureus subsp. aureus NCTC 8325	0.8205	20.15
637000350	637000102	Erwinia carotovora subsp. atroseptica SCRI1043	Yersinia pestis Antiqua	0.9605	4.71
638341076	637000076	Clostridium acetobutylicum ATCC 824	Desulfitobacterium hafniense DCB-2	0.8141	20.43
638341209	637000207	Photorhabdus luminescens subsp. laumondii TTO1	Streptococcus suis 89/1591	0.8105	31.81
638341207	638341112	Lactobacillus reuteri 100-23	Streptococcus pneumoniae TIGR4 454	0.8312	14.96
638341207	637000143	Lactobacillus salivarius subsp. salivarius UCC118	Streptococcus pneumoniae TIGR4 454	0.8182	14.05
638341243	637000255	Salmonella typhimurium LT2	Yersinia pestis biovar Orientalis str. IP275	0.9355	6.33
638341243	637000105	Escherichia coli CFT073	Yersinia pestis biovar Orientalis str. IP275	0.936	5.74
638341161	638341158	Pseudomonas aeruginosa 2192	Pseudomonas aeruginosa PACS2	0.9887	0
639633045	637000189	Neisseria meningitidis MC58	Neisseria meningitidis FAM18	0.9939	.95
639857024	637000079	Clostridium perfringens str. 13	Clostridium cellulolyticum H10	0.8205	20.75
640069335	637000353	Yersinia pestis Nepal516	Yersinia enterocolitica subsp. enterocolitica 8081	0.9671	2.26
640069335	637000102	Erwinia carotovora subsp. atroseptica SCRI1043	Yersinia enterocolitica subsp. enterocolitica 8081	0.9539	4.17
640069323	637000211	Prochlorococcus marinus str. MIT 9313	Prochlorococcus marinus str. MIT 9303	0.8812	.86
640427152	637000252	Salmonella enterica subsp. enterica serovar Paratyphi A str. ATCC 9150	Yersinia pestis Pestoides F	0.9474	6.13
640427152	640069335	Yersinia enterocolitica subsp. enterocolitica 8081	Yersinia pestis Pestoides F	0.9671	2.33
640427147	638341207	Streptococcus pneumoniae TIGR4 454	Streptococcus suis 98HAH33	0.9221	5.88
640427151	637000258	Shewanella oneidensis MR-1	Vibrio cholerae O395	0.8354	10.9
640427118	638341207	Streptococcus pneumoniae TIGR4 454	Lactobacillus reuteri F275	0.8312	15.03
640427118	637000143	Lactobacillus salivarius subsp. salivarius UCC118	Lactobacillus reuteri F275	0.8411	12.44
640612206	637000093	Desulfitobacterium hafniense Y51	Collinsella aerofaciens ATCC 25986	0.8267	27.36
640753034	638154520	Thermococcus kodakaraensis KOD1	Methanococcus aeolicus Nankai-3	0.8644	22.04
640753023	637000102	Erwinia carotovora subsp. atroseptica SCRI1043	Escherichia coli APEC O1	0.8947	5.06
640753049	639633058	Shewanella sp. ANA-3	Shewanella baltica OS185	0.9653	1.79
640753020	637000201	Oceanobacillus iheyensis HTE831	Clostridium kluyveri DSM 555	0.84	21.64
640753060	637000253	Salmonella enterica subsp. enterica serovar Typhi Ty2	Yersinia pseudotuberculosis IP 31758	0.9474	6.13
640963020	637000259	Shewanella sp. MR-4	Vibrio cholerae 1587	0.8732	10.55
640963020	640196212	Vibrio cholerae 2740-80	Vibrio cholerae 1587	1.0	.2
640963021	639633058	Shewanella sp. ANA-3	Vibrio cholerae MZO-3	0.8732	9.98
640963004	637000258	Shewanella oneidensis MR-1	Vibrio cholerae MZO-2	0.8354	10.9
640963042	637000143	Lactobacillus salivarius subsp. salivarius UCC118	Streptococcus pneumoniae SP3-BS71	0.8182	14.13
640963056	638341209	Streptococcus suis 89/1591	Streptococcus pneumoniae SP6-BS73	0.9322	6.9
640963055	640427118	Lactobacillus reuteri F275	Streptococcus pneumoniae SP11-BS70	0.8312	15.09
640963051	638341112	Lactobacillus reuteri 100-23	Streptococcus pneumoniae SP19-BS75	0.8442	15.2
640963051	640427118	Lactobacillus reuteri F275	Streptococcus pneumoniae SP19-BS75	0.8442	15.18
640963051	640427146	Streptococcus suis 05ZYH33	Streptococcus pneumoniae SP19-BS75	0.9351	5.9
640963052	640427147	Streptococcus suis 98HAH33	Streptococcus pneumoniae SP23-BS72	0.9091	5.8
640963031	640753023	Escherichia coli APEC O1	Yersinia pestis CA88-4125	0.9342	6.27
640963035	638341184	Roseovarius sp. 217	Roseovarius sp. TM1035	0.8354	6.69
641228506	637000253	Salmonella enterica subsp. enterica serovar Typhi Ty2	Salmonella enterica subsp. enterica serovar Paratyphi B str. SPB7	1.0	.33
641228506	637000254	Salmonella enterica subsp. enterica serovar Typhi str. CT18	Salmonella enterica subsp. enterica serovar Paratyphi B str. SPB7	1.0	.33
641228506	640753023	Escherichia coli APEC O1	Salmonella enterica subsp. enterica serovar Paratyphi B str. SPB7	0.9408	2.8
641228512	637000095	Desulfovibrio desulfuricans G20	Yersinia pestis Angola	0.8507	25.31
641228512	637000254	Salmonella enterica subsp. enterica serovar Typhi str. CT18	Yersinia pestis Angola	0.9474	6.2
641380420	640963014	Bacteroides capillosus ATCC 29799	Faecalibacterium prausnitzii M21/2	0.8172	0
641522661	637000105	Escherichia coli CFT073	Yersinia pseudotuberculosis YPIII	0.9474	5.57
641522661	638341086	Escherichia coli E110019	Yersinia pseudotuberculosis YPIII	0.9663	5.73
641736211	637000254	Salmonella enterica subsp. enterica serovar Typhi str. CT18	Yersinia pestis FV-1	0.9474	6.2
641736211	637000255	Salmonella typhimurium LT2	Yersinia pestis FV-1	0.9408	6.15
641736248	637000253	Salmonella enterica subsp. enterica serovar Typhi Ty2	Yersinia pestis biovar Antiqua str. UG05-0454	0.9474	7
641736247	637000254	Salmonella enterica subsp. enterica serovar Typhi str. CT18	Yersinia pestis biovar Orientalis str. MG05-1020	0.9474	6.51
641736243	637000255	Salmonella typhimurium LT2	Yersinia pestis biovar Mediaevalis str. K1973002	0.9408	6.31
641736242	637000252	Salmonella enterica subsp. enterica serovar Paratyphi A str. ATCC 9150	Yersinia pestis biovar Antiqua str. B42003004	0.9474	6.5
641736242	641228506	Salmonella enterica subsp. enterica serovar Paratyphi B str. SPB7	Yersinia pestis biovar Antiqua str. B42003004	0.9408	6.34
641736244	640069335	Yersinia enterocolitica subsp. enterocolitica 8081	Yersinia pestis biovar Antiqua str. E1979001	0.9671	2.67
641736234	641228506	Salmonella enterica subsp. enterica serovar Paratyphi B str. SPB7	Salmonella enterica subsp. enterica serovar Kentucky str. CVM29188	0.9077	0
641736230	637000253	Salmonella enterica subsp. enterica serovar Typhi Ty2	Salmonella enterica subsp. enterica serovar Saintpaul str. SARA29	0.9876	.33
641736231	637000351	Yersinia pestis CO92	Salmonella enterica subsp. enterica serovar 4,[5],12:i:- str. CVM23701	0.9408	6.03
641736231	638341086	Escherichia coli E110019	Salmonella enterica subsp. enterica serovar 4,[5],12:i:- str. CVM23701	0.9775	2.88
641736231	640753023	Escherichia coli APEC O1	Salmonella enterica subsp. enterica serovar 4,[5],12:i:- str. CVM23701	0.9408	2.8
641736229	641228512	Yersinia pestis Angola	Salmonella enterica subsp. enterica serovar Dublin str. CT_02021853	0.9286	6.42
641736229	637000105	Escherichia coli CFT073	Salmonella enterica subsp. enterica serovar Dublin str. CT_02021853	0.9444	2.33
641736229	637000109	Escherichia coli UTI89	Salmonella enterica subsp. enterica serovar Dublin str. CT_02021853	0.9286	3.01
641736228	637000102	Erwinia carotovora subsp. atroseptica SCRI1043	Yersinia pestis biovar Orientalis str. F1991016	0.9605	5.09
641736228	637000252	Salmonella enterica subsp. enterica serovar Paratyphi A str. ATCC 9150	Yersinia pestis biovar Orientalis str. F1991016	0.9474	6.59
641736228	637000255	Salmonella typhimurium LT2	Yersinia pestis biovar Orientalis str. F1991016	0.9408	6.67
641736228	638341086	Escherichia coli E110019	Yersinia pestis biovar Orientalis str. F1991016	0.9663	6.2
641736228	640427142	Shigella dysenteriae Sd197	Yersinia pestis biovar Orientalis str. F1991016	0.9333	6.19
641736143	640069309	Clostridium thermocellum ATCC 27405	Clostridium perfringens C str. JGS1495	0.8194	19.15
641736143	637000076	Clostridium acetobutylicum ATCC 824	Clostridium perfringens C str. JGS1495	0.9423	10.29
641736102	637000105	Escherichia coli CFT073	Salmonella enterica subsp. enterica serovar Javiana str. GA_MM04042433	0.9474	2.4
641736105	637000095	Desulfovibrio desulfuricans G20	Salmonella enterica subsp. enterica serovar Heidelberg str. SL486	0.8984	24.87
641736105	637000355	Yersinia pseudotuberculosis IP 32953	Salmonella enterica subsp. enterica serovar Heidelberg str. SL486	0.9408	6.08
641736106	641228506	Salmonella enterica subsp. enterica serovar Paratyphi B str. SPB7	Salmonella enterica subsp. enterica serovar Heidelberg str. SL476	1.0	1.06
641736209	637000095	Desulfovibrio desulfuricans G20	Salmonella enterica subsp. enterica serovar Weltevreden str. HI_N05-537	0.8984	24.87
641736209	637000352	Yersinia pestis KIM	Salmonella enterica subsp. enterica serovar Weltevreden str. HI_N05-537	0.9408	6.42
641736197	641380428	Clostridium bolteae ATCC BAA-613	Clostridium scindens ATCC 35704	0.9506	21.1
641736172	637000095	Desulfovibrio desulfuricans G20	Providencia stuartii ATCC 25827	0.8308	26.82
637000352	637000095	Desulfovibrio desulfuricans G20	Yersinia pestis KIM	0.8507	25.31
637000288	637000093	Desulfitobacterium hafniense Y51	Streptococcus mutans UA159	0.9302	23.47
637000281	637000273	Staphylococcus aureus subsp. aureus COL	Staphylococcus epidermidis ATCC 12228	0.9688	1.31
637000253	637000102	Erwinia carotovora subsp. atroseptica SCRI1043	Salmonella enterica subsp. enterica serovar Typhi Ty2	0.9211	5.21
637000355	637000253	Salmonella enterica subsp. enterica serovar Typhi Ty2	Yersinia pseudotuberculosis IP 32953	0.9474	6.3
637000355	637000095	Desulfovibrio desulfuricans G20	Yersinia pseudotuberculosis IP 32953	0.8594	25.62
637000302	637000290	Streptococcus pneumoniae TIGR4	Streptococcus thermophilus CNRZ1066	0.8025	5
637000350	637000254	Salmonella enterica subsp. enterica serovar Typhi str. CT18	Yersinia pestis Antiqua	0.9474	6.21
637000350	637000255	Salmonella typhimurium LT2	Yersinia pestis Antiqua	0.9408	6.21
638341086	637000353	Yersinia pestis Nepal516	Escherichia coli E110019	0.9663	5.81
638341086	637000253	Salmonella enterica subsp. enterica serovar Typhi Ty2	Escherichia coli E110019	0.9775	2.93
638341142	637000259	Shewanella sp. MR-4	Oceanospirillum sp. MED92	0.8478	13.97
639633058	638341223	Vibrio angustum S14	Shewanella sp. ANA-3	0.875	9.98
639857024	637000076	Clostridium acetobutylicum ATCC 824	Clostridium cellulolyticum H10	0.8269	19.09
639857024	637000288	Streptococcus mutans UA159	Clostridium cellulolyticum H10	0.8837	25.82
640196212	637000259	Shewanella sp. MR-4	Vibrio cholerae 2740-80	0.8732	10.55
640427142	637000095	Desulfovibrio desulfuricans G20	Shigella dysenteriae Sd197	0.8939	25.31
640427146	639857024	Clostridium cellulolyticum H10	Streptococcus suis 05ZYH33	0.8333	24.26
640427118	637000288	Streptococcus mutans UA159	Lactobacillus reuteri F275	0.8256	15.76
640753023	637000252	Salmonella enterica subsp. enterica serovar Paratyphi A str. ATCC 9150	Escherichia coli APEC O1	0.9408	2.04
640753054	637000283	Staphylococcus haemolyticus JCSC1435	Staphylococcus aureus subsp. aureus str. Newman	0.9717	1.69
640753049	637000259	Shewanella sp. MR-4	Shewanella baltica OS185	0.9722	2.26
640753060	637000355	Yersinia pseudotuberculosis IP 32953	Yersinia pseudotuberculosis IP 31758	1.0	.07
640753047	640427139	Roseiflexus sp. RS-1	Roseiflexus castenholzii DSM 13941	0.8235	4.47
640963005	639633058	Shewanella sp. ANA-3	Vibrio cholerae B33	0.8732	10
640963042	640427118	Lactobacillus reuteri F275	Streptococcus pneumoniae SP3-BS71	0.8442	15.09
640963042	638341112	Lactobacillus reuteri 100-23	Streptococcus pneumoniae SP3-BS71	0.8442	15.04
640963056	637000207	Photorhabdus luminescens subsp. laumondii TTO1	Streptococcus pneumoniae SP6-BS73	0.8312	29.95
640963056	637000093	Desulfitobacterium hafniense Y51	Streptococcus pneumoniae SP6-BS73	0.8701	24.55
640963054	638341209	Streptococcus suis 89/1591	Streptococcus pneumoniae SP9-BS68	0.9239	5.89
640963055	637000207	Photorhabdus luminescens subsp. laumondii TTO1	Streptococcus pneumoniae SP11-BS70	0.8182	29.46
640963053	639857024	Clostridium cellulolyticum H10	Streptococcus pneumoniae SP14-BS69	0.8091	23.09
640963053	637000020	Bacillus halodurans C-125	Streptococcus pneumoniae SP14-BS69	0.8065	14.35
640963051	637000093	Desulfitobacterium hafniense Y51	Streptococcus pneumoniae SP19-BS75	0.8831	22.54
640963031	637000095	Desulfovibrio desulfuricans G20	Yersinia pestis CA88-4125	0.8594	24.03
641228510	640753020	Clostridium kluyveri DSM 555	Staphylococcus aureus subsp. aureus USA300_TCH1516	0.8133	23.26
641228506	637000102	Erwinia carotovora subsp. atroseptica SCRI1043	Salmonella enterica subsp. enterica serovar Paratyphi B str. SPB7	0.9145	4.96
641228506	638341086	Escherichia coli E110019	Salmonella enterica subsp. enterica serovar Paratyphi B str. SPB7	0.9775	2.88
641228506	637000255	Salmonella typhimurium LT2	Salmonella enterica subsp. enterica serovar Paratyphi B str. SPB7	1.0	.46
641228506	637000352	Yersinia pestis KIM	Salmonella enterica subsp. enterica serovar Paratyphi B str. SPB7	0.9408	6.42
641228506	640069335	Yersinia enterocolitica subsp. enterocolitica 8081	Salmonella enterica subsp. enterica serovar Paratyphi B str. SPB7	0.9474	6
641228512	637000255	Salmonella typhimurium LT2	Yersinia pestis Angola	0.9408	6.15
641228512	637000252	Salmonella enterica subsp. enterica serovar Paratyphi A str. ATCC 9150	Yersinia pestis Angola	0.9474	6.06
641736256	638341097	Fusobacterium nucleatum subsp. vincentii ATCC 49256	Fusobacterium nucleatum subsp. polymorphum ATCC 10953	0.9737	0
641736191	640753054	Staphylococcus aureus subsp. aureus str. Newman	Staphylococcus aureus subsp. aureus USA300_TCH959	0.9917	.06
641736211	640753023	Escherichia coli APEC O1	Yersinia pestis FV-1	0.9342	5.49
641736211	638341086	Escherichia coli E110019	Yersinia pestis FV-1	0.9663	5.73
641736247	638341086	Escherichia coli E110019	Yersinia pestis biovar Orientalis str. MG05-1020	0.9663	6.2
641736247	641228506	Salmonella enterica subsp. enterica serovar Paratyphi B str. SPB7	Yersinia pestis biovar Orientalis str. MG05-1020	0.9408	6.28
641736242	637000095	Desulfovibrio desulfuricans G20	Yersinia pestis biovar Antiqua str. B42003004	0.8507	25.71
641736244	637000252	Salmonella enterica subsp. enterica serovar Paratyphi A str. ATCC 9150	Yersinia pestis biovar Antiqua str. E1979001	0.9474	7
641736244	637000255	Salmonella typhimurium LT2	Yersinia pestis biovar Antiqua str. E1979001	0.9408	7.1
641736234	637000333	Vibrio cholerae O1 biovar eltor str. N16961	Salmonella enterica subsp. enterica serovar Kentucky str. CVM29188	0.8182	9.98
641736234	637000102	Erwinia carotovora subsp. atroseptica SCRI1043	Salmonella enterica subsp. enterica serovar Kentucky str. CVM29188	0.8594	4.96
641736232	637000253	Salmonella enterica subsp. enterica serovar Typhi Ty2	Salmonella enterica subsp. enterica serovar Schwarzengrund str. CVM19633	0.9814	.33
641736231	637000102	Erwinia carotovora subsp. atroseptica SCRI1043	Salmonella enterica subsp. enterica serovar 4,[5],12:i:- str. CVM23701	0.9145	4.96
641736231	637000253	Salmonella enterica subsp. enterica serovar Typhi Ty2	Salmonella enterica subsp. enterica serovar 4,[5],12:i:- str. CVM23701	1.0	.33
641736231	637000350	Yersinia pestis Antiqua	Salmonella enterica subsp. enterica serovar 4,[5],12:i:- str. CVM23701	0.9408	6.03
641736231	637000354	Yersinia pestis biovar Microtus str. 91001	Salmonella enterica subsp. enterica serovar 4,[5],12:i:- str. CVM23701	0.9408	6.03
641736231	637000355	Yersinia pseudotuberculosis IP 32953	Salmonella enterica subsp. enterica serovar 4,[5],12:i:- str. CVM23701	0.9408	6.08
641736231	640753060	Yersinia pseudotuberculosis IP 31758	Salmonella enterica subsp. enterica serovar 4,[5],12:i:- str. CVM23701	0.9408	5.96
641736229	638341086	Escherichia coli E110019	Salmonella enterica subsp. enterica serovar Dublin str. CT_02021853	0.9775	2.88
641736143	637000273	Staphylococcus aureus subsp. aureus COL	Clostridium perfringens C str. JGS1495	0.8129	21.72
641736102	637000109	Escherichia coli UTI89	Salmonella enterica subsp. enterica serovar Javiana str. GA_MM04042433	0.9298	3.07
641736102	637000355	Yersinia pseudotuberculosis IP 32953	Salmonella enterica subsp. enterica serovar Javiana str. GA_MM04042433	0.9649	6.38
641736105	637000252	Salmonella enterica subsp. enterica serovar Paratyphi A str. ATCC 9150	Salmonella enterica subsp. enterica serovar Heidelberg str. SL486	1.0	.85
641736105	637000352	Yersinia pestis KIM	Salmonella enterica subsp. enterica serovar Heidelberg str. SL486	0.9408	6.42
641736106	637000102	Erwinia carotovora subsp. atroseptica SCRI1043	Salmonella enterica subsp. enterica serovar Heidelberg str. SL476	0.9145	6.13
641736106	637000253	Salmonella enterica subsp. enterica serovar Typhi Ty2	Salmonella enterica subsp. enterica serovar Heidelberg str. SL476	1.0	.9
641736209	637000351	Yersinia pestis CO92	Salmonella enterica subsp. enterica serovar Weltevreden str. HI_N05-537	0.9408	6.03
641736209	637000354	Yersinia pestis biovar Microtus str. 91001	Salmonella enterica subsp. enterica serovar Weltevreden str. HI_N05-537	0.9408	6.03
641736209	637000355	Yersinia pseudotuberculosis IP 32953	Salmonella enterica subsp. enterica serovar Weltevreden str. HI_N05-537	0.9408	6.08
641736172	640753025	Escherichia coli HS	Providencia stuartii ATCC 25827	0.8889	7.11
641736172	637000102	Erwinia carotovora subsp. atroseptica SCRI1043	Providencia stuartii ATCC 25827	0.825	6.3
641736172	637000255	Salmonella typhimurium LT2	Providencia stuartii ATCC 25827	0.8375	7.12
641736172	640069335	Yersinia enterocolitica subsp. enterocolitica 8081	Providencia stuartii ATCC 25827	0.8375	7.14
641736163	637000254	Salmonella enterica subsp. enterica serovar Typhi str. CT18	Escherichia albertii TW07627	0.9539	3.16
641522644	640427129	Polynucleobacter sp. QLW-P1DMWA-1	Polynucleobacter necessarius STIR1	0.8806	.79
641522649	638341142	Oceanospirillum sp. MED92	Shewanella woodyi ATCC 51908	0.8791	12.33
637000351	637000255	Salmonella typhimurium LT2	Yersinia pestis CO92	0.9408	6.26
637000351	637000252	Salmonella enterica subsp. enterica serovar Paratyphi A str. ATCC 9150	Yersinia pestis CO92	0.9474	6.18
637000288	637000020	Bacillus halodurans C-125	Streptococcus mutans UA159	0.8222	15.28
637000253	637000109	Escherichia coli UTI89	Salmonella enterica subsp. enterica serovar Typhi Ty2	0.9408	2.92
637000354	637000102	Erwinia carotovora subsp. atroseptica SCRI1043	Yersinia pestis biovar Microtus str. 91001	0.9605	4.73
637000355	637000254	Salmonella enterica subsp. enterica serovar Typhi str. CT18	Yersinia pseudotuberculosis IP 32953	0.9474	6.3
637000252	637000105	Escherichia coli CFT073	Salmonella enterica subsp. enterica serovar Paratyphi A str. ATCC 9150	0.9539	2.79
637000252	637000095	Desulfovibrio desulfuricans G20	Salmonella enterica subsp. enterica serovar Paratyphi A str. ATCC 9150	0.8984	25.08
637000353	637000254	Salmonella enterica subsp. enterica serovar Typhi str. CT18	Yersinia pestis Nepal516	0.9474	6.25
638341076	637000283	Staphylococcus haemolyticus JCSC1435	Desulfitobacterium hafniense DCB-2	0.8252	18.35
638341097	637000117	Fusobacterium nucleatum subsp. nucleatum ATCC 25586	Fusobacterium nucleatum subsp. vincentii ATCC 49256	0.9667	1.53
638341086	637000351	Yersinia pestis CO92	Escherichia coli E110019	0.9663	5.81
638341112	637000143	Lactobacillus salivarius subsp. salivarius UCC118	Lactobacillus reuteri 100-23	0.8477	12.3
638341161	637000218	Pseudomonas aeruginosa PAO1	Pseudomonas aeruginosa PACS2	0.9944	0
639633052	637000206	Photobacterium profundum SS9	Psychromonas ingrahamii 37	0.8298	12.18
639857024	638341209	Streptococcus suis 89/1591	Clostridium cellulolyticum H10	0.8421	24.2
640069309	637000283	Staphylococcus haemolyticus JCSC1435	Clostridium thermocellum ATCC 27405	0.835	19.69
640069309	637000280	Staphylococcus aureus subsp. aureus USA300	Clostridium thermocellum ATCC 27405	0.8077	19.98
640427152	637000255	Salmonella typhimurium LT2	Yersinia pestis Pestoides F	0.9408	6.21
640427146	637000093	Desulfitobacterium hafniense Y51	Streptococcus suis 05ZYH33	0.88	23.06
640427146	638341207	Streptococcus pneumoniae TIGR4 454	Streptococcus suis 05ZYH33	0.9221	5.82
640427147	637000093	Desulfitobacterium hafniense Y51	Streptococcus suis 98HAH33	0.88	23.06
640753023	637000355	Yersinia pseudotuberculosis IP 32953	Escherichia coli APEC O1	0.9342	5.77
640753023	637000354	Yersinia pestis biovar Microtus str. 91001	Escherichia coli APEC O1	0.9342	5.59
640753023	640427152	Yersinia pestis Pestoides F	Escherichia coli APEC O1	0.9342	5.56
640753049	640196212	Vibrio cholerae 2740-80	Shewanella baltica OS185	0.8803	11.14
640753060	640753023	Escherichia coli APEC O1	Yersinia pseudotuberculosis IP 31758	0.9342	5.49
640753060	638341086	Escherichia coli E110019	Yersinia pseudotuberculosis IP 31758	0.9663	5.73
640753060	640427142	Shigella dysenteriae Sd197	Yersinia pseudotuberculosis IP 31758	0.9333	5.69
640963020	640963005	Vibrio cholerae B33	Vibrio cholerae 1587	1.0	.2
640963019	637000258	Shewanella oneidensis MR-1	Vibrio cholerae MAK 757	0.8354	10.9
640963019	637000259	Shewanella sp. MR-4	Vibrio cholerae MAK 757	0.8732	10.56
640963019	639633058	Shewanella sp. ANA-3	Vibrio cholerae MAK 757	0.8732	9.98
640963021	640963020	Vibrio cholerae 1587	Vibrio cholerae MZO-3	1.0	.2
640963054	637000288	Streptococcus mutans UA159	Streptococcus pneumoniae SP9-BS68	0.8923	7.38
640963054	640427146	Streptococcus suis 05ZYH33	Streptococcus pneumoniae SP9-BS68	0.9273	5.97
640963053	637000093	Desulfitobacterium hafniense Y51	Streptococcus pneumoniae SP14-BS69	0.8455	22.46
640963053	638341207	Streptococcus pneumoniae TIGR4 454	Streptococcus pneumoniae SP14-BS69	0.987	.07
640963048	637000093	Desulfitobacterium hafniense Y51	Streptococcus pneumoniae SP18-BS74	0.8455	22.45
640963051	639857024	Clostridium cellulolyticum H10	Streptococcus pneumoniae SP19-BS75	0.8312	23.2
640963051	640427147	Streptococcus suis 98HAH33	Streptococcus pneumoniae SP19-BS75	0.9351	5.95
641228506	637000105	Escherichia coli CFT073	Salmonella enterica subsp. enterica serovar Paratyphi B str. SPB7	0.9539	2.33
641228506	637000351	Yersinia pestis CO92	Salmonella enterica subsp. enterica serovar Paratyphi B str. SPB7	0.9408	6.03
641522661	637000109	Escherichia coli UTI89	Yersinia pseudotuberculosis YPIII	0.9342	5.56
641522661	637000254	Salmonella enterica subsp. enterica serovar Typhi str. CT18	Yersinia pseudotuberculosis YPIII	0.9474	6.2
641522661	637000355	Yersinia pseudotuberculosis IP 32953	Yersinia pseudotuberculosis YPIII	1.0	.07
641522661	641228512	Yersinia pestis Angola	Yersinia pseudotuberculosis YPIII	1.0	0
641522618	637000076	Clostridium acetobutylicum ATCC 824	Clostridium botulinum B str. Eklund 17B	0.8857	9.63
641522618	637000079	Clostridium perfringens str. 13	Clostridium botulinum B str. Eklund 17B	0.8762	6.66
641736256	637000117	Fusobacterium nucleatum subsp. nucleatum ATCC 25586	Fusobacterium nucleatum subsp. polymorphum ATCC 10953	0.9868	1.53
641736191	637000279	Staphylococcus aureus subsp. aureus NCTC 8325	Staphylococcus aureus subsp. aureus USA300_TCH959	0.9917	0
641736191	637000283	Staphylococcus haemolyticus JCSC1435	Staphylococcus aureus subsp. aureus USA300_TCH959	0.9692	1.63
641736191	641228510	Staphylococcus aureus subsp. aureus USA300_TCH1516	Staphylococcus aureus subsp. aureus USA300_TCH959	0.9917	.06
641736211	637000102	Erwinia carotovora subsp. atroseptica SCRI1043	Yersinia pestis FV-1	0.9605	4.65
641736211	637000252	Salmonella enterica subsp. enterica serovar Paratyphi A str. ATCC 9150	Yersinia pestis FV-1	0.9474	6.06
641736248	637000095	Desulfovibrio desulfuricans G20	Yersinia pestis biovar Antiqua str. UG05-0454	0.8507	24.1
641736243	637000095	Desulfovibrio desulfuricans G20	Yersinia pestis biovar Mediaevalis str. K1973002	0.8507	25.62
641736243	637000253	Salmonella enterica subsp. enterica serovar Typhi Ty2	Yersinia pestis biovar Mediaevalis str. K1973002	0.9474	6.3
641736242	637000102	Erwinia carotovora subsp. atroseptica SCRI1043	Yersinia pestis biovar Antiqua str. B42003004	0.9605	5.01
641736244	637000105	Escherichia coli CFT073	Yersinia pestis biovar Antiqua str. E1979001	0.9467	6.59
641736244	640753023	Escherichia coli APEC O1	Yersinia pestis biovar Antiqua str. E1979001	0.9342	6.49
641736244	638341086	Escherichia coli E110019	Yersinia pestis biovar Antiqua str. E1979001	0.9663	6.74
641736234	640963020	Vibrio cholerae 1587	Salmonella enterica subsp. enterica serovar Kentucky str. CVM29188	0.8182	9.91
641736234	637000255	Salmonella typhimurium LT2	Salmonella enterica subsp. enterica serovar Kentucky str. CVM29188	0.9077	.46
641736232	637000252	Salmonella enterica subsp. enterica serovar Paratyphi A str. ATCC 9150	Salmonella enterica subsp. enterica serovar Schwarzengrund str. CVM19633	0.9816	.85
641736230	637000254	Salmonella enterica subsp. enterica serovar Typhi str. CT18	Salmonella enterica subsp. enterica serovar Saintpaul str. SARA29	0.9876	.33
641736231	637000109	Escherichia coli UTI89	Salmonella enterica subsp. enterica serovar 4,[5],12:i:- str. CVM23701	0.9408	3.01
641736231	637000353	Yersinia pestis Nepal516	Salmonella enterica subsp. enterica serovar 4,[5],12:i:- str. CVM23701	0.9408	6.03
641736231	638341243	Yersinia pestis biovar Orientalis str. IP275	Salmonella enterica subsp. enterica serovar 4,[5],12:i:- str. CVM23701	0.9355	6.1
641736231	640069335	Yersinia enterocolitica subsp. enterocolitica 8081	Salmonella enterica subsp. enterica serovar 4,[5],12:i:- str. CVM23701	0.9474	6
641736229	640753060	Yersinia pseudotuberculosis IP 31758	Salmonella enterica subsp. enterica serovar Dublin str. CT_02021853	0.9286	5.96
641736229	637000253	Salmonella enterica subsp. enterica serovar Typhi Ty2	Salmonella enterica subsp. enterica serovar Dublin str. CT_02021853	0.9921	.33
641736228	637000254	Salmonella enterica subsp. enterica serovar Typhi str. CT18	Yersinia pestis biovar Orientalis str. F1991016	0.9474	6.66
641736184	637000079	Clostridium perfringens str. 13	Eubacterium siraeum DSM 15702	0.8041	21.17
641736143	637000279	Staphylococcus aureus subsp. aureus NCTC 8325	Clostridium perfringens C str. JGS1495	0.8129	21.72
641736102	637000095	Desulfovibrio desulfuricans G20	Salmonella enterica subsp. enterica serovar Javiana str. GA_MM04042433	0.9474	25.49
641736102	637000102	Erwinia carotovora subsp. atroseptica SCRI1043	Salmonella enterica subsp. enterica serovar Javiana str. GA_MM04042433	0.9464	5.31
641736102	637000352	Yersinia pestis KIM	Salmonella enterica subsp. enterica serovar Javiana str. GA_MM04042433	0.9649	6.31
641736102	638341086	Escherichia coli E110019	Salmonella enterica subsp. enterica serovar Javiana str. GA_MM04042433	0.9474	3.07
641736102	638341243	Yersinia pestis biovar Orientalis str. IP275	Salmonella enterica subsp. enterica serovar Javiana str. GA_MM04042433	0.9649	6.48
641736102	640427142	Shigella dysenteriae Sd197	Salmonella enterica subsp. enterica serovar Javiana str. GA_MM04042433	0.8966	3
641736102	640753023	Escherichia coli APEC O1	Salmonella enterica subsp. enterica serovar Javiana str. GA_MM04042433	0.9298	2.87
641736105	637000254	Salmonella enterica subsp. enterica serovar Typhi str. CT18	Salmonella enterica subsp. enterica serovar Heidelberg str. SL486	1.0	.33
641736105	638341243	Yersinia pestis biovar Orientalis str. IP275	Salmonella enterica subsp. enterica serovar Heidelberg str. SL486	0.9355	6.1
641736105	640427152	Yersinia pestis Pestoides F	Salmonella enterica subsp. enterica serovar Heidelberg str. SL486	0.9408	6.03
641736105	640753060	Yersinia pseudotuberculosis IP 31758	Salmonella enterica subsp. enterica serovar Heidelberg str. SL486	0.9408	5.96
641736106	640753060	Yersinia pseudotuberculosis IP 31758	Salmonella enterica subsp. enterica serovar Heidelberg str. SL476	0.9408	6.87
641736163	637000102	Erwinia carotovora subsp. atroseptica SCRI1043	Escherichia albertii TW07627	0.9079	5.77
641736163	640069335	Yersinia enterocolitica subsp. enterocolitica 8081	Escherichia albertii TW07627	0.9276	6.45
637000351	637000253	Salmonella enterica subsp. enterica serovar Typhi Ty2	Yersinia pestis CO92	0.9474	6.25
637000352	637000252	Salmonella enterica subsp. enterica serovar Paratyphi A str. ATCC 9150	Yersinia pestis KIM	0.9474	6.06
637000252	637000109	Escherichia coli UTI89	Salmonella enterica subsp. enterica serovar Paratyphi A str. ATCC 9150	0.9408	2.24
637000283	637000079	Clostridium perfringens str. 13	Staphylococcus haemolyticus JCSC1435	0.8252	21.28
637000283	637000281	Staphylococcus epidermidis ATCC 12228	Staphylococcus haemolyticus JCSC1435	0.9906	1.37
637000353	637000095	Desulfovibrio desulfuricans G20	Yersinia pestis Nepal516	0.8594	25.42
638341209	637000143	Lactobacillus salivarius subsp. salivarius UCC118	Streptococcus suis 89/1591	0.8211	15.04
638341086	637000255	Salmonella typhimurium LT2	Escherichia coli E110019	0.9775	3.07
638341086	637000355	Yersinia pseudotuberculosis IP 32953	Escherichia coli E110019	0.9663	5.99
638341243	638341086	Escherichia coli E110019	Yersinia pestis biovar Orientalis str. IP275	0.9663	5.89
638341243	637000254	Salmonella enterica subsp. enterica serovar Typhi str. CT18	Yersinia pestis biovar Orientalis str. IP275	0.9355	6.32
638341243	637000253	Salmonella enterica subsp. enterica serovar Typhi Ty2	Yersinia pestis biovar Orientalis str. IP275	0.9435	6.32
639279312	637000240	Rhodopseudomonas palustris HaA2	Rhodopseudomonas palustris BisA53	0.887	1.24
639633062	637000290	Streptococcus pneumoniae TIGR4	Streptococcus thermophilus LMD-9	0.8387	5
639857024	637000093	Desulfitobacterium hafniense Y51	Clostridium cellulolyticum H10	0.894	18.55
640069335	637000351	Yersinia pestis CO92	Yersinia enterocolitica subsp. enterocolitica 8081	0.9671	2.26
640069335	638341243	Yersinia pestis biovar Orientalis str. IP275	Yersinia enterocolitica subsp. enterocolitica 8081	0.952	2.33
640069335	637000252	Salmonella enterica subsp. enterica serovar Paratyphi A str. ATCC 9150	Yersinia enterocolitica subsp. enterocolitica 8081	0.9474	6.53
640069335	637000254	Salmonella enterica subsp. enterica serovar Typhi str. CT18	Yersinia enterocolitica subsp. enterocolitica 8081	0.9474	6.22
640069335	637000255	Salmonella typhimurium LT2	Yersinia enterocolitica subsp. enterocolitica 8081	0.9474	6.38
640069309	637000279	Staphylococcus aureus subsp. aureus NCTC 8325	Clostridium thermocellum ATCC 27405	0.8077	19.98
640069309	637000076	Clostridium acetobutylicum ATCC 824	Clostridium thermocellum ATCC 27405	0.8141	17.76
640427142	637000102	Erwinia carotovora subsp. atroseptica SCRI1043	Shigella dysenteriae Sd197	0.9	5.06
640427142	637000253	Salmonella enterica subsp. enterica serovar Typhi Ty2	Shigella dysenteriae Sd197	0.9444	2.85
640427147	639857024	Clostridium cellulolyticum H10	Streptococcus suis 98HAH33	0.8333	24.55
640427151	637000259	Shewanella sp. MR-4	Vibrio cholerae O395	0.8732	10.55
640753023	637000253	Salmonella enterica subsp. enterica serovar Typhi Ty2	Escherichia coli APEC O1	0.9408	2.72
640753023	637000351	Yersinia pestis CO92	Escherichia coli APEC O1	0.9342	5.59
640753054	637000076	Clostridium acetobutylicum ATCC 824	Staphylococcus aureus subsp. aureus str. Newman	0.8205	20.16
640753054	637000281	Staphylococcus epidermidis ATCC 12228	Staphylococcus aureus subsp. aureus str. Newman	0.9688	1.38
640753020	639633062	Streptococcus thermophilus LMD-9	Clostridium kluyveri DSM 555	0.8125	24.98
640753060	637000252	Salmonella enterica subsp. enterica serovar Paratyphi A str. ATCC 9150	Yersinia pseudotuberculosis IP 31758	0.9474	6.06
640963020	640963006	Vibrio cholerae NCTC 8457	Vibrio cholerae 1587	1.0	.13
640963020	637000333	Vibrio cholerae O1 biovar eltor str. N16961	Vibrio cholerae 1587	1.0	.2
640963020	640427151	Vibrio cholerae O395	Vibrio cholerae 1587	1.0	.13
640963021	637000259	Shewanella sp. MR-4	Vibrio cholerae MZO-3	0.8732	10.56
640963006	637000258	Shewanella oneidensis MR-1	Vibrio cholerae NCTC 8457	0.8354	10.9
640963005	640753049	Shewanella baltica OS185	Vibrio cholerae B33	0.8803	11.14
640963005	640963004	Vibrio cholerae MZO-2	Vibrio cholerae B33	0.9862	0
640963042	637000093	Desulfitobacterium hafniense Y51	Streptococcus pneumoniae SP3-BS71	0.8831	22.46
640963042	637000288	Streptococcus mutans UA159	Streptococcus pneumoniae SP3-BS71	0.8923	7.24
640963042	639857024	Clostridium cellulolyticum H10	Streptococcus pneumoniae SP3-BS71	0.8312	23.09
640963056	640427118	Lactobacillus reuteri F275	Streptococcus pneumoniae SP6-BS73	0.8312	16.2
640963055	638341112	Lactobacillus reuteri 100-23	Streptococcus pneumoniae SP11-BS70	0.8312	15.04
640963053	640427146	Streptococcus suis 05ZYH33	Streptococcus pneumoniae SP14-BS69	0.9273	5.75
640963053	639633062	Streptococcus thermophilus LMD-9	Streptococcus pneumoniae SP14-BS69	0.828	5
640963051	638341209	Streptococcus suis 89/1591	Streptococcus pneumoniae SP19-BS75	0.8659	5.82
640963031	637000255	Salmonella typhimurium LT2	Yersinia pestis CA88-4125	0.9408	6.88
640963031	640069335	Yersinia enterocolitica subsp. enterocolitica 8081	Yersinia pestis CA88-4125	0.9671	2.65
641228510	637000283	Staphylococcus haemolyticus JCSC1435	Staphylococcus aureus subsp. aureus USA300_TCH1516	0.9717	1.69
641228506	637000350	Yersinia pestis Antiqua	Salmonella enterica subsp. enterica serovar Paratyphi B str. SPB7	0.9408	6.03
641228506	637000109	Escherichia coli UTI89	Salmonella enterica subsp. enterica serovar Paratyphi B str. SPB7	0.9408	3.01
641228506	637000252	Salmonella enterica subsp. enterica serovar Paratyphi A str. ATCC 9150	Salmonella enterica subsp. enterica serovar Paratyphi B str. SPB7	1.0	.85
641228506	640427152	Yersinia pestis Pestoides F	Salmonella enterica subsp. enterica serovar Paratyphi B str. SPB7	0.9408	6.03
641228506	640963031	Yersinia pestis CA88-4125	Salmonella enterica subsp. enterica serovar Paratyphi B str. SPB7	0.9408	6.67
641228512	637000253	Salmonella enterica subsp. enterica serovar Typhi Ty2	Yersinia pestis Angola	0.9474	6.2
641522661	640427142	Shigella dysenteriae Sd197	Yersinia pseudotuberculosis YPIII	0.9333	5.69
641522649	637000259	Shewanella sp. MR-4	Shewanella woodyi ATCC 51908	0.8125	6.31
641736211	640069335	Yersinia enterocolitica subsp. enterocolitica 8081	Yersinia pestis FV-1	0.9671	2.26
641736248	640069335	Yersinia enterocolitica subsp. enterocolitica 8081	Yersinia pestis biovar Antiqua str. UG05-0454	0.9671	2.56
641736247	637000255	Salmonella typhimurium LT2	Yersinia pestis biovar Orientalis str. MG05-1020	0.9408	6.52
641736243	637000252	Salmonella enterica subsp. enterica serovar Paratyphi A str. ATCC 9150	Yersinia pestis biovar Mediaevalis str. K1973002	0.9474	6.23
641736242	637000255	Salmonella typhimurium LT2	Yersinia pestis biovar Antiqua str. B42003004	0.9408	6.58
641736242	638341086	Escherichia coli E110019	Yersinia pestis biovar Antiqua str. B42003004	0.9663	6.11
641736234	640196212	Vibrio cholerae 2740-80	Salmonella enterica subsp. enterica serovar Kentucky str. CVM29188	0.8182	9.98
641736234	640753049	Shewanella baltica OS185	Salmonella enterica subsp. enterica serovar Kentucky str. CVM29188	0.8099	13.21
641736234	640963004	Vibrio cholerae MZO-2	Salmonella enterica subsp. enterica serovar Kentucky str. CVM29188	0.8182	9.98
641736234	640963005	Vibrio cholerae B33	Salmonella enterica subsp. enterica serovar Kentucky str. CVM29188	0.8182	9.98
641736231	637000095	Desulfovibrio desulfuricans G20	Salmonella enterica subsp. enterica serovar 4,[5],12:i:- str. CVM23701	0.8984	24.87
641736231	637000252	Salmonella enterica subsp. enterica serovar Paratyphi A str. ATCC 9150	Salmonella enterica subsp. enterica serovar 4,[5],12:i:- str. CVM23701	1.0	.85
641736229	640069335	Yersinia enterocolitica subsp. enterocolitica 8081	Salmonella enterica subsp. enterica serovar Dublin str. CT_02021853	0.9286	6
641736229	637000254	Salmonella enterica subsp. enterica serovar Typhi str. CT18	Salmonella enterica subsp. enterica serovar Dublin str. CT_02021853	0.9921	.33
641736229	637000255	Salmonella typhimurium LT2	Salmonella enterica subsp. enterica serovar Dublin str. CT_02021853	0.9885	.46
641736228	637000253	Salmonella enterica subsp. enterica serovar Typhi Ty2	Yersinia pestis biovar Orientalis str. F1991016	0.9474	6.66
641736184	637000076	Clostridium acetobutylicum ATCC 824	Eubacterium siraeum DSM 15702	0.8108	21.22
641736143	639857024	Clostridium cellulolyticum H10	Clostridium perfringens C str. JGS1495	0.8333	20.94
641736143	637000280	Staphylococcus aureus subsp. aureus USA300	Clostridium perfringens C str. JGS1495	0.8129	21.72
641736102	637000351	Yersinia pestis CO92	Salmonella enterica subsp. enterica serovar Javiana str. GA_MM04042433	0.9649	6.41
641736102	637000353	Yersinia pestis Nepal516	Salmonella enterica subsp. enterica serovar Javiana str. GA_MM04042433	0.9649	6.41
641736102	637000354	Yersinia pestis biovar Microtus str. 91001	Salmonella enterica subsp. enterica serovar Javiana str. GA_MM04042433	0.9649	6.41
641736102	640427152	Yersinia pestis Pestoides F	Salmonella enterica subsp. enterica serovar Javiana str. GA_MM04042433	0.9649	6.38
641736105	637000105	Escherichia coli CFT073	Salmonella enterica subsp. enterica serovar Heidelberg str. SL486	0.9539	2.33
641736209	637000102	Erwinia carotovora subsp. atroseptica SCRI1043	Salmonella enterica subsp. enterica serovar Weltevreden str. HI_N05-537	0.9145	4.96
641736209	638341243	Yersinia pestis biovar Orientalis str. IP275	Salmonella enterica subsp. enterica serovar Weltevreden str. HI_N05-537	0.9355	6.1
641736209	640753060	Yersinia pseudotuberculosis IP 31758	Salmonella enterica subsp. enterica serovar Weltevreden str. HI_N05-537	0.9408	5.96
641736172	637000251	Salmonella enterica subsp. enterica serovar Choleraesuis str. SC-B67	Providencia stuartii ATCC 25827	0.8725	7.27
641736172	641228506	Salmonella enterica subsp. enterica serovar Paratyphi B str. SPB7	Providencia stuartii ATCC 25827	0.8375	7.06
641736163	637000095	Desulfovibrio desulfuricans G20	Escherichia albertii TW07627	0.8582	25.44
641736163	641228506	Salmonella enterica subsp. enterica serovar Paratyphi B str. SPB7	Escherichia albertii TW07627	0.9539	3.23
637000290	637000288	Streptococcus mutans UA159	Streptococcus pneumoniae TIGR4	0.8889	7.24
637000351	637000095	Desulfovibrio desulfuricans G20	Yersinia pestis CO92	0.8433	25.42
637000351	637000102	Erwinia carotovora subsp. atroseptica SCRI1043	Yersinia pestis CO92	0.9605	4.73
637000255	637000109	Escherichia coli UTI89	Salmonella typhimurium LT2	0.9349	3.19
637000255	637000252	Salmonella enterica subsp. enterica serovar Paratyphi A str. ATCC 9150	Salmonella typhimurium LT2	1.0	.91
637000255	637000253	Salmonella enterica subsp. enterica serovar Typhi Ty2	Salmonella typhimurium LT2	1.0	.65
637000254	637000102	Erwinia carotovora subsp. atroseptica SCRI1043	Salmonella enterica subsp. enterica serovar Typhi str. CT18	0.9211	5.21
637000079	637000076	Clostridium acetobutylicum ATCC 824	Clostridium perfringens str. 13	0.9231	9.8
637000352	637000253	Salmonella enterica subsp. enterica serovar Typhi Ty2	Yersinia pestis KIM	0.9474	6.2
637000201	637000020	Bacillus halodurans C-125	Oceanobacillus iheyensis HTE831	0.891	8.54
637000281	637000079	Clostridium perfringens str. 13	Staphylococcus epidermidis ATCC 12228	0.8065	21.42
637000281	637000279	Staphylococcus aureus subsp. aureus NCTC 8325	Staphylococcus epidermidis ATCC 12228	0.9688	1.31
637000354	637000254	Salmonella enterica subsp. enterica serovar Typhi str. CT18	Yersinia pestis biovar Microtus str. 91001	0.9474	6.25
637000355	637000255	Salmonella typhimurium LT2	Yersinia pseudotuberculosis IP 32953	0.9408	6.31
637000283	637000201	Oceanobacillus iheyensis HTE831	Staphylococcus haemolyticus JCSC1435	0.8058	10.55
637000353	637000102	Erwinia carotovora subsp. atroseptica SCRI1043	Yersinia pestis Nepal516	0.9605	4.73
637000353	637000252	Salmonella enterica subsp. enterica serovar Paratyphi A str. ATCC 9150	Yersinia pestis Nepal516	0.9474	6.18
637000353	637000253	Salmonella enterica subsp. enterica serovar Typhi Ty2	Yersinia pestis Nepal516	0.9474	6.25
638341086	637000102	Erwinia carotovora subsp. atroseptica SCRI1043	Escherichia coli E110019	0.9326	4.95
638341086	637000350	Yersinia pestis Antiqua	Escherichia coli E110019	0.9663	5.8
638341086	637000354	Yersinia pestis biovar Microtus str. 91001	Escherichia coli E110019	0.9663	5.81
639633058	637000259	Shewanella sp. MR-4	Shewanella sp. ANA-3	0.9931	1.25
639633058	637000333	Vibrio cholerae O1 biovar eltor str. N16961	Shewanella sp. ANA-3	0.8732	10
639857024	638341076	Desulfitobacterium hafniense DCB-2	Clostridium cellulolyticum H10	0.8013	18.82
640069335	637000354	Yersinia pestis biovar Microtus str. 91001	Yersinia enterocolitica subsp. enterocolitica 8081	0.9671	2.26
640069309	637000273	Staphylococcus aureus subsp. aureus COL	Clostridium thermocellum ATCC 27405	0.8077	19.98
640427142	637000255	Salmonella typhimurium LT2	Shigella dysenteriae Sd197	0.9444	3.33
640427147	637000288	Streptococcus mutans UA159	Streptococcus suis 98HAH33	0.9556	8.27
640612206	640427146	Streptococcus suis 05ZYH33	Collinsella aerofaciens ATCC 25986	0.8133	27.17
640612204	640427114	Flavobacterium johnsoniae UW101	Flavobacteria bacterium BAL38	0.8056	8.29
640753054	637000282	Staphylococcus epidermidis RP62A	Staphylococcus aureus subsp. aureus str. Newman	0.9562	1.38
640753060	637000109	Escherichia coli UTI89	Yersinia pseudotuberculosis IP 31758	0.9349	5.55
640753060	637000102	Erwinia carotovora subsp. atroseptica SCRI1043	Yersinia pseudotuberculosis IP 31758	0.9605	4.65
640963006	637000259	Shewanella sp. MR-4	Vibrio cholerae NCTC 8457	0.8732	10.56
640963006	639633058	Shewanella sp. ANA-3	Vibrio cholerae NCTC 8457	0.8732	9.98
640963005	637000259	Shewanella sp. MR-4	Vibrio cholerae B33	0.8732	10.55
640963005	637000258	Shewanella oneidensis MR-1	Vibrio cholerae B33	0.8354	10.9
640963042	638341207	Streptococcus pneumoniae TIGR4 454	Streptococcus pneumoniae SP3-BS71	0.9481	.07
640963054	639857024	Clostridium cellulolyticum H10	Streptococcus pneumoniae SP9-BS68	0.8091	23.19
640963055	637000093	Desulfitobacterium hafniense Y51	Streptococcus pneumoniae SP11-BS70	0.8701	22.46
640963055	638341207	Streptococcus pneumoniae TIGR4 454	Streptococcus pneumoniae SP11-BS70	0.9351	.07
640963048	640427146	Streptococcus suis 05ZYH33	Streptococcus pneumoniae SP18-BS74	0.9273	5.83
640963048	640427147	Streptococcus suis 98HAH33	Streptococcus pneumoniae SP18-BS74	0.9273	5.88
640963048	638341209	Streptococcus suis 89/1591	Streptococcus pneumoniae SP18-BS74	0.9239	5.75
640963052	638341209	Streptococcus suis 89/1591	Streptococcus pneumoniae SP23-BS72	0.9239	5.68
640963031	638341086	Escherichia coli E110019	Yersinia pestis CA88-4125	0.9663	6.55
641228510	637000281	Staphylococcus epidermidis ATCC 12228	Staphylococcus aureus subsp. aureus USA300_TCH1516	0.9688	1.38
641228510	637000282	Staphylococcus epidermidis RP62A	Staphylococcus aureus subsp. aureus USA300_TCH1516	0.9562	1.38
641228506	637000095	Desulfovibrio desulfuricans G20	Salmonella enterica subsp. enterica serovar Paratyphi B str. SPB7	0.8984	24.87
641228506	637000355	Yersinia pseudotuberculosis IP 32953	Salmonella enterica subsp. enterica serovar Paratyphi B str. SPB7	0.9408	6.08
641228506	637000354	Yersinia pestis biovar Microtus str. 91001	Salmonella enterica subsp. enterica serovar Paratyphi B str. SPB7	0.9408	6.03
641228512	640069335	Yersinia enterocolitica subsp. enterocolitica 8081	Yersinia pestis Angola	0.9671	2.26
641228512	641228506	Salmonella enterica subsp. enterica serovar Paratyphi B str. SPB7	Yersinia pestis Angola	0.9408	6.42
641522640	639857035	Lyngbya sp. PCC 8106	Microcystis aeruginosa NIES-843	0.8312	12.86
641522661	637000252	Salmonella enterica subsp. enterica serovar Paratyphi A str. ATCC 9150	Yersinia pseudotuberculosis YPIII	0.9474	6.06
641522661	640753023	Escherichia coli APEC O1	Yersinia pseudotuberculosis YPIII	0.9342	5.49
641522661	641228506	Salmonella enterica subsp. enterica serovar Paratyphi B str. SPB7	Yersinia pseudotuberculosis YPIII	0.9408	6.42
641522630	640612217	Haemophilus influenzae 3655	Haemophilus somnus 2336	0.85	8.87
641736191	637000273	Staphylococcus aureus subsp. aureus COL	Staphylococcus aureus subsp. aureus USA300_TCH959	0.9917	0
641736211	637000253	Salmonella enterica subsp. enterica serovar Typhi Ty2	Yersinia pestis FV-1	0.9474	6.2
641736247	637000253	Salmonella enterica subsp. enterica serovar Typhi Ty2	Yersinia pestis biovar Orientalis str. MG05-1020	0.9474	6.51
641736247	640069335	Yersinia enterocolitica subsp. enterocolitica 8081	Yersinia pestis biovar Orientalis str. MG05-1020	0.9671	2.5
641736242	637000254	Salmonella enterica subsp. enterica serovar Typhi str. CT18	Yersinia pestis biovar Antiqua str. B42003004	0.9474	6.57
641736242	640753023	Escherichia coli APEC O1	Yersinia pestis biovar Antiqua str. B42003004	0.9342	5.89
641736242	640427142	Shigella dysenteriae Sd197	Yersinia pestis biovar Antiqua str. B42003004	0.9333	6.1
641736234	640963021	Vibrio cholerae MZO-3	Salmonella enterica subsp. enterica serovar Kentucky str. CVM29188	0.8182	9.99
641736229	640753023	Escherichia coli APEC O1	Salmonella enterica subsp. enterica serovar Dublin str. CT_02021853	0.9286	2.8
641736229	641228506	Salmonella enterica subsp. enterica serovar Paratyphi B str. SPB7	Salmonella enterica subsp. enterica serovar Dublin str. CT_02021853	0.9921	0
641736229	637000095	Desulfovibrio desulfuricans G20	Salmonella enterica subsp. enterica serovar Dublin str. CT_02021853	0.8922	24.87
641736229	637000352	Yersinia pestis KIM	Salmonella enterica subsp. enterica serovar Dublin str. CT_02021853	0.9286	6.42
641736229	637000354	Yersinia pestis biovar Microtus str. 91001	Salmonella enterica subsp. enterica serovar Dublin str. CT_02021853	0.9286	6.03
641736228	637000095	Desulfovibrio desulfuricans G20	Yersinia pestis biovar Orientalis str. F1991016	0.8507	25.78
641736228	640753023	Escherichia coli APEC O1	Yersinia pestis biovar Orientalis str. F1991016	0.9342	5.98
641736143	637000281	Staphylococcus epidermidis ATCC 12228	Clostridium perfringens C str. JGS1495	0.8258	21.69
641736143	637000283	Staphylococcus haemolyticus JCSC1435	Clostridium perfringens C str. JGS1495	0.8544	21.51
641736153	637000076	Clostridium acetobutylicum ATCC 824	Clostridium perfringens CPE str. F4969	0.9231	9.8
641736153	639857024	Clostridium cellulolyticum H10	Clostridium perfringens CPE str. F4969	0.8205	20.75
641736105	637000102	Erwinia carotovora subsp. atroseptica SCRI1043	Salmonella enterica subsp. enterica serovar Heidelberg str. SL486	0.9145	4.96
641736105	640963031	Yersinia pestis CA88-4125	Salmonella enterica subsp. enterica serovar Heidelberg str. SL486	0.9408	6.67
641736105	641228512	Yersinia pestis Angola	Salmonella enterica subsp. enterica serovar Heidelberg str. SL486	0.9408	6.42
641736106	640069335	Yersinia enterocolitica subsp. enterocolitica 8081	Salmonella enterica subsp. enterica serovar Heidelberg str. SL476	0.9474	7.26
641736209	640069335	Yersinia enterocolitica subsp. enterocolitica 8081	Salmonella enterica subsp. enterica serovar Weltevreden str. HI_N05-537	0.9474	6
641736209	640427152	Yersinia pestis Pestoides F	Salmonella enterica subsp. enterica serovar Weltevreden str. HI_N05-537	0.9408	6.03
641736172	637000105	Escherichia coli CFT073	Providencia stuartii ATCC 25827	0.8125	6.83
641736163	637000252	Salmonella enterica subsp. enterica serovar Paratyphi A str. ATCC 9150	Escherichia albertii TW07627	0.9539	2.47
637000290	637000020	Bacillus halodurans C-125	Streptococcus pneumoniae TIGR4	0.8129	14.35
637000255	637000254	Salmonella enterica subsp. enterica serovar Typhi str. CT18	Salmonella typhimurium LT2	1.0	.65
637000352	637000255	Salmonella typhimurium LT2	Yersinia pestis KIM	0.9408	6.15
637000105	637000095	Desulfovibrio desulfuricans G20	Escherichia coli CFT073	0.8582	25.16
637000105	637000102	Erwinia carotovora subsp. atroseptica SCRI1043	Escherichia coli CFT073	0.9079	4.79
637000102	637000095	Desulfovibrio desulfuricans G20	Erwinia carotovora subsp. atroseptica SCRI1043	0.8438	26.06
637000253	637000105	Escherichia coli CFT073	Salmonella enterica subsp. enterica serovar Typhi Ty2	0.9539	2.25
637000303	637000290	Streptococcus pneumoniae TIGR4	Streptococcus thermophilus LMG 18311	0.8025	5
637000302	637000020	Bacillus halodurans C-125	Streptococcus thermophilus CNRZ1066	0.8141	15.6
637000283	637000076	Clostridium acetobutylicum ATCC 824	Staphylococcus haemolyticus JCSC1435	0.8447	20.24
637000109	637000095	Desulfovibrio desulfuricans G20	Escherichia coli UTI89	0.8507	25.52
637000109	637000102	Erwinia carotovora subsp. atroseptica SCRI1043	Escherichia coli UTI89	0.8947	5.27
637000350	637000253	Salmonella enterica subsp. enterica serovar Typhi Ty2	Yersinia pestis Antiqua	0.9474	6.21
638341097	637000283	Staphylococcus haemolyticus JCSC1435	Fusobacterium nucleatum subsp. vincentii ATCC 49256	0.8447	28.99
638341207	637000288	Streptococcus mutans UA159	Streptococcus pneumoniae TIGR4 454	0.8769	7.26
638341207	637000093	Desulfitobacterium hafniense Y51	Streptococcus pneumoniae TIGR4 454	0.8701	22.46
638341243	637000095	Desulfovibrio desulfuricans G20	Yersinia pestis biovar Orientalis str. IP275	0.8416	25.51
638341112	637000288	Streptococcus mutans UA159	Lactobacillus reuteri 100-23	0.8256	15.56
639633062	637000020	Bacillus halodurans C-125	Streptococcus thermophilus LMD-9	0.8172	15.6
640069335	637000352	Yersinia pestis KIM	Yersinia enterocolitica subsp. enterocolitica 8081	0.9671	2.26
640069335	637000355	Yersinia pseudotuberculosis IP 32953	Yersinia enterocolitica subsp. enterocolitica 8081	0.9671	2.35
640069335	637000253	Salmonella enterica subsp. enterica serovar Typhi Ty2	Yersinia enterocolitica subsp. enterocolitica 8081	0.9474	6.22
640069335	637000095	Desulfovibrio desulfuricans G20	Yersinia enterocolitica subsp. enterocolitica 8081	0.8906	26.61
640427142	637000252	Salmonella enterica subsp. enterica serovar Paratyphi A str. ATCC 9150	Shigella dysenteriae Sd197	0.9444	2.92
640427152	637000095	Desulfovibrio desulfuricans G20	Yersinia pestis Pestoides F	0.8594	25.31
640427152	637000254	Salmonella enterica subsp. enterica serovar Typhi str. CT18	Yersinia pestis Pestoides F	0.9474	6.21
640427152	637000253	Salmonella enterica subsp. enterica serovar Typhi Ty2	Yersinia pestis Pestoides F	0.9474	6.21
640427152	638341086	Escherichia coli E110019	Yersinia pestis Pestoides F	0.9663	5.8
640427146	637000288	Streptococcus mutans UA159	Streptococcus suis 05ZYH33	0.9556	8.17
640753023	637000095	Desulfovibrio desulfuricans G20	Escherichia coli APEC O1	0.8594	25.31
640753023	637000255	Salmonella typhimurium LT2	Escherichia coli APEC O1	0.9408	2.99
640753023	637000350	Yersinia pestis Antiqua	Escherichia coli APEC O1	0.9342	5.56
640753023	638341243	Yersinia pestis biovar Orientalis str. IP275	Escherichia coli APEC O1	0.92	5.66
640753049	640427151	Vibrio cholerae O395	Shewanella baltica OS185	0.8803	11.14
640753020	637000280	Staphylococcus aureus subsp. aureus USA300	Clostridium kluyveri DSM 555	0.8133	23.25
640753060	637000095	Desulfovibrio desulfuricans G20	Yersinia pseudotuberculosis IP 31758	0.8507	25.31
640753060	640069335	Yersinia enterocolitica subsp. enterocolitica 8081	Yersinia pseudotuberculosis IP 31758	0.9671	2.26
640963020	640753049	Shewanella baltica OS185	Vibrio cholerae 1587	0.8803	11.13
640963020	637000258	Shewanella oneidensis MR-1	Vibrio cholerae 1587	0.8354	10.68
640963004	640753049	Shewanella baltica OS185	Vibrio cholerae MZO-2	0.8662	11.14
640963004	637000259	Shewanella sp. MR-4	Vibrio cholerae MZO-2	0.8592	10.55
640963004	639633058	Shewanella sp. ANA-3	Vibrio cholerae MZO-2	0.8592	10
640963042	637000207	Photorhabdus luminescens subsp. laumondii TTO1	Streptococcus pneumoniae SP3-BS71	0.8312	29.46
640963056	637000143	Lactobacillus salivarius subsp. salivarius UCC118	Streptococcus pneumoniae SP6-BS73	0.8182	15.33
640963055	638341209	Streptococcus suis 89/1591	Streptococcus pneumoniae SP11-BS70	0.9322	5.68
640963055	639857024	Clostridium cellulolyticum H10	Streptococcus pneumoniae SP11-BS70	0.8182	23.09
640963051	637000207	Photorhabdus luminescens subsp. laumondii TTO1	Streptococcus pneumoniae SP19-BS75	0.8312	29.48
640963052	640427146	Streptococcus suis 05ZYH33	Streptococcus pneumoniae SP23-BS72	0.9091	5.75
641228510	640069309	Clostridium thermocellum ATCC 27405	Staphylococcus aureus subsp. aureus USA300_TCH1516	0.8077	20.08
641228512	640753023	Escherichia coli APEC O1	Yersinia pestis Angola	0.9342	5.49
641228512	638341086	Escherichia coli E110019	Yersinia pestis Angola	0.9663	5.73
641522661	637000102	Erwinia carotovora subsp. atroseptica SCRI1043	Yersinia pseudotuberculosis YPIII	0.9605	4.65
641522661	637000253	Salmonella enterica subsp. enterica serovar Typhi Ty2	Yersinia pseudotuberculosis YPIII	0.9474	6.2
641522661	640069335	Yersinia enterocolitica subsp. enterocolitica 8081	Yersinia pseudotuberculosis YPIII	0.9671	2.26
641736191	637000281	Staphylococcus epidermidis ATCC 12228	Staphylococcus aureus subsp. aureus USA300_TCH959	0.9664	1.31
641736248	637000102	Erwinia carotovora subsp. atroseptica SCRI1043	Yersinia pestis biovar Antiqua str. UG05-0454	0.9605	5.37
641736248	637000252	Salmonella enterica subsp. enterica serovar Paratyphi A str. ATCC 9150	Yersinia pestis biovar Antiqua str. UG05-0454	0.9474	7
641736248	637000254	Salmonella enterica subsp. enterica serovar Typhi str. CT18	Yersinia pestis biovar Antiqua str. UG05-0454	0.9474	7
641736247	637000095	Desulfovibrio desulfuricans G20	Yersinia pestis biovar Orientalis str. MG05-1020	0.8507	25.88
641736247	640427142	Shigella dysenteriae Sd197	Yersinia pestis biovar Orientalis str. MG05-1020	0.9333	6.18
641736247	640753023	Escherichia coli APEC O1	Yersinia pestis biovar Orientalis str. MG05-1020	0.9342	5.97
641736242	637000105	Escherichia coli CFT073	Yersinia pestis biovar Antiqua str. B42003004	0.9467	5.97
641736244	641228506	Salmonella enterica subsp. enterica serovar Paratyphi B str. SPB7	Yersinia pestis biovar Antiqua str. E1979001	0.9408	6.83
641736234	640963006	Vibrio cholerae NCTC 8457	Salmonella enterica subsp. enterica serovar Kentucky str. CVM29188	0.8182	9.91
641736231	640427152	Yersinia pestis Pestoides F	Salmonella enterica subsp. enterica serovar 4,[5],12:i:- str. CVM23701	0.9408	6.03
641736231	641228512	Yersinia pestis Angola	Salmonella enterica subsp. enterica serovar 4,[5],12:i:- str. CVM23701	0.9408	6.42
641736229	640427152	Yersinia pestis Pestoides F	Salmonella enterica subsp. enterica serovar Dublin str. CT_02021853	0.9286	6.03
641736229	637000350	Yersinia pestis Antiqua	Salmonella enterica subsp. enterica serovar Dublin str. CT_02021853	0.9286	6.03
641736228	640069335	Yersinia enterocolitica subsp. enterocolitica 8081	Yersinia pestis biovar Orientalis str. F1991016	0.9671	2.5
641736143	637000282	Staphylococcus epidermidis RP62A	Clostridium perfringens C str. JGS1495	0.8129	21.69
641736143	638341097	Fusobacterium nucleatum subsp. vincentii ATCC 49256	Clostridium perfringens C str. JGS1495	0.8067	27.47
641736153	637000281	Staphylococcus epidermidis ATCC 12228	Clostridium perfringens CPE str. F4969	0.8065	21.42
641736102	637000255	Salmonella typhimurium LT2	Salmonella enterica subsp. enterica serovar Javiana str. GA_MM04042433	0.9825	.79
641736102	637000350	Yersinia pestis Antiqua	Salmonella enterica subsp. enterica serovar Javiana str. GA_MM04042433	0.9649	6.38
641736102	640069335	Yersinia enterocolitica subsp. enterocolitica 8081	Salmonella enterica subsp. enterica serovar Javiana str. GA_MM04042433	0.9474	6.38
641736102	640753060	Yersinia pseudotuberculosis IP 31758	Salmonella enterica subsp. enterica serovar Javiana str. GA_MM04042433	0.9649	6.31
641736102	640963014	Bacteroides capillosus ATCC 29799	Salmonella enterica subsp. enterica serovar Javiana str. GA_MM04042433	0.8364	28.7
641736102	640963031	Yersinia pestis CA88-4125	Salmonella enterica subsp. enterica serovar Javiana str. GA_MM04042433	0.9649	6.9
641736102	641228506	Salmonella enterica subsp. enterica serovar Paratyphi B str. SPB7	Salmonella enterica subsp. enterica serovar Javiana str. GA_MM04042433	0.9825	.46
641736102	641228512	Yersinia pestis Angola	Salmonella enterica subsp. enterica serovar Javiana str. GA_MM04042433	0.9649	6.31
641736105	637000253	Salmonella enterica subsp. enterica serovar Typhi Ty2	Salmonella enterica subsp. enterica serovar Heidelberg str. SL486	1.0	.33
641736105	637000354	Yersinia pestis biovar Microtus str. 91001	Salmonella enterica subsp. enterica serovar Heidelberg str. SL486	0.9408	6.03
641736105	638341086	Escherichia coli E110019	Salmonella enterica subsp. enterica serovar Heidelberg str. SL486	0.9775	2.88
641736105	640427142	Shigella dysenteriae Sd197	Salmonella enterica subsp. enterica serovar Heidelberg str. SL486	0.9444	2.94
641736106	637000252	Salmonella enterica subsp. enterica serovar Paratyphi A str. ATCC 9150	Salmonella enterica subsp. enterica serovar Heidelberg str. SL476	1.0	.22
641736106	638341086	Escherichia coli E110019	Salmonella enterica subsp. enterica serovar Heidelberg str. SL476	0.9775	2.59
641736209	637000350	Yersinia pestis Antiqua	Salmonella enterica subsp. enterica serovar Weltevreden str. HI_N05-537	0.9408	6.03
641736209	640753023	Escherichia coli APEC O1	Salmonella enterica subsp. enterica serovar Weltevreden str. HI_N05-537	0.9408	2.8
641736198	638341209	Streptococcus suis 89/1591	Clostridium ramosum DSM 1402	0.8211	19.61
641736172	640753024	Escherichia coli E24377A	Providencia stuartii ATCC 25827	0.9012	7.11
641736172	637000252	Salmonella enterica subsp. enterica serovar Paratyphi A str. ATCC 9150	Providencia stuartii ATCC 25827	0.8375	7.25
641736163	637000253	Salmonella enterica subsp. enterica serovar Typhi Ty2	Escherichia albertii TW07627	0.9539	3.16
637000282	637000279	Staphylococcus aureus subsp. aureus NCTC 8325	Staphylococcus epidermidis RP62A	0.9562	1.31
637000225	637000223	Pseudomonas syringae pv. phaseolicola 1448A	Pseudomonas syringae pv. tomato str. DC3000	0.9671	.98
637000195	637000012	Azoarcus sp. EbN1	Nitrosomonas europaea ATCC 19718	0.8786	11.88
637000207	637000093	Desulfitobacterium hafniense Y51	Photorhabdus luminescens subsp. laumondii TTO1	0.8013	28.99
637000354	637000253	Salmonella enterica subsp. enterica serovar Typhi Ty2	Yersinia pestis biovar Microtus str. 91001	0.9474	6.25
637000354	637000252	Salmonella enterica subsp. enterica serovar Paratyphi A str. ATCC 9150	Yersinia pestis biovar Microtus str. 91001	0.9474	6.18
637000355	637000252	Salmonella enterica subsp. enterica serovar Paratyphi A str. ATCC 9150	Yersinia pseudotuberculosis IP 32953	0.9474	6.23
637000252	637000102	Erwinia carotovora subsp. atroseptica SCRI1043	Salmonella enterica subsp. enterica serovar Paratyphi A str. ATCC 9150	0.9211	5.42
638341207	637000207	Photorhabdus luminescens subsp. laumondii TTO1	Streptococcus pneumoniae TIGR4 454	0.8312	29.04
638341086	637000252	Salmonella enterica subsp. enterica serovar Paratyphi A str. ATCC 9150	Escherichia coli E110019	0.9775	2.26
638341243	637000102	Erwinia carotovora subsp. atroseptica SCRI1043	Yersinia pestis biovar Orientalis str. IP275	0.936	4.8
639857024	637000283	Staphylococcus haemolyticus JCSC1435	Clostridium cellulolyticum H10	0.835	22.1
639857024	638341207	Streptococcus pneumoniae TIGR4 454	Clostridium cellulolyticum H10	0.8182	23.23
640427152	637000102	Erwinia carotovora subsp. atroseptica SCRI1043	Yersinia pestis Pestoides F	0.9605	4.71
640427151	639633058	Shewanella sp. ANA-3	Vibrio cholerae O395	0.8732	10
640612206	637000288	Streptococcus mutans UA159	Collinsella aerofaciens ATCC 25986	0.8023	26.86
640753042	638341161	Pseudomonas aeruginosa PACS2	Pseudomonas aeruginosa PA7	0.9718	.07
640753060	637000254	Salmonella enterica subsp. enterica serovar Typhi str. CT18	Yersinia pseudotuberculosis IP 31758	0.9474	6.13
640963020	640963004	Vibrio cholerae MZO-2	Vibrio cholerae 1587	0.9862	.2
640963021	637000258	Shewanella oneidensis MR-1	Vibrio cholerae MZO-3	0.8354	10.9
640963054	637000093	Desulfitobacterium hafniense Y51	Streptococcus pneumoniae SP9-BS68	0.8455	22.65
640963055	637000143	Lactobacillus salivarius subsp. salivarius UCC118	Streptococcus pneumoniae SP11-BS70	0.8052	14.13
640963053	640427147	Streptococcus suis 98HAH33	Streptococcus pneumoniae SP14-BS69	0.9273	5.8
640963053	638341209	Streptococcus suis 89/1591	Streptococcus pneumoniae SP14-BS69	0.9239	5.68
640963048	639857024	Clostridium cellulolyticum H10	Streptococcus pneumoniae SP18-BS74	0.8091	23.2
640963052	637000093	Desulfitobacterium hafniense Y51	Streptococcus pneumoniae SP23-BS72	0.8273	22.46
640963031	637000102	Erwinia carotovora subsp. atroseptica SCRI1043	Yersinia pestis CA88-4125	0.9605	5.46
640963031	637000252	Salmonella enterica subsp. enterica serovar Paratyphi A str. ATCC 9150	Yersinia pestis CA88-4125	0.9474	6.79
640963029	639633048	Paracoccus denitrificans PD1222	Roseobacter sp. AzwK-3b	0.8116	8.86
641228506	638341243	Yersinia pestis biovar Orientalis str. IP275	Salmonella enterica subsp. enterica serovar Paratyphi B str. SPB7	0.9355	6.1
641522661	637000255	Salmonella typhimurium LT2	Yersinia pseudotuberculosis YPIII	0.9408	6.15
641522661	638341243	Yersinia pestis biovar Orientalis str. IP275	Yersinia pseudotuberculosis YPIII	0.984	.07
641522661	637000095	Desulfovibrio desulfuricans G20	Yersinia pseudotuberculosis YPIII	0.8594	25.31
641736191	637000280	Staphylococcus aureus subsp. aureus USA300	Staphylococcus aureus subsp. aureus USA300_TCH959	0.9917	0
641736211	641228506	Salmonella enterica subsp. enterica serovar Paratyphi B str. SPB7	Yersinia pestis FV-1	0.9408	6.42
641736248	637000105	Escherichia coli CFT073	Yersinia pestis biovar Antiqua str. UG05-0454	0.9467	6.43
641736248	640753023	Escherichia coli APEC O1	Yersinia pestis biovar Antiqua str. UG05-0454	0.9342	6.33
641736248	638341086	Escherichia coli E110019	Yersinia pestis biovar Antiqua str. UG05-0454	0.9663	6.58
641736247	637000102	Erwinia carotovora subsp. atroseptica SCRI1043	Yersinia pestis biovar Orientalis str. MG05-1020	0.9605	5.09
641736243	638341086	Escherichia coli E110019	Yersinia pestis biovar Mediaevalis str. K1973002	0.9663	5.99
641736242	637000253	Salmonella enterica subsp. enterica serovar Typhi Ty2	Yersinia pestis biovar Antiqua str. B42003004	0.9474	6.57
641736244	637000102	Erwinia carotovora subsp. atroseptica SCRI1043	Yersinia pestis biovar Antiqua str. E1979001	0.9605	5.51
641736234	640753060	Yersinia pseudotuberculosis IP 31758	Salmonella enterica subsp. enterica serovar Kentucky str. CVM29188	0.9077	5.96
641736231	637000352	Yersinia pestis KIM	Salmonella enterica subsp. enterica serovar 4,[5],12:i:- str. CVM23701	0.9408	6.42
641736231	640963031	Yersinia pestis CA88-4125	Salmonella enterica subsp. enterica serovar 4,[5],12:i:- str. CVM23701	0.9408	6.67
641736231	641228506	Salmonella enterica subsp. enterica serovar Paratyphi B str. SPB7	Salmonella enterica subsp. enterica serovar 4,[5],12:i:- str. CVM23701	1.0	0
641736229	638341243	Yersinia pestis biovar Orientalis str. IP275	Salmonella enterica subsp. enterica serovar Dublin str. CT_02021853	0.9355	6.1
641736229	640427142	Shigella dysenteriae Sd197	Salmonella enterica subsp. enterica serovar Dublin str. CT_02021853	0.9444	2.94
641736229	637000102	Erwinia carotovora subsp. atroseptica SCRI1043	Salmonella enterica subsp. enterica serovar Dublin str. CT_02021853	0.8968	4.96
641736229	637000351	Yersinia pestis CO92	Salmonella enterica subsp. enterica serovar Dublin str. CT_02021853	0.9286	6.03
641736229	637000353	Yersinia pestis Nepal516	Salmonella enterica subsp. enterica serovar Dublin str. CT_02021853	0.9286	6.03
641736229	637000355	Yersinia pseudotuberculosis IP 32953	Salmonella enterica subsp. enterica serovar Dublin str. CT_02021853	0.9286	6.08
641736228	641228506	Salmonella enterica subsp. enterica serovar Paratyphi B str. SPB7	Yersinia pestis biovar Orientalis str. F1991016	0.9408	6.43
641736143	640753054	Staphylococcus aureus subsp. aureus str. Newman	Clostridium perfringens C str. JGS1495	0.8129	21.73
641736153	637000283	Staphylococcus haemolyticus JCSC1435	Clostridium perfringens CPE str. F4969	0.8252	21.28
641736153	638341076	Desulfitobacterium hafniense DCB-2	Clostridium perfringens CPE str. F4969	0.8077	20.61
641736105	637000109	Escherichia coli UTI89	Salmonella enterica subsp. enterica serovar Heidelberg str. SL486	0.9408	3.01
641736105	637000350	Yersinia pestis Antiqua	Salmonella enterica subsp. enterica serovar Heidelberg str. SL486	0.9408	6.03
641736105	640069335	Yersinia enterocolitica subsp. enterocolitica 8081	Salmonella enterica subsp. enterica serovar Heidelberg str. SL486	0.9474	6
641736105	640753023	Escherichia coli APEC O1	Salmonella enterica subsp. enterica serovar Heidelberg str. SL486	0.9408	2.8
641736209	637000109	Escherichia coli UTI89	Salmonella enterica subsp. enterica serovar Weltevreden str. HI_N05-537	0.9408	3.01
641736209	641228506	Salmonella enterica subsp. enterica serovar Paratyphi B str. SPB7	Salmonella enterica subsp. enterica serovar Weltevreden str. HI_N05-537	1.0	0
641736198	639857024	Clostridium cellulolyticum H10	Clostridium ramosum DSM 1402	0.8067	24.73
641736172	637000107	Escherichia coli O157:H7 EDL933	Providencia stuartii ATCC 25827	0.9012	6.66
641736172	637000108	Escherichia coli O157:H7 str. Sakai	Providencia stuartii ATCC 25827	0.9012	6.66
641736172	638341236	Xylella fastidiosa Ann-1	Providencia stuartii ATCC 25827	0.8375	20.83
641736172	637000355	Yersinia pseudotuberculosis IP 32953	Providencia stuartii ATCC 25827	0.85	6.67
641736172	638341086	Escherichia coli E110019	Providencia stuartii ATCC 25827	0.8125	7.04
641736156	637000126	Haemophilus influenzae Rd KW20	Haemophilus parasuis 29755	0.8023	4.47
641736163	640753060	Yersinia pseudotuberculosis IP 31758	Escherichia albertii TW07627	0.9467	6.41
637000301	637000299	Streptococcus pyogenes MGAS8232	Streptococcus pyogenes SSI-1	0.9457	0
637000302	637000289	Streptococcus pneumoniae R6	Streptococcus thermophilus CNRZ1066	0.8944	5.61
637000223	637000052	Burkholderia thailandensis E264	Pseudomonas syringae pv. phaseolicola 1448A	0.8269	18.85
637000347	637000344	Xanthomonas campestris pv. campestris str. ATCC 33913	Xanthomonas oryzae pv. oryzae MAFF 311018	0.8598	.13
637000347	637000345	Xanthomonas campestris pv. vesicatoria str. 85-10	Xanthomonas oryzae pv. oryzae MAFF 311018	0.8628	.19
637000238	637000193	Nitrobacter winogradskyi Nb-255	Rhodopseudomonas palustris BisB5	0.8443	2.35
637000196	637000166	Methylococcus capsulatus str. Bath	Nitrosomonas eutropha C71	0.8208	18.02
638341121	637000155	Magnetospirillum magneticum AMB-1	Magnetospirillum magnetotacticum MS-1	0.9451	.14
638341208	638341202	Streptococcus agalactiae 18RS21	Streptococcus pyogenes M49 591	0.9551	3.76
638341207	637000298	Streptococcus pyogenes MGAS6180	Streptococcus pneumoniae TIGR4 454	0.8222	5.95
638341207	637000294	Streptococcus pyogenes MGAS10750	Streptococcus pneumoniae TIGR4 454	0.8169	5.95
638341207	637000297	Streptococcus pyogenes MGAS5005	Streptococcus pneumoniae TIGR4 454	0.8333	5.97
638341036	637000053	Burkholderia xenovorans LB400	Burkholderia pseudomallei 1655	0.8532	5.73
638341037	637000053	Burkholderia xenovorans LB400	Burkholderia pseudomallei 1710a	0.9143	5.73
638341202	637000301	Streptococcus pyogenes SSI-1	Streptococcus agalactiae 18RS21	0.8165	3.69
638341202	637000291	Streptococcus pyogenes M1 GAS	Streptococcus agalactiae 18RS21	0.9605	3.69
638341204	637000291	Streptococcus pyogenes M1 GAS	Streptococcus agalactiae CJB111	0.9561	3.54
638341205	637000301	Streptococcus pyogenes SSI-1	Streptococcus agalactiae COH1	0.8202	3.54
638341206	638341204	Streptococcus agalactiae CJB111	Streptococcus agalactiae H36B	1.0	.31
638341035	637000046	Burkholderia cenocepacia AU 1054	Burkholderia pseudomallei 1106b	0.9763	2.92
638341009	637000267	Silicibacter pomeroyi DSS-3	Aurantimonas sp. SI85-9A1	0.8173	13.71
638341222	637000337	Vibrio vulnificus YJ016	Vibrio alginolyticus 12G01	0.9871	5.69
639633056	638341182	Roseobacter sp. MED193	Roseobacter denitrificans OCh 114	0.8842	6.38
639633055	637000159	Mesorhizobium loti MAFF303099	Rhizobium leguminosarum bv. viciae 3841	0.8189	5.99
639633058	637000260	Shewanella sp. MR-7	Shewanella sp. ANA-3	0.985	1.19
639633058	637000004	Alcanivorax borkumensis SK2	Shewanella sp. ANA-3	0.8077	13.69
639633058	639633057	Shewanella amazonensis SB2B	Shewanella sp. ANA-3	0.8976	3.76
639633048	638341009	Aurantimonas sp. SI85-9A1	Paracoccus denitrificans PD1222	0.8367	11.42
639633044	637000171	Mycobacterium sp. MCS	Mycobacterium vanbaalenii PYR-1	0.9632	2.29
639633044	639633041	Mycobacterium smegmatis str. MC2 155	Mycobacterium vanbaalenii PYR-1	0.9056	2.49
639857002	638341139	Oceanicola batsensis HTCC2597	Roseovarius sp. HTCC2601	0.9053	5.37
639857009	637000230	Ralstonia metallidurans CH34	Burkholderia phymatum STM815	0.8021	8.39
639857009	639633051	Polaromonas naphthalenivorans CJ2	Burkholderia phymatum STM815	0.8171	12.14
639857010	638341035	Burkholderia pseudomallei 1106b	Burkholderia phytofirmans PsJN	0.8531	5.01
640069335	637000251	Salmonella enterica subsp. enterica serovar Choleraesuis str. SC-B67	Yersinia enterocolitica subsp. enterocolitica 8081	0.8514	6.52
640069320	639633040	Mycobacterium bovis BCG str. Pasteur 1173P2	Mycobacterium sp. JLS	0.8628	4.34
640069320	639633041	Mycobacterium smegmatis str. MC2 155	Mycobacterium sp. JLS	0.9201	1.94
640069307	638341030	Burkholderia mallei GB8 horse 4	Burkholderia vietnamiensis G4	0.9881	2.92
640069333	637000301	Streptococcus pyogenes SSI-1	Streptococcus pyogenes str. Manfredo	0.9776	0
640196212	638341228	Vibrio cholerae V52	Vibrio cholerae 2740-80	0.9931	0
640069320	639633042	Mycobacterium sp. KMS	Mycobacterium sp. JLS	0.9551	0
640427137	637000159	Mesorhizobium loti MAFF303099	Rhizobium etli CFN 42	0.8189	6.56
640427122	637000171	Mycobacterium sp. MCS	Mycobacterium gilvum PYR-GCK	0.9091	2.29
640427122	639633041	Mycobacterium smegmatis str. MC2 155	Mycobacterium gilvum PYR-GCK	0.9161	1.88
640427122	639633042	Mycobacterium sp. KMS	Mycobacterium gilvum PYR-GCK	0.9971	2.29
640427138	639633048	Paracoccus denitrificans PD1222	Rhodobacter sphaeroides ATCC 17025	0.8966	7.05
640427113	637000105	Escherichia coli CFT073	Enterobacter sp. 638	0.937	3.98
640427104	640427103	Bradyrhizobium sp. BTAi1	Bradyrhizobium sp. ORS278	0.9416	.4
640427101	637000267	Silicibacter pomeroyi DSS-3	Acidiphilium cryptum JF-5	0.8148	21.03
640612219	638341184	Roseovarius sp. 217	Sagittula stellata E-37	0.932	5.39
640612217	640427116	Haemophilus influenzae PittEE	Haemophilus influenzae 3655	1.0	.85
640753049	639633059	Shewanella sp. W3-18-1	Shewanella baltica OS185	0.8129	1.59
640753017	640427109	Clostridium botulinum A str. ATCC 3502	Clostridium botulinum A str. ATCC 19397	0.9958	.07
640753032	637000252	Salmonella enterica subsp. enterica serovar Paratyphi A str. ATCC 9150	Klebsiella pneumoniae subsp. pneumoniae MGH 78578	0.9106	3.19
640753049	637000257	Shewanella frigidimarina NCIMB 400	Shewanella baltica OS185	0.963	3.62
640753038	638341121	Magnetospirillum magnetotacticum MS-1	Ochrobactrum anthropi ATCC 49188	0.8083	12.42
640753019	640753017	Clostridium botulinum A str. ATCC 19397	Clostridium botulinum F str. Langeland	0.97	.07
640753058	640753033	Marinomonas sp. MWYL1	Vibrio harveyi ATCC BAA-1116	0.9099	15.9
640753058	638341231	Vibrio splendidus 12B01	Vibrio harveyi ATCC BAA-1116	0.9152	7.94
640753025	640753022	Enterobacter sakazakii ATCC BAA-894	Escherichia coli HS	0.9221	4.54
640753048	640069335	Yersinia enterocolitica subsp. enterocolitica 8081	Serratia proteamaculans 568	0.8029	3.52
640753048	637000354	Yersinia pestis biovar Microtus str. 91001	Serratia proteamaculans 568	0.9634	4.51
640963060	637000153	Listeria monocytogenes EGD-e	Listeria monocytogenes FSL N3-165	1.0	.33
640963006	637000336	Vibrio vulnificus CMCP6	Vibrio cholerae NCTC 8457	0.9754	5.61
640963010	638341222	Vibrio alginolyticus 12G01	Vibrio harveyi HY01	0.9914	7.94
640963010	637000336	Vibrio vulnificus CMCP6	Vibrio harveyi HY01	0.9647	3.69
641228508	637000257	Shewanella frigidimarina NCIMB 400	Shewanella pealeana ATCC 700345	0.8967	6.17
641228507	637000260	Shewanella sp. MR-7	Shewanella baltica OS195	0.9963	2.46
641228505	638341082	Escherichia coli 101-1	Salmonella enterica subsp. arizonae serovar 62:z4,z23:--	0.8681	2.34
641228505	640427143	Shigella sonnei Ss046	Salmonella enterica subsp. arizonae serovar 62:z4,z23:--	0.8512	2.26
641228506	637000263	Shigella flexneri 2a str. 2457T	Salmonella enterica subsp. enterica serovar Paratyphi B str. SPB7	0.8889	2.94
641228506	637000106	Escherichia coli K12	Salmonella enterica subsp. enterica serovar Paratyphi B str. SPB7	0.8841	2.94
641228481	640753051	Sinorhizobium medicae WSM419	Brucella suis ATCC 23445	0.8458	4.21
641228479	637000208	Polaromonas sp. JS666	Bordetella petrii	0.8415	12.04
641228479	637000230	Ralstonia metallidurans CH34	Bordetella petrii	0.9684	9.83
641228479	639633003	Acidovorax sp. JS42	Bordetella petrii	0.8167	12.55
641380435	640612219	Sagittula stellata E-37	Hoeflea phototrophica DFL-43	0.9187	11.51
641380435	637000155	Magnetospirillum magneticum AMB-1	Hoeflea phototrophica DFL-43	0.8187	14.43
641380435	640753038	Ochrobactrum anthropi ATCC 49188	Hoeflea phototrophica DFL-43	0.9398	6.45
641380430	638341121	Magnetospirillum magnetotacticum MS-1	Methylobacterium nodulans ORS 2060	0.8047	14.19
641228482	638341029	Burkholderia mallei FMH	Burkholderia multivorans ATCC 17616	0.9881	3.13
641228482	638341030	Burkholderia mallei GB8 horse 4	Burkholderia multivorans ATCC 17616	0.9881	3.13
641522612	638341009	Aurantimonas sp. SI85-9A1	Caulobacter sp. K31	0.8333	12.68
641522612	637000061	Caulobacter crescentus CB15	Caulobacter sp. K31	0.9545	2.96
641522652	640963054	Streptococcus pneumoniae SP9-BS68	Streptococcus pneumoniae Hungary19A-6	1.0	0
641522623	637000251	Salmonella enterica subsp. enterica serovar Choleraesuis str. SC-B67	Escherichia coli ATCC 8739	0.8456	2.32
641522625	641228505	Salmonella enterica subsp. arizonae serovar 62:z4,z23:--	Escherichia coli str. K12 substr. DH10B	0.8646	2.4
641522649	640753050	Shewanella sediminis HAW-EB3	Shewanella woodyi ATCC 51908	0.8814	3.31
641522621	638341036	Burkholderia pseudomallei 1655	Cupriavidus taiwanensis	0.8443	8.52
641522642	639633042	Mycobacterium sp. KMS	Mycobacterium marinum M	0.9118	4.34
641522642	640427122	Mycobacterium gilvum PYR-GCK	Mycobacterium marinum M	0.9118	3.48
641736247	640753048	Serratia proteamaculans 568	Yersinia pestis biovar Orientalis str. MG05-1020	0.9697	4.8
641736244	640753048	Serratia proteamaculans 568	Yersinia pestis biovar Antiqua str. E1979001	0.9697	5.2
641736234	638341196	Shigella dysenteriae 1012	Salmonella enterica subsp. enterica serovar Kentucky str. CVM29188	0.8777	2.94
641736234	640753025	Escherichia coli HS	Salmonella enterica subsp. enterica serovar Kentucky str. CVM29188	0.8456	2.67
641736234	640753015	Citrobacter koseri ATCC BAA-895	Salmonella enterica subsp. enterica serovar Kentucky str. CVM29188	0.9057	6
641736233	637000104	Escherichia coli 536	Salmonella enterica subsp. enterica serovar Saintpaul str. SARA23	0.8021	3.02
641736233	637000110	Escherichia coli W3110	Salmonella enterica subsp. enterica serovar Saintpaul str. SARA23	0.8403	2.94
641736233	638341089	Escherichia coli F11	Salmonella enterica subsp. enterica serovar Saintpaul str. SARA23	0.8021	2.81
641736230	637000104	Escherichia coli 536	Salmonella enterica subsp. enterica serovar Saintpaul str. SARA29	0.9371	3.02
641736230	637000107	Escherichia coli O157:H7 EDL933	Salmonella enterica subsp. enterica serovar Saintpaul str. SARA29	0.8953	2.4
641736230	637000263	Shigella flexneri 2a str. 2457T	Salmonella enterica subsp. enterica serovar Saintpaul str. SARA29	0.8953	2.94
641736230	637000251	Salmonella enterica subsp. enterica serovar Choleraesuis str. SC-B67	Salmonella enterica subsp. enterica serovar Saintpaul str. SARA29	0.9956	.99
641736230	637000255	Salmonella typhimurium LT2	Salmonella enterica subsp. enterica serovar Saintpaul str. SARA29	0.9722	.46
641736230	637000261	Shigella boydii Sb227	Salmonella enterica subsp. enterica serovar Saintpaul str. SARA29	0.8686	3.01
641736230	638341086	Escherichia coli E110019	Salmonella enterica subsp. enterica serovar Saintpaul str. SARA29	0.8507	2.88
641736230	641228505	Salmonella enterica subsp. arizonae serovar 62:z4,z23:--	Salmonella enterica subsp. enterica serovar Saintpaul str. SARA29	0.9271	0
641736231	638341082	Escherichia coli 101-1	Salmonella enterica subsp. enterica serovar 4,[5],12:i:- str. CVM23701	0.8817	2.34
641736231	638341084	Escherichia coli B171	Salmonella enterica subsp. enterica serovar 4,[5],12:i:- str. CVM23701	0.8817	2.4
641736231	638341085	Escherichia coli B7A	Salmonella enterica subsp. enterica serovar 4,[5],12:i:- str. CVM23701	0.8817	108.23
641736229	638341089	Escherichia coli F11	Salmonella enterica subsp. enterica serovar Dublin str. CT_02021853	0.9245	2.81
641736121	640753042	Pseudomonas aeruginosa PA7	Burkholderia oklahomensis C6786	0.8081	18.35
641736128	637000231	Ralstonia solanacearum GMI1000	Burkholderia pseudomallei 9	0.9054	9.71
641736125	637000231	Ralstonia solanacearum GMI1000	Burkholderia pseudomallei 7894	0.9054	7.64
641736134	640753006	Bacillus cereus subsp. cytotoxis NVH 391-98	Bacillus cereus AH1134	0.8214	1.96
641736144	640753019	Clostridium botulinum F str. Langeland	Clostridium butyricum 5521	0.8507	10.09
641736103	638341089	Escherichia coli F11	Salmonella enterica subsp. enterica serovar Kentucky str. CDC 191	0.8147	2.81
641736100	641228506	Salmonella enterica subsp. enterica serovar Paratyphi B str. SPB7	Salmonella enterica subsp. enterica serovar Schwarzengrund str. SL480	0.9912	0
641736101	641228505	Salmonella enterica subsp. arizonae serovar 62:z4,z23:--	Salmonella enterica subsp. enterica serovar Agona str. SL483	0.9649	.48
641736101	637000104	Escherichia coli 536	Salmonella enterica subsp. enterica serovar Agona str. SL483	0.9371	3.39
641736101	638341196	Shigella dysenteriae 1012	Salmonella enterica subsp. enterica serovar Agona str. SL483	0.8777	3.46
641736101	641228506	Salmonella enterica subsp. enterica serovar Paratyphi B str. SPB7	Salmonella enterica subsp. enterica serovar Agona str. SL483	0.9956	.48
641736101	637000106	Escherichia coli K12	Salmonella enterica subsp. enterica serovar Agona str. SL483	0.8194	3.32
641736101	638341086	Escherichia coli E110019	Salmonella enterica subsp. enterica serovar Agona str. SL483	0.816	3.25
641736105	638341083	Escherichia coli 53638	Salmonella enterica subsp. enterica serovar Heidelberg str. SL486	0.8403	2.74
641736105	638341085	Escherichia coli B7A	Salmonella enterica subsp. enterica serovar Heidelberg str. SL486	0.8438	108.23
641736105	638341089	Escherichia coli F11	Salmonella enterica subsp. enterica serovar Heidelberg str. SL486	0.8021	2.81
641736106	638341196	Shigella dysenteriae 1012	Salmonella enterica subsp. enterica serovar Heidelberg str. SL476	0.9784	3.3
641736104	637000106	Escherichia coli K12	Salmonella enterica subsp. enterica serovar Newport str. SL254	0.8403	2.94
641736104	638341083	Escherichia coli 53638	Salmonella enterica subsp. enterica serovar Newport str. SL254	0.8403	2.74
641736104	638341086	Escherichia coli E110019	Salmonella enterica subsp. enterica serovar Newport str. SL254	0.8403	2.88
641736104	640427142	Shigella dysenteriae Sd197	Salmonella enterica subsp. enterica serovar Newport str. SL254	0.8117	2.94
641736104	640753024	Escherichia coli E24377A	Salmonella enterica subsp. enterica serovar Newport str. SL254	0.8403	2.8
641736111	637000264	Shigella flexneri 2a str. 301	Salmonella enterica subsp. enterica serovar Newport str. SL317	0.9262	2.74
641736111	640427113	Enterobacter sp. 638	Salmonella enterica subsp. enterica serovar Newport str. SL317	0.918	3.15
641736111	641228505	Salmonella enterica subsp. arizonae serovar 62:z4,z23:--	Salmonella enterica subsp. enterica serovar Newport str. SL317	0.8909	0
641736111	638341083	Escherichia coli 53638	Salmonella enterica subsp. enterica serovar Newport str. SL317	0.8378	2.74
641736185	641228506	Salmonella enterica subsp. enterica serovar Paratyphi B str. SPB7	Salmonella enterica subsp. enterica serovar Virchow str. SL491	0.8592	.4
641736183	640963056	Streptococcus pneumoniae SP6-BS73	Streptococcus pneumoniae CDC1873-00	0.971	.08
641736183	640753055	Streptococcus gordonii str. Challis substr. CH1	Streptococcus pneumoniae CDC1873-00	0.8547	3.58
641736272	637000290	Streptococcus pneumoniae TIGR4	Streptococcus pneumoniae SP195	0.9735	.2
641736272	639633062	Streptococcus thermophilus LMD-9	Streptococcus pneumoniae SP195	0.8571	5.01
641736264	640963042	Streptococcus pneumoniae SP3-BS71	Streptococcus pneumoniae MLV-016	0.9688	0
641736264	640963054	Streptococcus pneumoniae SP9-BS68	Streptococcus pneumoniae MLV-016	1.0	.19
641736171	637000291	Streptococcus pyogenes M1 GAS	Streptococcus infantarius subsp. infantarius ATCC BAA-102	0.8037	4.53
641736171	637000297	Streptococcus pyogenes MGAS5005	Streptococcus infantarius subsp. infantarius ATCC BAA-102	0.8037	4.53
641736174	640753038	Ochrobactrum anthropi ATCC 49188	Rhizobium leguminosarum bv. trifolii WSM1325	0.9094	4.88
641736174	640753051	Sinorhizobium medicae WSM419	Rhizobium leguminosarum bv. trifolii WSM1325	0.9029	4.09
641736157	639279301	Agrobacterium tumefaciens str. C58 (Cereon)	Rhizobium leguminosarum bv. trifolii WSM2304	0.9159	6.02
641736157	640753038	Ochrobactrum anthropi ATCC 49188	Rhizobium leguminosarum bv. trifolii WSM2304	0.9029	4.88
641736168	639633041	Mycobacterium smegmatis str. MC2 155	Micrococcus luteus NCTC 2665	0.8009	12.4
637000277	637000274	Staphylococcus aureus subsp. aureus MRSA252	Staphylococcus aureus subsp. aureus Mu50	0.9628	.06
637000148	637000146	Legionella pneumophila str. Lens	Legionella pneumophila subsp. pneumophila str. Philadelphia 1	0.9715	.14
637000258	637000256	Shewanella denitrificans OS217	Shewanella oneidensis MR-1	0.9628	4.19
637000225	637000221	Pseudomonas fluorescens PfO-1	Pseudomonas syringae pv. tomato str. DC3000	0.8279	3.29
637000302	637000288	Streptococcus mutans UA159	Streptococcus thermophilus CNRZ1066	0.8057	6.66
637000346	637000345	Xanthomonas campestris pv. vesicatoria str. 85-10	Xanthomonas oryzae pv. oryzae KACC10331	0.8811	.19
637000347	637000343	Xanthomonas campestris pv. campestris str. 8004	Xanthomonas oryzae pv. oryzae MAFF 311018	0.9225	.14
638341208	637000286	Streptococcus agalactiae A909	Streptococcus pyogenes M49 591	0.9506	3.62
638341208	638341204	Streptococcus agalactiae CJB111	Streptococcus pyogenes M49 591	0.9513	3.6
638341208	637000299	Streptococcus pyogenes MGAS8232	Streptococcus pyogenes M49 591	0.952	.06
638341208	638341205	Streptococcus agalactiae COH1	Streptococcus pyogenes M49 591	0.8613	3.6
638341207	637000300	Streptococcus pyogenes MGAS9429	Streptococcus pneumoniae TIGR4 454	0.8222	5.95
638341036	638341025	Burkholderia dolosa AUO158	Burkholderia pseudomallei 1655	0.9604	0
638341036	638341024	Burkholderia cenocepacia PC184	Burkholderia pseudomallei 1655	0.9676	2.85
638341037	637000046	Burkholderia cenocepacia AU 1054	Burkholderia pseudomallei 1710a	0.9429	2.92
638341031	637000231	Ralstonia solanacearum GMI1000	Burkholderia mallei JHU	0.8566	9.41
638341203	637000294	Streptococcus pyogenes MGAS10750	Streptococcus agalactiae 515	0.9418	3.57
638341203	637000298	Streptococcus pyogenes MGAS6180	Streptococcus agalactiae 515	0.9365	3.57
638341204	638341203	Streptococcus agalactiae 515	Streptococcus agalactiae CJB111	0.9958	.06
638341205	637000287	Streptococcus agalactiae NEM316	Streptococcus agalactiae COH1	0.9842	.07
638341206	637000296	Streptococcus pyogenes MGAS315	Streptococcus agalactiae H36B	0.9409	4.34
638341206	637000286	Streptococcus agalactiae A909	Streptococcus agalactiae H36B	1.0	.16
638341206	637000292	Streptococcus pyogenes MGAS10270	Streptococcus agalactiae H36B	0.9355	4.3
638341087	637000255	Salmonella typhimurium LT2	Escherichia coli E22	0.8403	2.74
638341224	637000336	Vibrio vulnificus CMCP6	Vibrio cholerae MO10	0.9096	5.68
638341228	637000333	Vibrio cholerae O1 biovar eltor str. N16961	Vibrio cholerae V52	0.9931	0
638341211	638341139	Oceanicola batsensis HTCC2597	Sulfitobacter sp. EE-36	0.8607	6.39
638341212	638341121	Magnetospirillum magnetotacticum MS-1	Sulfitobacter sp. NAS-14.1	0.8023	16.75
638341134	637000193	Nitrobacter winogradskyi Nb-255	Nitrobacter sp. Nb-311A	0.8106	0
638341222	637000336	Vibrio vulnificus CMCP6	Vibrio alginolyticus 12G01	0.9698	5.68
639633056	638341139	Oceanicola batsensis HTCC2597	Roseobacter denitrificans OCh 114	0.9157	6.86
639633056	638341211	Sulfitobacter sp. EE-36	Roseobacter denitrificans OCh 114	0.9189	3.22
639633055	637000041	Brucella melitensis biovar Abortus 2308	Rhizobium leguminosarum bv. viciae 3841	0.8523	5.22
639633049	639633028	Lactobacillus casei ATCC 334	Pediococcus pentosaceus ATCC 25745	0.9794	7.87
639633025	638341073	Croceibacter atlanticus HTCC2559	Gramella forsetii KT0803	0.9023	11.9
639633044	639633042	Mycobacterium sp. KMS	Mycobacterium vanbaalenii PYR-1	0.9632	2.29
639633037	638341070	Congregibacter litoralis KT71	Marinobacter aquaeolei VT8	0.8906	12.5
639857009	638341036	Burkholderia pseudomallei 1655	Burkholderia phymatum STM815	0.8682	5.23
639857012	637000050	Burkholderia pseudomallei K96243	Comamonas testosteroni KF-1	0.8136	13.22
639857012	637000166	Methylococcus capsulatus str. Bath	Comamonas testosteroni KF-1	0.8488	18.61
640069303	639857012	Comamonas testosteroni KF-1	Burkholderia mallei NCTC 10229	0.8198	12.77
640069334	637000303	Streptococcus thermophilus LMG 18311	Streptococcus sanguinis SK36	0.8069	4.73
640069328	639279302	Agrobacterium tumefaciens str. C58 (Dupont)	Rhodobacter sphaeroides ATCC 17029	0.8068	12.13
640069328	639857019	Stappia aggregata IAM 12614	Rhodobacter sphaeroides ATCC 17029	0.8295	12.16
640069305	639857012	Comamonas testosteroni KF-1	Burkholderia pseudomallei 1106a	0.8197	12.69
640069307	638341035	Burkholderia pseudomallei 1106b	Burkholderia vietnamiensis G4	0.9756	2.92
640069333	638341206	Streptococcus agalactiae H36B	Streptococcus pyogenes str. Manfredo	0.9462	4.26
640427138	637000267	Silicibacter pomeroyi DSS-3	Rhodobacter sphaeroides ATCC 17025	0.875	7.77
640427113	637000263	Shigella flexneri 2a str. 2457T	Enterobacter sp. 638	0.9407	4.46
640427113	637000265	Shigella flexneri 5 str. 8401	Enterobacter sp. 638	0.9407	4.6
640427151	638341224	Vibrio cholerae MO10	Vibrio cholerae O395	0.9931	.07
640427145	637000281	Staphylococcus epidermidis ATCC 12228	Staphylococcus aureus subsp. aureus JH9	0.95	1.38
640427145	637000274	Staphylococcus aureus subsp. aureus MRSA252	Staphylococcus aureus subsp. aureus JH9	0.9628	.06
640427132	637000219	Pseudomonas entomophila L48	Pseudomonas putida F1	0.9481	.4
640612219	638341139	Oceanicola batsensis HTCC2597	Sagittula stellata E-37	0.9403	6.7
640427101	637000123	Granulobacter bethesdensis CGDNIH1	Acidiphilium cryptum JF-5	0.8427	7.47
640753059	639857001	Fulvimarina pelagi HTCC2506	Xanthobacter autotrophicus Py2	0.8115	11.43
640753025	638341089	Escherichia coli F11	Escherichia coli HS	0.8576	.52
640753052	637000281	Staphylococcus epidermidis ATCC 12228	Staphylococcus aureus subsp. aureus JH1	0.95	1.31
640753038	637000155	Magnetospirillum magneticum AMB-1	Ochrobactrum anthropi ATCC 49188	0.8132	12.32
640753038	640427138	Rhodobacter sphaeroides ATCC 17025	Ochrobactrum anthropi ATCC 49188	0.8393	10.6
640753015	638341089	Escherichia coli F11	Citrobacter koseri ATCC BAA-895	1.0	5.49
640753025	640427113	Enterobacter sp. 638	Escherichia coli HS	0.9407	4.54
640963009	640753058	Vibrio harveyi ATCC BAA-1116	Vibrio parahaemolyticus AQ3810	0.9293	.48
640963044	638341231	Vibrio splendidus 12B01	Vibrionales bacterium SWAT-3	0.9515	7.5
640963054	637000302	Streptococcus thermophilus CNRZ1066	Streptococcus pneumoniae SP9-BS68	0.8482	5
640963054	640069334	Streptococcus sanguinis SK36	Streptococcus pneumoniae SP9-BS68	0.9107	2.37
640963050	639633058	Shewanella sp. ANA-3	Shewanella baltica OS223	0.9375	1.85
640963017	637000208	Polaromonas sp. JS666	Ralstonia pickettii 12D	0.8139	12.07
641228491	639633056	Roseobacter denitrificans OCh 114	Dinoroseobacter shibae DFL 12	0.9144	9.11
641228491	637000267	Silicibacter pomeroyi DSS-3	Dinoroseobacter shibae DFL 12	0.8095	7.42
641228505	638341196	Shigella dysenteriae 1012	Salmonella enterica subsp. arizonae serovar 62:z4,z23:--	0.8849	2.94
641228482	639857012	Comamonas testosteroni KF-1	Burkholderia multivorans ATCC 17616	0.8226	11.68
641228506	637000264	Shigella flexneri 2a str. 301	Salmonella enterica subsp. enterica serovar Paratyphi B str. SPB7	0.8889	2.74
641228506	637000104	Escherichia coli 536	Salmonella enterica subsp. enterica serovar Paratyphi B str. SPB7	0.8696	3.02
641228506	637000110	Escherichia coli W3110	Salmonella enterica subsp. enterica serovar Paratyphi B str. SPB7	0.8841	2.94
641228512	640753048	Serratia proteamaculans 568	Yersinia pestis Angola	0.9697	4.48
641228479	640069307	Burkholderia vietnamiensis G4	Bordetella petrii	0.8397	9.93
641228479	637000231	Ralstonia solanacearum GMI1000	Bordetella petrii	0.8115	9.42
641380435	639633056	Roseobacter denitrificans OCh 114	Hoeflea phototrophica DFL-43	0.8649	11.67
641380433	640612203	Rhodobacterales bacterium HTCC2150	Phaeobacter gallaeciensis 2.10	0.8515	6.77
641380423	640612220	Roseobacter sp. SK209-2-6	Roseobacter litoralis Och 149	0.8077	0
641380423	640612219	Sagittula stellata E-37	Roseobacter litoralis Och 149	0.8534	0
641522624	641228505	Salmonella enterica subsp. arizonae serovar 62:z4,z23:--	Escherichia coli SMS-3-5	0.9452	2.33
641522609	639857012	Comamonas testosteroni KF-1	Burkholderia cenocepacia MC0-3	0.8253	11.77
641522638	638341009	Aurantimonas sp. SI85-9A1	Methylobacterium radiotolerans JCM 2831	0.8325	13.67
641522620	637000085	Corynebacterium jeikeium K411	Corynebacterium urealyticum DSM 7109	0.9158	3.75
641522608	638341028	Burkholderia mallei 2002721280	Burkholderia ambifaria MC40-6	0.9903	2.92
641522608	637000230	Ralstonia metallidurans CH34	Burkholderia ambifaria MC40-6	0.8485	8.99
641736194	640069320	Mycobacterium sp. JLS	Mycobacterium tuberculosis str. Haarlem	0.8655	4.34
641736248	640753048	Serratia proteamaculans 568	Yersinia pestis biovar Antiqua str. UG05-0454	0.9646	5.06
641736242	640753048	Serratia proteamaculans 568	Yersinia pestis biovar Antiqua str. B42003004	0.9697	4.72
641736234	637000106	Escherichia coli K12	Salmonella enterica subsp. enterica serovar Kentucky str. CVM29188	0.8494	2.94
641736234	637000110	Escherichia coli W3110	Salmonella enterica subsp. enterica serovar Kentucky str. CVM29188	0.8494	2.94
641736234	637000264	Shigella flexneri 2a str. 301	Salmonella enterica subsp. enterica serovar Kentucky str. CVM29188	0.8533	2.74
641736232	641228505	Salmonella enterica subsp. arizonae serovar 62:z4,z23:--	Salmonella enterica subsp. enterica serovar Schwarzengrund str. CVM19633	0.9494	0
641736233	637000251	Salmonella enterica subsp. enterica serovar Choleraesuis str. SC-B67	Salmonella enterica subsp. enterica serovar Saintpaul str. SARA23	0.9912	.99
641736233	641228506	Salmonella enterica subsp. enterica serovar Paratyphi B str. SPB7	Salmonella enterica subsp. enterica serovar Saintpaul str. SARA23	1.0	0
641736233	638341086	Escherichia coli E110019	Salmonella enterica subsp. enterica serovar Saintpaul str. SARA23	0.8368	2.88
641736230	640753024	Escherichia coli E24377A	Salmonella enterica subsp. enterica serovar Saintpaul str. SARA29	0.8686	2.8
641736230	640753025	Escherichia coli HS	Salmonella enterica subsp. enterica serovar Saintpaul str. SARA29	0.8507	2.67
641736229	640753015	Citrobacter koseri ATCC BAA-895	Salmonella enterica subsp. enterica serovar Dublin str. CT_02021853	0.9245	6
641736229	637000104	Escherichia coli 536	Salmonella enterica subsp. enterica serovar Dublin str. CT_02021853	0.9245	3.02
641736123	637000231	Ralstonia solanacearum GMI1000	Burkholderia ubonensis Bu	0.8681	10.19
641736117	638341168	Ralstonia solanacearum UW551	Burkholderia pseudomallei BCC215	0.85	10.05
641736148	640753019	Clostridium botulinum F str. Langeland	Clostridium botulinum Bf	0.9819	.53
641736144	640753017	Clostridium botulinum A str. ATCC 19397	Clostridium butyricum 5521	0.84	10.01
641736103	637000104	Escherichia coli 536	Salmonella enterica subsp. enterica serovar Kentucky str. CDC 191	0.8147	3.02
641736103	637000263	Shigella flexneri 2a str. 2457T	Salmonella enterica subsp. enterica serovar Kentucky str. CDC 191	0.8533	2.94
641736103	640753025	Escherichia coli HS	Salmonella enterica subsp. enterica serovar Kentucky str. CDC 191	0.8456	2.67
641736103	637000109	Escherichia coli UTI89	Salmonella enterica subsp. enterica serovar Kentucky str. CDC 191	0.9057	3.01
641736100	641228505	Salmonella enterica subsp. arizonae serovar 62:z4,z23:--	Salmonella enterica subsp. enterica serovar Schwarzengrund str. SL480	0.9494	0
641736100	640753048	Serratia proteamaculans 568	Salmonella enterica subsp. enterica serovar Schwarzengrund str. SL480	0.8942	6.07
641736101	637000251	Salmonella enterica subsp. enterica serovar Choleraesuis str. SC-B67	Salmonella enterica subsp. enterica serovar Agona str. SL483	0.9861	.9
641736101	637000110	Escherichia coli W3110	Salmonella enterica subsp. enterica serovar Agona str. SL483	0.8194	3.32
641736101	637000264	Shigella flexneri 2a str. 301	Salmonella enterica subsp. enterica serovar Agona str. SL483	0.8229	3.03
641736101	638341082	Escherichia coli 101-1	Salmonella enterica subsp. enterica serovar Agona str. SL483	0.8229	2.89
641736105	637000104	Escherichia coli 536	Salmonella enterica subsp. enterica serovar Heidelberg str. SL486	0.8021	3.02
641736105	637000110	Escherichia coli W3110	Salmonella enterica subsp. enterica serovar Heidelberg str. SL486	0.8403	2.94
641736105	637000265	Shigella flexneri 5 str. 8401	Salmonella enterica subsp. enterica serovar Heidelberg str. SL486	0.8438	3.01
641736105	638341082	Escherichia coli 101-1	Salmonella enterica subsp. enterica serovar Heidelberg str. SL486	0.8438	2.34
641736105	638341087	Escherichia coli E22	Salmonella enterica subsp. enterica serovar Heidelberg str. SL486	0.8403	2.26
641736105	640427143	Shigella sonnei Ss046	Salmonella enterica subsp. enterica serovar Heidelberg str. SL486	0.827	2.26
641736104	640753025	Escherichia coli HS	Salmonella enterica subsp. enterica serovar Newport str. SL254	0.8361	2.67
641736111	637000110	Escherichia coli W3110	Salmonella enterica subsp. enterica serovar Newport str. SL317	0.8378	2.94
641736111	641228506	Salmonella enterica subsp. enterica serovar Paratyphi B str. SPB7	Salmonella enterica subsp. enterica serovar Newport str. SL317	0.9956	0
641736209	637000264	Shigella flexneri 2a str. 301	Salmonella enterica subsp. enterica serovar Weltevreden str. HI_N05-537	0.8854	2.74
641736274	639633062	Streptococcus thermophilus LMD-9	Streptococcus pneumoniae CDC3059-06	0.8225	5
641736274	640963042	Streptococcus pneumoniae SP3-BS71	Streptococcus pneumoniae CDC3059-06	0.9531	0
641736225	638341089	Escherichia coli F11	Escherichia coli O157:H7 str. EC4501	0.9559	.7
641736189	639633010	Bifidobacterium adolescentis ATCC 15703	Bifidobacterium dentium ATCC 27678	0.8283	3.53
641736172	638341224	Vibrio cholerae MO10	Providencia stuartii ATCC 25827	0.8675	9.53
641736171	637000285	Streptococcus agalactiae 2603V/R	Streptococcus infantarius subsp. infantarius ATCC BAA-102	0.8309	4.88
641736157	639279302	Agrobacterium tumefaciens str. C58 (Dupont)	Rhizobium leguminosarum bv. trifolii WSM2304	0.9159	6.02
641522609	638341158	Pseudomonas aeruginosa 2192	Burkholderia cenocepacia MC0-3	0.8408	18.64
641522609	638341159	Pseudomonas aeruginosa C3719	Burkholderia cenocepacia MC0-3	0.8327	18.64
637000255	637000110	Escherichia coli W3110	Salmonella typhimurium LT2	0.8403	3.13
637000193	637000192	Nitrobacter hamburgensis X14	Nitrobacter winogradskyi Nb-255	0.9356	.95
637000261	637000255	Salmonella typhimurium LT2	Shigella boydii Sb227	0.84	3.05
637000347	637000342	Xanthomonas axonopodis pv. citri str. 306	Xanthomonas oryzae pv. oryzae MAFF 311018	0.9632	.13
637000265	637000255	Salmonella typhimurium LT2	Shigella flexneri 5 str. 8401	0.8438	3.19
638341208	638341206	Streptococcus agalactiae H36B	Streptococcus pyogenes M49 591	0.9355	4.42
638341207	637000293	Streptococcus pyogenes MGAS10394	Streptococcus pneumoniae TIGR4 454	0.8444	6.04
638341207	637000295	Streptococcus pyogenes MGAS2096	Streptococcus pneumoniae TIGR4 454	0.8111	5.95
638341207	637000286	Streptococcus agalactiae A909	Streptococcus pneumoniae TIGR4 454	0.8444	5.8
638341027	637000231	Ralstonia solanacearum GMI1000	Burkholderia mallei 10399	0.8755	9.41
638341030	637000231	Ralstonia solanacearum GMI1000	Burkholderia mallei GB8 horse 4	0.8566	9.41
638341155	638341062	Chlorobium phaeobacteroides BS1	Prosthecochloris aestuarii DSM 271	0.9176	3.75
638341203	637000286	Streptococcus agalactiae A909	Streptococcus agalactiae 515	1.0	.2
638341203	637000291	Streptococcus pyogenes M1 GAS	Streptococcus agalactiae 515	0.9474	3.6
638341203	637000299	Streptococcus pyogenes MGAS8232	Streptococcus agalactiae 515	0.9418	3.6
638341203	637000297	Streptococcus pyogenes MGAS5005	Streptococcus agalactiae 515	0.9474	3.6
638341204	637000287	Streptococcus agalactiae NEM316	Streptococcus agalactiae CJB111	0.9918	.07
638341206	637000297	Streptococcus pyogenes MGAS5005	Streptococcus agalactiae H36B	0.9474	4.34
638341206	637000294	Streptococcus pyogenes MGAS10750	Streptococcus agalactiae H36B	0.9409	4.3
638341083	637000255	Salmonella typhimurium LT2	Escherichia coli 53638	0.8403	2.92
638341224	638341151	Photobacterium sp. SKA34	Vibrio cholerae MO10	0.9737	8.81
638341226	637000258	Shewanella oneidensis MR-1	Vibrio cholerae RC385	0.9077	10.82
638341228	638341135	Nitrococcus mobilis Nb-231	Vibrio cholerae V52	0.9561	19.4
638341211	638341182	Roseobacter sp. MED193	Sulfitobacter sp. EE-36	0.933	5.56
638341035	638341025	Burkholderia dolosa AUO158	Burkholderia pseudomallei 1106b	0.9604	0
638341196	638341087	Escherichia coli E22	Shigella dysenteriae 1012	0.9223	.92
638341082	637000255	Salmonella typhimurium LT2	Escherichia coli 101-1	0.8438	2.74
638341184	637000155	Magnetospirillum magneticum AMB-1	Roseovarius sp. 217	0.828	16.78
638341184	638341139	Oceanicola batsensis HTCC2597	Roseovarius sp. 217	0.9109	5.37
638341182	638341139	Oceanicola batsensis HTCC2597	Roseobacter sp. MED193	0.8233	6.7
638341182	638341140	Oceanicola granulosus HTCC2516	Roseobacter sp. MED193	0.8198	26.45
638341182	638341119	Loktanella vestfoldensis SKA53	Roseobacter sp. MED193	0.863	0
638341009	637000192	Nitrobacter hamburgensis X14	Aurantimonas sp. SI85-9A1	0.8376	12.04
639279302	638341009	Aurantimonas sp. SI85-9A1	Agrobacterium tumefaciens str. C58 (Dupont)	0.8507	8.14
639633057	637000259	Shewanella sp. MR-4	Shewanella amazonensis SB2B	0.9176	4.39
639857009	639633003	Acidovorax sp. JS42	Burkholderia phymatum STM815	0.8293	11.61
639857019	637000268	Silicibacter sp. TM1040	Stappia aggregata IAM 12614	0.834	13.66
640069328	639279301	Agrobacterium tumefaciens str. C58 (Cereon)	Rhodobacter sphaeroides ATCC 17029	0.8068	12.13
640069330	637000259	Shewanella sp. MR-4	Shewanella baltica OS155	0.8824	2.33
640069330	639633058	Shewanella sp. ANA-3	Shewanella baltica OS155	0.8745	1.85
640069304	637000231	Ralstonia solanacearum GMI1000	Burkholderia mallei NCTC 10247	0.8613	8.74
640196203	639857012	Comamonas testosteroni KF-1	Ralstonia pickettii 12J	0.8614	12.29
640427136	638341168	Ralstonia solanacearum UW551	Ralstonia eutropha H16	0.8241	3.85
640427130	638341155	Prosthecochloris aestuarii DSM 271	Prosthecochloris vibrioformis DSM 265	0.8506	6.47
640427130	639633020	Chlorobium phaeobacteroides DSM 266	Prosthecochloris vibrioformis DSM 265	0.8104	3.92
640427138	637000155	Magnetospirillum magneticum AMB-1	Rhodobacter sphaeroides ATCC 17025	0.8036	13.63
640427115	637000196	Nitrosomonas eutropha C71	Geobacter uraniumreducens Rf4	0.8212	24.38
640612203	638341119	Loktanella vestfoldensis SKA53	Rhodobacterales bacterium HTCC2150	0.8493	6.77
640612203	638341211	Sulfitobacter sp. EE-36	Rhodobacterales bacterium HTCC2150	0.9106	7.39
640612222	638341010	Azotobacter vinelandii AvOP	Burkholderia pseudomallei 305	0.9585	18.75
640612218	640427116	Haemophilus influenzae PittEE	Haemophilus influenzae PittAA	1.0	.85
640753051	637000041	Brucella melitensis biovar Abortus 2308	Sinorhizobium medicae WSM419	0.8859	4.21
640753055	639633062	Streptococcus thermophilus LMD-9	Streptococcus gordonii str. Challis substr. CH1	0.8035	5
640753038	639633055	Rhizobium leguminosarum bv. viciae 3841	Ochrobactrum anthropi ATCC 49188	0.9159	4.91
640753018	640427109	Clostridium botulinum A str. ATCC 3502	Clostridium botulinum A str. Hall	1.0	.07
640753040	639633003	Acidovorax sp. JS42	Parvibaculum lavamentivorans DS-1	0.8088	22.93
640753059	640753038	Ochrobactrum anthropi ATCC 49188	Xanthobacter autotrophicus Py2	0.806	8.69
640753022	637000105	Escherichia coli CFT073	Enterobacter sakazakii ATCC BAA-894	0.918	3.98
640753022	637000265	Shigella flexneri 5 str. 8401	Enterobacter sakazakii ATCC BAA-894	0.9221	4.6
640753022	640427113	Enterobacter sp. 638	Enterobacter sakazakii ATCC BAA-894	0.9057	0
640753015	637000104	Escherichia coli 536	Citrobacter koseri ATCC BAA-895	1.0	5.79
640753015	640069335	Yersinia enterocolitica subsp. enterocolitica 8081	Citrobacter koseri ATCC BAA-895	0.8176	0
640753007	640753005	Bacillus amyloliquefaciens FZB42	Bacillus pumilus SAFR-032	0.8947	2.79
640963060	638341117	Listeria monocytogenes str. 1/2a F6854	Listeria monocytogenes FSL N3-165	0.989	.07
640963006	638341228	Vibrio cholerae V52	Vibrio cholerae NCTC 8457	1.0	.07
640963005	637000336	Vibrio vulnificus CMCP6	Vibrio cholerae B33	0.9754	5.68
640963004	638341222	Vibrio alginolyticus 12G01	Vibrio cholerae MZO-2	0.9603	0
640963009	639633058	Shewanella sp. ANA-3	Vibrio parahaemolyticus AQ3810	0.8013	11.22
640963050	637000260	Shewanella sp. MR-7	Shewanella baltica OS223	0.9333	2.46
640963034	637000267	Silicibacter pomeroyi DSS-3	Erythrobacter sp. SD-21	0.8095	14.63
640963034	638341134	Nitrobacter sp. Nb-311A	Erythrobacter sp. SD-21	0.8272	15.66
641228491	638341211	Sulfitobacter sp. EE-36	Dinoroseobacter shibae DFL 12	0.8827	7.26
641228507	639633058	Shewanella sp. ANA-3	Shewanella baltica OS195	0.9775	1.85
641228507	637000256	Shewanella denitrificans OS217	Shewanella baltica OS195	0.9703	4.04
641228505	637000102	Erwinia carotovora subsp. atroseptica SCRI1043	Salmonella enterica subsp. arizonae serovar 62:z4,z23:--	0.8694	4.96
641228505	637000255	Salmonella typhimurium LT2	Salmonella enterica subsp. arizonae serovar 62:z4,z23:--	0.9167	.46
641228505	638341089	Escherichia coli F11	Salmonella enterica subsp. arizonae serovar 62:z4,z23:--	0.8229	2.81
641228505	638341085	Escherichia coli B7A	Salmonella enterica subsp. arizonae serovar 62:z4,z23:--	0.8681	108.23
641228505	638341087	Escherichia coli E22	Salmonella enterica subsp. arizonae serovar 62:z4,z23:--	0.8646	2.26
641228505	638341084	Escherichia coli B171	Salmonella enterica subsp. arizonae serovar 62:z4,z23:--	0.874	2.4
641228505	640753022	Enterobacter sakazakii ATCC BAA-894	Salmonella enterica subsp. arizonae serovar 62:z4,z23:--	0.8713	3.15
641228482	640963017	Ralstonia pickettii 12D	Burkholderia multivorans ATCC 17616	0.8404	8.91
641228506	641228505	Salmonella enterica subsp. arizonae serovar 62:z4,z23:--	Salmonella enterica subsp. enterica serovar Paratyphi B str. SPB7	0.9469	0
641228506	637000265	Shigella flexneri 5 str. 8401	Salmonella enterica subsp. enterica serovar Paratyphi B str. SPB7	0.8889	3.01
641228480	640753038	Ochrobactrum anthropi ATCC 49188	Brucella canis ATCC 23365	0.8417	1.37
641228479	639857009	Burkholderia phymatum STM815	Bordetella petrii	0.8207	9.91
641380429	637000090	Dehalococcoides sp. CBDB1	Dehalococcoides sp. VS	0.8479	1.05
641380442	637000061	Caulobacter crescentus CB15	alpha proteobacterium BAL199	0.8466	15.19
641380435	638341212	Sulfitobacter sp. NAS-14.1	Hoeflea phototrophica DFL-43	0.8171	11.67
641380435	638341184	Roseovarius sp. 217	Hoeflea phototrophica DFL-43	0.948	13.46
641380435	638341121	Magnetospirillum magnetotacticum MS-1	Hoeflea phototrophica DFL-43	0.8158	14.6
641380433	638341182	Roseobacter sp. MED193	Phaeobacter gallaeciensis 2.10	0.8812	0
641380433	639857019	Stappia aggregata IAM 12614	Phaeobacter gallaeciensis 2.10	0.8889	20.05
641380433	641380432	Phaeobacter gallaeciensis BS107	Phaeobacter gallaeciensis 2.10	0.9806	0
641380423	641228491	Dinoroseobacter shibae DFL 12	Roseobacter litoralis Och 149	0.8744	8.03
641380423	640612203	Rhodobacterales bacterium HTCC2150	Roseobacter litoralis Och 149	0.9095	6.77
641522645	640427132	Pseudomonas putida F1	Pseudomonas putida GB-1	0.961	.07
641522637	640612200	Bacillus sp. B14905	Lysinibacillus sphaericus C3-41	0.9737	.65
641522641	640069320	Mycobacterium sp. JLS	Mycobacterium abscessus	0.9927	4.81
641522641	640427122	Mycobacterium gilvum PYR-GCK	Mycobacterium abscessus	0.8571	3.82
641522623	637000255	Salmonella typhimurium LT2	Escherichia coli ATCC 8739	0.8438	2.85
641522625	641228506	Salmonella enterica subsp. enterica serovar Paratyphi B str. SPB7	Escherichia coli str. K12 substr. DH10B	0.8841	2.4
641522638	640963008	Methylobacterium chloromethanicum CM4	Methylobacterium radiotolerans JCM 2831	0.8745	5.51
641522609	637000166	Methylococcus capsulatus str. Bath	Burkholderia cenocepacia MC0-3	0.8029	14.66
641522608	638341031	Burkholderia mallei JHU	Burkholderia ambifaria MC40-6	0.9903	2.92
641522608	638341168	Ralstonia solanacearum UW551	Burkholderia ambifaria MC40-6	0.8547	8.83
641522606	637000038	Bradyrhizobium japonicum USDA 110	Beijerinckia indica subsp. indica ATCC 9039	0.8022	9.25
641522606	640753038	Ochrobactrum anthropi ATCC 49188	Beijerinckia indica subsp. indica ATCC 9039	0.8075	9.2
641522651	638341207	Streptococcus pneumoniae TIGR4 454	Streptococcus pneumoniae CGSP14	0.978	0
641522650	637000255	Salmonella typhimurium LT2	Shigella boydii CDC 3083-94	0.8478	2.78
641522650	641228506	Salmonella enterica subsp. enterica serovar Paratyphi B str. SPB7	Shigella boydii CDC 3083-94	0.8696	2.73
641736243	640753048	Serratia proteamaculans 568	Yersinia pestis biovar Mediaevalis str. K1973002	0.9697	4.62
641736234	640427143	Shigella sonnei Ss046	Salmonella enterica subsp. enterica serovar Kentucky str. CVM29188	0.9864	2.26
641736232	637000255	Salmonella typhimurium LT2	Salmonella enterica subsp. enterica serovar Schwarzengrund str. CVM19633	0.9912	.46
641736232	640069335	Yersinia enterocolitica subsp. enterocolitica 8081	Salmonella enterica subsp. enterica serovar Schwarzengrund str. CVM19633	0.8514	6
641736233	638341087	Escherichia coli E22	Salmonella enterica subsp. enterica serovar Saintpaul str. SARA23	0.8403	2.26
641736233	640753025	Escherichia coli HS	Salmonella enterica subsp. enterica serovar Saintpaul str. SARA23	0.8368	2.67
641736230	640069335	Yersinia enterocolitica subsp. enterocolitica 8081	Salmonella enterica subsp. enterica serovar Saintpaul str. SARA29	0.8398	6
641736230	638341083	Escherichia coli 53638	Salmonella enterica subsp. enterica serovar Saintpaul str. SARA29	0.8542	2.74
641736230	638341087	Escherichia coli E22	Salmonella enterica subsp. enterica serovar Saintpaul str. SARA29	0.8542	2.26
641736230	641228506	Salmonella enterica subsp. enterica serovar Paratyphi B str. SPB7	Salmonella enterica subsp. enterica serovar Saintpaul str. SARA29	0.9903	0
641736231	638341087	Escherichia coli E22	Salmonella enterica subsp. enterica serovar 4,[5],12:i:- str. CVM23701	0.8817	2.26
641736231	638341196	Shigella dysenteriae 1012	Salmonella enterica subsp. enterica serovar 4,[5],12:i:- str. CVM23701	0.8644	2.94
641736231	640427143	Shigella sonnei Ss046	Salmonella enterica subsp. enterica serovar 4,[5],12:i:- str. CVM23701	0.8602	2.26
641736231	640753025	Escherichia coli HS	Salmonella enterica subsp. enterica serovar 4,[5],12:i:- str. CVM23701	0.8763	2.67
641736124	637000230	Ralstonia metallidurans CH34	Burkholderia thailandensis TXDOH	0.839	9.65
641736121	638341158	Pseudomonas aeruginosa 2192	Burkholderia oklahomensis C6786	0.8081	18.23
641736131	637000231	Ralstonia solanacearum GMI1000	Burkholderia pseudomallei DM98	0.902	9.71
641736137	640753017	Clostridium botulinum A str. ATCC 19397	Clostridium botulinum NCTC 2916	0.98	.13
641736137	640753019	Clostridium botulinum F str. Langeland	Clostridium botulinum NCTC 2916	0.9819	.2
641736144	640753018	Clostridium botulinum A str. Hall	Clostridium butyricum 5521	0.84	10.1
641736103	640427143	Shigella sonnei Ss046	Salmonella enterica subsp. enterica serovar Kentucky str. CDC 191	0.8346	2.26
641736103	641228505	Salmonella enterica subsp. arizonae serovar 62:z4,z23:--	Salmonella enterica subsp. enterica serovar Kentucky str. CDC 191	0.9305	0
641736101	640753032	Klebsiella pneumoniae subsp. pneumoniae MGH 78578	Salmonella enterica subsp. enterica serovar Agona str. SL483	0.9123	3.03
641736101	640753015	Citrobacter koseri ATCC BAA-895	Salmonella enterica subsp. enterica serovar Agona str. SL483	0.9371	6.11
641736101	638341084	Escherichia coli B171	Salmonella enterica subsp. enterica serovar Agona str. SL483	0.8229	2.96
641736101	640753025	Escherichia coli HS	Salmonella enterica subsp. enterica serovar Agona str. SL483	0.816	2.95
641736105	640753024	Escherichia coli E24377A	Salmonella enterica subsp. enterica serovar Heidelberg str. SL486	0.8403	2.8
641736106	637000106	Escherichia coli K12	Salmonella enterica subsp. enterica serovar Heidelberg str. SL476	1.0	2.52
641736106	637000110	Escherichia coli W3110	Salmonella enterica subsp. enterica serovar Heidelberg str. SL476	1.0	2.52
641736104	637000264	Shigella flexneri 2a str. 301	Salmonella enterica subsp. enterica serovar Newport str. SL254	0.8403	2.74
641736104	638341196	Shigella dysenteriae 1012	Salmonella enterica subsp. enterica serovar Newport str. SL254	0.8729	2.94
641736111	637000265	Shigella flexneri 5 str. 8401	Salmonella enterica subsp. enterica serovar Newport str. SL317	0.8417	3.01
641736111	640427143	Shigella sonnei Ss046	Salmonella enterica subsp. enterica serovar Newport str. SL317	0.8231	2.26
641736209	640427113	Enterobacter sp. 638	Salmonella enterica subsp. enterica serovar Weltevreden str. HI_N05-537	0.8142	3.15
641736204	637000288	Streptococcus mutans UA159	Streptococcus pneumoniae CDC1087-00	0.8587	7.24
641736204	639633062	Streptococcus thermophilus LMD-9	Streptococcus pneumoniae CDC1087-00	0.8261	5
641736272	637000288	Streptococcus mutans UA159	Streptococcus pneumoniae SP195	0.8839	7.4
641736272	638341207	Streptococcus pneumoniae TIGR4 454	Streptococcus pneumoniae SP195	0.8901	.13
641736272	640963053	Streptococcus pneumoniae SP14-BS69	Streptococcus pneumoniae SP195	0.9732	.2
641736171	638341208	Streptococcus pyogenes M49 591	Streptococcus infantarius subsp. infantarius ATCC BAA-102	0.8382	4.6
641736175	637000239	Rhodopseudomonas palustris CGA009	Rhodopseudomonas palustris TIE-1	0.9586	0
641736154	638341027	Burkholderia mallei 10399	Burkholderia ambifaria IOP40-10	0.9836	2.92
641522623	641228505	Salmonella enterica subsp. arizonae serovar 62:z4,z23:--	Escherichia coli ATCC 8739	0.9036	2.8
637000291	637000286	Streptococcus agalactiae A909	Streptococcus pyogenes M1 GAS	0.824	3.55
637000208	637000196	Nitrosomonas eutropha C71	Polaromonas sp. JS666	0.8423	14.45
638341207	637000303	Streptococcus thermophilus LMG 18311	Streptococcus pneumoniae TIGR4 454	0.8778	5.01
638341207	637000291	Streptococcus pyogenes M1 GAS	Streptococcus pneumoniae TIGR4 454	0.8333	5.97
638341041	638341024	Burkholderia cenocepacia PC184	Burkholderia pseudomallei S13	0.9676	3.2
638341155	638341061	Chlorobium limicola DSM 245	Prosthecochloris aestuarii DSM 271	0.9383	7.45
638341202	637000287	Streptococcus agalactiae NEM316	Streptococcus agalactiae 18RS21	0.9831	.21
638341203	637000287	Streptococcus agalactiae NEM316	Streptococcus agalactiae 515	0.9842	0
638341205	637000291	Streptococcus pyogenes M1 GAS	Streptococcus agalactiae COH1	0.8277	3.54
638341206	637000287	Streptococcus agalactiae NEM316	Streptococcus agalactiae H36B	0.996	.4
638341228	638341224	Vibrio cholerae MO10	Vibrio cholerae V52	1.0	0
638341228	637000336	Vibrio vulnificus CMCP6	Vibrio cholerae V52	0.9792	5.68
638341168	637000230	Ralstonia metallidurans CH34	Ralstonia solanacearum UW551	0.8586	3.44
638341035	638341024	Burkholderia cenocepacia PC184	Burkholderia pseudomallei 1106b	0.9676	2.85
638341038	637000046	Burkholderia cenocepacia AU 1054	Burkholderia pseudomallei 406e	0.9371	3.13
638341038	638341025	Burkholderia dolosa AUO158	Burkholderia pseudomallei 406e	0.9604	.14
638341134	637000271	Sphingopyxis alaskensis RB2256	Nitrobacter sp. Nb-311A	0.8558	15.31
638341124	637000217	Pseudoalteromonas haloplanktis TAC125	Marinomonas sp. MED121	0.88	13.32
638341009	637000061	Caulobacter crescentus CB15	Aurantimonas sp. SI85-9A1	0.8561	13.73
639633062	638341207	Streptococcus pneumoniae TIGR4 454	Streptococcus thermophilus LMD-9	0.8889	5.01
639633014	638341038	Burkholderia pseudomallei 406e	Burkholderia cenocepacia HI2424	0.9371	3.07
639633014	638341040	Burkholderia pseudomallei Pasteur	Burkholderia cenocepacia HI2424	0.9429	3.07
639633039	637000171	Mycobacterium sp. MCS	Mycobacterium avium 104	0.9068	4.79
639633020	638341155	Prosthecochloris aestuarii DSM 271	Chlorobium phaeobacteroides DSM 266	0.9174	6.46
639633048	637000267	Silicibacter pomeroyi DSS-3	Paracoccus denitrificans PD1222	0.9048	7.44
639633022	637000096	Desulfovibrio vulgaris subsp. vulgaris str. Hildenborough	Desulfovibrio vulgaris subsp. vulgaris DP4	0.9891	0
639857009	637000208	Polaromonas sp. JS666	Burkholderia phymatum STM815	0.8191	12.46
639857012	637000208	Polaromonas sp. JS666	Comamonas testosteroni KF-1	0.8443	8
639857019	638341139	Oceanicola batsensis HTCC2597	Stappia aggregata IAM 12614	0.8794	11.58
640069328	640069303	Burkholderia mallei NCTC 10229	Rhodobacter sphaeroides ATCC 17029	0.8288	24.46
640069330	637000256	Shewanella denitrificans OS217	Shewanella baltica OS155	0.974	4.04
640069306	637000231	Ralstonia solanacearum GMI1000	Burkholderia pseudomallei 668	0.8613	8.82
640069320	637000169	Mycobacterium bovis AF2122/97	Mycobacterium sp. JLS	0.8628	4.34
640069320	638341130	Mycobacterium tuberculosis C	Mycobacterium sp. JLS	0.8655	4.34
640069307	638341028	Burkholderia mallei 2002721280	Burkholderia vietnamiensis G4	0.9881	2.92
640196203	637000208	Polaromonas sp. JS666	Ralstonia pickettii 12J	0.8139	12.22
640427130	638341062	Chlorobium phaeobacteroides BS1	Prosthecochloris vibrioformis DSM 265	0.81	6.77
640427122	639633039	Mycobacterium avium 104	Mycobacterium gilvum PYR-GCK	0.906	4.07
640427113	638341086	Escherichia coli E110019	Enterobacter sp. 638	0.9205	4.47
640427113	637000264	Shigella flexneri 2a str. 301	Enterobacter sp. 638	0.9407	4.61
640427151	638341228	Vibrio cholerae V52	Vibrio cholerae O395	1.0	.07
640427145	637000280	Staphylococcus aureus subsp. aureus USA300	Staphylococcus aureus subsp. aureus JH9	0.9301	.06
640427123	640069320	Mycobacterium sp. JLS	Mycobacterium tuberculosis F11	0.8628	4.34
640612219	640427138	Rhodobacter sphaeroides ATCC 17025	Sagittula stellata E-37	0.8393	9.39
640753051	640753038	Ochrobactrum anthropi ATCC 49188	Sinorhizobium medicae WSM419	0.8117	4.43
640753055	637000289	Streptococcus pneumoniae R6	Streptococcus gordonii str. Challis substr. CH1	0.906	3.58
640753055	638341207	Streptococcus pneumoniae TIGR4 454	Streptococcus gordonii str. Challis substr. CH1	0.9565	3.65
640753051	638341009	Aurantimonas sp. SI85-9A1	Sinorhizobium medicae WSM419	0.8806	8.87
640753049	637000256	Shewanella denitrificans OS217	Shewanella baltica OS185	0.9703	4.25
640753038	638341009	Aurantimonas sp. SI85-9A1	Ochrobactrum anthropi ATCC 49188	0.8507	8.37
640753006	638341015	Bacillus thuringiensis serovar israelensis ATCC 35646	Bacillus cereus subsp. cytotoxis NVH 391-98	0.8074	2.12
640753006	637000018	Bacillus cereus E33L	Bacillus cereus subsp. cytotoxis NVH 391-98	0.8142	1.84
640753059	640069328	Rhodobacter sphaeroides ATCC 17029	Xanthobacter autotrophicus Py2	0.8068	12.53
640753059	640612219	Sagittula stellata E-37	Xanthobacter autotrophicus Py2	0.8135	15.47
640753053	637000274	Staphylococcus aureus subsp. aureus MRSA252	Staphylococcus aureus subsp. aureus Mu3	0.9628	.06
640753024	637000255	Salmonella typhimurium LT2	Escherichia coli E24377A	0.8403	2.85
640753048	640427152	Yersinia pestis Pestoides F	Serratia proteamaculans 568	0.9697	4.55
640963006	638341151	Photobacterium sp. SKA34	Vibrio cholerae NCTC 8457	0.9519	8.74
640963005	638341151	Photobacterium sp. SKA34	Vibrio cholerae B33	0.9519	8.81
640963010	637000337	Vibrio vulnificus YJ016	Vibrio harveyi HY01	0.9788	3.77
640963053	640753055	Streptococcus gordonii str. Challis substr. CH1	Streptococcus pneumoniae SP14-BS69	0.8153	3.58
640963053	637000302	Streptococcus thermophilus CNRZ1066	Streptococcus pneumoniae SP14-BS69	0.9028	5
640963052	640069334	Streptococcus sanguinis SK36	Streptococcus pneumoniae SP23-BS72	0.887	2.3
640963050	637000259	Shewanella sp. MR-4	Shewanella baltica OS223	0.8863	2.33
640963050	637000256	Shewanella denitrificans OS217	Shewanella baltica OS223	0.9732	4.04
640963034	637000192	Nitrobacter hamburgensis X14	Erythrobacter sp. SD-21	0.8272	15.86
640963034	637000238	Rhodopseudomonas palustris BisB5	Erythrobacter sp. SD-21	0.8648	15.69
640963017	639633003	Acidovorax sp. JS42	Ralstonia pickettii 12D	0.9645	11.99
640963017	639857012	Comamonas testosteroni KF-1	Ralstonia pickettii 12D	0.9661	12.29
640963008	639857019	Stappia aggregata IAM 12614	Methylobacterium chloromethanicum CM4	0.8765	13.08
641228491	639857019	Stappia aggregata IAM 12614	Dinoroseobacter shibae DFL 12	0.8397	12.39
641228505	637000110	Escherichia coli W3110	Salmonella enterica subsp. arizonae serovar 62:z4,z23:--	0.8646	2.94
641228505	638341086	Escherichia coli E110019	Salmonella enterica subsp. arizonae serovar 62:z4,z23:--	0.8611	2.88
641228482	639633003	Acidovorax sp. JS42	Burkholderia multivorans ATCC 17616	0.8224	11.05
641228506	638341082	Escherichia coli 101-1	Salmonella enterica subsp. enterica serovar Paratyphi B str. SPB7	0.8889	2.34
641228506	638341196	Shigella dysenteriae 1012	Salmonella enterica subsp. enterica serovar Paratyphi B str. SPB7	0.8705	2.94
641228506	638341084	Escherichia coli B171	Salmonella enterica subsp. enterica serovar Paratyphi B str. SPB7	0.8889	2.4
641228481	639633055	Rhizobium leguminosarum bv. viciae 3841	Brucella suis ATCC 23445	0.841	5.22
641228479	637000196	Nitrosomonas eutropha C71	Bordetella petrii	0.8057	14.33
641228479	639857012	Comamonas testosteroni KF-1	Bordetella petrii	0.8462	12.89
641380435	640963029	Roseobacter sp. AzwK-3b	Hoeflea phototrophica DFL-43	0.8454	11.51
641380435	638341139	Oceanicola batsensis HTCC2597	Hoeflea phototrophica DFL-43	0.9154	11.78
641380423	639857019	Stappia aggregata IAM 12614	Roseobacter litoralis Och 149	0.8144	20.05
641522641	637000171	Mycobacterium sp. MCS	Mycobacterium abscessus	0.9927	4.81
641522641	639633042	Mycobacterium sp. KMS	Mycobacterium abscessus	0.9927	4.81
641522636	639633034	Leuconostoc mesenteroides subsp. mesenteroides ATCC 8293	Leuconostoc citreum KM20	0.9466	2.51
641522623	641228506	Salmonella enterica subsp. enterica serovar Paratyphi B str. SPB7	Escherichia coli ATCC 8739	0.8889	2.8
641522625	637000255	Salmonella typhimurium LT2	Escherichia coli str. K12 substr. DH10B	0.8403	2.86
641522619	640753017	Clostridium botulinum A str. ATCC 19397	Clostridium botulinum B1 str. Okra	0.965	.2
641522619	640753018	Clostridium botulinum A str. Hall	Clostridium botulinum B1 str. Okra	0.965	.27
641522617	640753017	Clostridium botulinum A str. ATCC 19397	Clostridium botulinum A3 str. Loch Maree	0.9749	.27
641522633	639633028	Lactobacillus casei ATCC 334	Lactobacillus fermentum IFO 3956	0.9801	11.3
641736188	637000342	Xanthomonas axonopodis pv. citri str. 306	Xanthomonas oryzae pv. oryzicola BLS256	0.8694	.13
641736188	637000344	Xanthomonas campestris pv. campestris str. ATCC 33913	Xanthomonas oryzae pv. oryzicola BLS256	0.9495	.13
641736188	637000345	Xanthomonas campestris pv. vesicatoria str. 85-10	Xanthomonas oryzae pv. oryzicola BLS256	0.9338	.19
641736234	641228505	Salmonella enterica subsp. arizonae serovar 62:z4,z23:--	Salmonella enterica subsp. enterica serovar Kentucky str. CVM29188	0.9557	0
641736232	641228506	Salmonella enterica subsp. enterica serovar Paratyphi B str. SPB7	Salmonella enterica subsp. enterica serovar Schwarzengrund str. CVM19633	0.9912	0
641736232	640753032	Klebsiella pneumoniae subsp. pneumoniae MGH 78578	Salmonella enterica subsp. enterica serovar Schwarzengrund str. CVM19633	0.9051	2.73
641736232	640753048	Serratia proteamaculans 568	Salmonella enterica subsp. enterica serovar Schwarzengrund str. CVM19633	0.8942	6.07
641736233	638341083	Escherichia coli 53638	Salmonella enterica subsp. enterica serovar Saintpaul str. SARA23	0.8403	2.74
641736230	640427113	Enterobacter sp. 638	Salmonella enterica subsp. enterica serovar Saintpaul str. SARA29	0.8252	3.15
641736230	638341084	Escherichia coli B171	Salmonella enterica subsp. enterica serovar Saintpaul str. SARA29	0.8686	2.4
641736230	638341196	Shigella dysenteriae 1012	Salmonella enterica subsp. enterica serovar Saintpaul str. SARA29	0.8953	2.94
641736230	640427142	Shigella dysenteriae Sd197	Salmonella enterica subsp. enterica serovar Saintpaul str. SARA29	0.8304	2.94
641736231	637000106	Escherichia coli K12	Salmonella enterica subsp. enterica serovar 4,[5],12:i:- str. CVM23701	0.8817	2.94
641736231	637000110	Escherichia coli W3110	Salmonella enterica subsp. enterica serovar 4,[5],12:i:- str. CVM23701	0.8817	2.94
641736231	638341083	Escherichia coli 53638	Salmonella enterica subsp. enterica serovar 4,[5],12:i:- str. CVM23701	0.8817	2.74
641736229	640427113	Enterobacter sp. 638	Salmonella enterica subsp. enterica serovar Dublin str. CT_02021853	0.8155	3.15
641736124	637000196	Nitrosomonas eutropha C71	Burkholderia thailandensis TXDOH	0.835	14.81
641736124	637000208	Polaromonas sp. JS666	Burkholderia thailandensis TXDOH	0.8398	13.42
641736121	637000230	Ralstonia metallidurans CH34	Burkholderia oklahomensis C6786	0.9286	8.64
641736117	637000231	Ralstonia solanacearum GMI1000	Burkholderia pseudomallei BCC215	0.9054	9.71
641736137	640753018	Clostridium botulinum A str. Hall	Clostridium botulinum NCTC 2916	0.98	.27
641736103	637000264	Shigella flexneri 2a str. 301	Salmonella enterica subsp. enterica serovar Kentucky str. CDC 191	0.8533	2.74
641736103	637000265	Shigella flexneri 5 str. 8401	Salmonella enterica subsp. enterica serovar Kentucky str. CDC 191	0.8533	3.01
641736103	638341085	Escherichia coli B7A	Salmonella enterica subsp. enterica serovar Kentucky str. CDC 191	0.8533	108.23
641736103	638341196	Shigella dysenteriae 1012	Salmonella enterica subsp. enterica serovar Kentucky str. CDC 191	0.8777	2.94
641736103	640427142	Shigella dysenteriae Sd197	Salmonella enterica subsp. enterica serovar Kentucky str. CDC 191	0.8231	2.94
641736103	641228506	Salmonella enterica subsp. enterica serovar Paratyphi B str. SPB7	Salmonella enterica subsp. enterica serovar Kentucky str. CDC 191	0.9855	0
641736103	637000255	Salmonella typhimurium LT2	Salmonella enterica subsp. enterica serovar Kentucky str. CDC 191	0.9851	.46
641736103	637000105	Escherichia coli CFT073	Salmonella enterica subsp. enterica serovar Kentucky str. CDC 191	0.9057	2.33
641736103	638341086	Escherichia coli E110019	Salmonella enterica subsp. enterica serovar Kentucky str. CDC 191	0.8204	2.88
641736103	638341087	Escherichia coli E22	Salmonella enterica subsp. enterica serovar Kentucky str. CDC 191	0.8962	2.26
641736101	637000263	Shigella flexneri 2a str. 2457T	Salmonella enterica subsp. enterica serovar Agona str. SL483	0.8229	3.39
641736101	638341083	Escherichia coli 53638	Salmonella enterica subsp. enterica serovar Agona str. SL483	0.8194	3.17
641736101	638341085	Escherichia coli B7A	Salmonella enterica subsp. enterica serovar Agona str. SL483	0.8229	107.86
641736105	637000251	Salmonella enterica subsp. enterica serovar Choleraesuis str. SC-B67	Salmonella enterica subsp. enterica serovar Heidelberg str. SL486	0.9691	.99
641736104	638341085	Escherichia coli B7A	Salmonella enterica subsp. enterica serovar Newport str. SL254	0.8403	108.23
641736111	640753023	Escherichia coli APEC O1	Salmonella enterica subsp. enterica serovar Newport str. SL317	0.918	2.8
641736111	638341084	Escherichia coli B171	Salmonella enterica subsp. enterica serovar Newport str. SL317	0.8417	2.4
641736209	641228505	Salmonella enterica subsp. arizonae serovar 62:z4,z23:--	Salmonella enterica subsp. enterica serovar Weltevreden str. HI_N05-537	0.9514	0
641736208	641228506	Salmonella enterica subsp. enterica serovar Paratyphi B str. SPB7	Salmonella enterica subsp. enterica serovar Hadar str. RI_05P066	1.0	.52
641736204	640963056	Streptococcus pneumoniae SP6-BS73	Streptococcus pneumoniae CDC1087-00	0.9855	.08
641736204	640753055	Streptococcus gordonii str. Challis substr. CH1	Streptococcus pneumoniae CDC1087-00	0.8761	3.58
641736272	637000302	Streptococcus thermophilus CNRZ1066	Streptococcus pneumoniae SP195	0.8482	5.01
641736272	640963052	Streptococcus pneumoniae SP23-BS72	Streptococcus pneumoniae SP195	0.9732	.2
641736273	639633062	Streptococcus thermophilus LMD-9	Streptococcus pneumoniae CDC0288-04	0.8188	5
641736273	640069334	Streptococcus sanguinis SK36	Streptococcus pneumoniae CDC0288-04	0.8905	2.3
641736171	638341202	Streptococcus agalactiae 18RS21	Streptococcus infantarius subsp. infantarius ATCC BAA-102	0.8309	5.15
641736171	638341205	Streptococcus agalactiae COH1	Streptococcus infantarius subsp. infantarius ATCC BAA-102	0.8309	4.88
641736171	637000144	Lactococcus lactis subsp. lactis Il1403	Streptococcus infantarius subsp. infantarius ATCC BAA-102	0.9928	10.3
641736171	639633034	Leuconostoc mesenteroides subsp. mesenteroides ATCC 8293	Streptococcus infantarius subsp. infantarius ATCC BAA-102	0.9333	18.2
641736157	640753051	Sinorhizobium medicae WSM419	Rhizobium leguminosarum bv. trifolii WSM2304	0.9126	4.09
641522609	640753042	Pseudomonas aeruginosa PA7	Burkholderia cenocepacia MC0-3	0.8088	18.72
637000264	637000255	Salmonella typhimurium LT2	Shigella flexneri 2a str. 301	0.8438	2.78
637000281	637000278	Staphylococcus aureus subsp. aureus N315	Staphylococcus epidermidis ATCC 12228	0.952	1.24
637000303	637000288	Streptococcus mutans UA159	Streptococcus thermophilus LMG 18311	0.8152	6.66
637000346	637000344	Xanthomonas campestris pv. campestris str. ATCC 33913	Xanthomonas oryzae pv. oryzae KACC10331	0.878	.13
637000346	637000343	Xanthomonas campestris pv. campestris str. 8004	Xanthomonas oryzae pv. oryzae KACC10331	0.878	.14
638341207	637000301	Streptococcus pyogenes SSI-1	Streptococcus pneumoniae TIGR4 454	0.8333	5.97
638341207	637000296	Streptococcus pyogenes MGAS315	Streptococcus pneumoniae TIGR4 454	0.8333	5.97
638341040	637000046	Burkholderia cenocepacia AU 1054	Burkholderia pseudomallei Pasteur	0.9429	3.13
638341155	637000205	Pelodictyon luteolum DSM 273	Prosthecochloris aestuarii DSM 271	0.8777	7.22
638341206	637000299	Streptococcus pyogenes MGAS8232	Streptococcus agalactiae H36B	0.9409	4.34
638341224	637000333	Vibrio cholerae O1 biovar eltor str. N16961	Vibrio cholerae MO10	0.9931	0
638341239	638341085	Escherichia coli B7A	Yersinia frederiksenii ATCC 33641	0.8143	100.05
638341211	638341119	Loktanella vestfoldensis SKA53	Sulfitobacter sp. EE-36	0.8614	5.56
639279307	637000083	Corynebacterium efficiens YS-314	Corynebacterium glutamicum ATCC 13032 (Kitasato)	0.8691	4.43
639633014	638341035	Burkholderia pseudomallei 1106b	Burkholderia cenocepacia HI2424	0.9837	2.85
639633010	638341019	Bifidobacterium longum DJO10A	Bifidobacterium adolescentis ATCC 15703	0.8379	5.34
639633048	637000238	Rhodopseudomonas palustris BisB5	Paracoccus denitrificans PD1222	0.8238	14.8
639857012	639857009	Burkholderia phymatum STM815	Comamonas testosteroni KF-1	0.8204	12.88
639857012	639633003	Acidovorax sp. JS42	Comamonas testosteroni KF-1	0.9605	4.36
640069334	638341207	Streptococcus pneumoniae TIGR4 454	Streptococcus sanguinis SK36	0.9444	2.38
640069328	638341134	Nitrobacter sp. Nb-311A	Rhodobacter sphaeroides ATCC 17029	0.8235	12.57
640069328	639633056	Roseobacter denitrificans OCh 114	Rhodobacter sphaeroides ATCC 17029	0.8108	10.4
640069328	640069305	Burkholderia pseudomallei 1106a	Rhodobacter sphaeroides ATCC 17029	0.8525	24.36
640069328	637000050	Burkholderia pseudomallei K96243	Rhodobacter sphaeroides ATCC 17029	0.8227	24.71
640196205	637000256	Shewanella denitrificans OS217	Shewanella putrefaciens 200	0.974	4.61
640427133	637000219	Pseudomonas entomophila L48	Pseudomonas stutzeri A1501	0.8809	2.21
640427144	640427101	Acidiphilium cryptum JF-5	Sphingomonas wittichii RW1	0.8759	19.89
640612219	637000155	Magnetospirillum magneticum AMB-1	Sagittula stellata E-37	0.8021	16.5
640612222	637000231	Ralstonia solanacearum GMI1000	Burkholderia pseudomallei 305	0.9054	8.82
640753052	637000274	Staphylococcus aureus subsp. aureus MRSA252	Staphylococcus aureus subsp. aureus JH1	0.9179	0
640753038	639857019	Stappia aggregata IAM 12614	Ochrobactrum anthropi ATCC 49188	0.9295	9.4
640753025	637000255	Salmonella typhimurium LT2	Escherichia coli HS	0.8368	2.71
640753030	640069313	Herminiimonas arsenicoxydans	Janthinobacterium sp. Marseille	1.0	1.25
640753049	637000260	Shewanella sp. MR-7	Shewanella baltica OS185	0.9813	2.53
640753038	638341140	Oceanicola granulosus HTCC2516	Ochrobactrum anthropi ATCC 49188	0.8228	12.52
640753038	640612219	Sagittula stellata E-37	Ochrobactrum anthropi ATCC 49188	0.8145	13
640753040	637000208	Polaromonas sp. JS666	Parvibaculum lavamentivorans DS-1	0.8068	25.17
640753022	637000264	Shigella flexneri 2a str. 301	Enterobacter sakazakii ATCC BAA-894	0.9221	4.61
640753015	638341087	Escherichia coli E22	Citrobacter koseri ATCC BAA-895	0.8868	5.26
640753048	637000355	Yersinia pseudotuberculosis IP 32953	Serratia proteamaculans 568	0.9646	4.62
640963019	638341228	Vibrio cholerae V52	Vibrio cholerae MAK 757	1.0	0
640963005	638341228	Vibrio cholerae V52	Vibrio cholerae B33	0.9931	0
640963005	638341135	Nitrococcus mobilis Nb-231	Vibrio cholerae B33	0.9241	19.4
640963009	637000335	Vibrio parahaemolyticus RIMD 2210633	Vibrio parahaemolyticus AQ3810	0.9965	.14
640963042	640753055	Streptococcus gordonii str. Challis substr. CH1	Streptococcus pneumoniae SP3-BS71	0.8057	3.58
640963056	640753055	Streptococcus gordonii str. Challis substr. CH1	Streptococcus pneumoniae SP6-BS73	0.8547	4.2
640963053	640069334	Streptococcus sanguinis SK36	Streptococcus pneumoniae SP14-BS69	0.8713	2.3
640963053	637000303	Streptococcus thermophilus LMG 18311	Streptococcus pneumoniae SP14-BS69	0.9028	5
640963048	637000303	Streptococcus thermophilus LMG 18311	Streptococcus pneumoniae SP18-BS74	0.8882	5
640963051	637000302	Streptococcus thermophilus CNRZ1066	Streptococcus pneumoniae SP19-BS75	0.8125	4.94
640963052	637000302	Streptococcus thermophilus CNRZ1066	Streptococcus pneumoniae SP23-BS72	0.8156	5
640963052	637000294	Streptococcus pyogenes MGAS10750	Streptococcus pneumoniae SP23-BS72	0.831	5.84
640963052	640753055	Streptococcus gordonii str. Challis substr. CH1	Streptococcus pneumoniae SP23-BS72	0.8871	3.58
640963017	639857009	Burkholderia phymatum STM815	Ralstonia pickettii 12D	0.8021	9.6
641228503	637000244	Rickettsia felis URRWXCal2	Rickettsia massiliae MTU5	0.9516	.53
641228491	638341182	Roseobacter sp. MED193	Dinoroseobacter shibae DFL 12	0.8813	8.03
641228505	638341083	Escherichia coli 53638	Salmonella enterica subsp. arizonae serovar 62:z4,z23:--	0.8646	2.74
641228505	640427113	Enterobacter sp. 638	Salmonella enterica subsp. arizonae serovar 62:z4,z23:--	0.9394	3.15
641228482	637000208	Polaromonas sp. JS666	Burkholderia multivorans ATCC 17616	0.8156	11.83
641228482	637000231	Ralstonia solanacearum GMI1000	Burkholderia multivorans ATCC 17616	0.8065	8.95
641228506	637000251	Salmonella enterica subsp. enterica serovar Choleraesuis str. SC-B67	Salmonella enterica subsp. enterica serovar Paratyphi B str. SPB7	0.9952	.99
641228506	638341089	Escherichia coli F11	Salmonella enterica subsp. enterica serovar Paratyphi B str. SPB7	0.8696	2.81
641228506	637000261	Shigella boydii Sb227	Salmonella enterica subsp. enterica serovar Paratyphi B str. SPB7	0.8629	3.01
641228506	638341085	Escherichia coli B7A	Salmonella enterica subsp. enterica serovar Paratyphi B str. SPB7	0.8889	108.23
641228506	640753025	Escherichia coli HS	Salmonella enterica subsp. enterica serovar Paratyphi B str. SPB7	0.8792	2.67
641228506	640427143	Shigella sonnei Ss046	Salmonella enterica subsp. enterica serovar Paratyphi B str. SPB7	0.8696	2.26
641228479	639633014	Burkholderia cenocepacia HI2424	Bordetella petrii	0.8561	10.18
641380433	638341119	Loktanella vestfoldensis SKA53	Phaeobacter gallaeciensis 2.10	0.8515	0
641380433	638341211	Sulfitobacter sp. EE-36	Phaeobacter gallaeciensis 2.10	0.8812	5.56
641380432	638341119	Loktanella vestfoldensis SKA53	Phaeobacter gallaeciensis BS107	0.8278	0
641380432	641380423	Roseobacter litoralis Och 149	Phaeobacter gallaeciensis BS107	0.8092	0
641228482	638341031	Burkholderia mallei JHU	Burkholderia multivorans ATCC 17616	0.9881	3.13
641522652	640963042	Streptococcus pneumoniae SP3-BS71	Streptococcus pneumoniae Hungary19A-6	0.9531	.2
641522637	638341012	Bacillus cereus G9241	Lysinibacillus sphaericus C3-41	0.8105	7.4
641522641	639633044	Mycobacterium vanbaalenii PYR-1	Mycobacterium abscessus	0.8608	3.82
641522649	641228508	Shewanella pealeana ATCC 700345	Shewanella woodyi ATCC 51908	0.868	4.75
641522609	637000208	Polaromonas sp. JS666	Burkholderia cenocepacia MC0-3	0.8358	11.84
641522609	641228479	Bordetella petrii	Burkholderia cenocepacia MC0-3	0.8127	10.33
641522617	640753018	Clostridium botulinum A str. Hall	Clostridium botulinum A3 str. Loch Maree	0.9749	.33
641522608	637000231	Ralstonia solanacearum GMI1000	Burkholderia ambifaria MC40-6	0.8775	8.79
641522608	638341030	Burkholderia mallei GB8 horse 4	Burkholderia ambifaria MC40-6	0.9903	2.92
641522608	640427136	Ralstonia eutropha H16	Burkholderia ambifaria MC40-6	0.8191	8.46
641522651	639633062	Streptococcus thermophilus LMD-9	Streptococcus pneumoniae CGSP14	0.8225	5.01
641522642	639633044	Mycobacterium vanbaalenii PYR-1	Mycobacterium marinum M	0.9084	3.96
641736242	637000251	Salmonella enterica subsp. enterica serovar Choleraesuis str. SC-B67	Yersinia pestis biovar Antiqua str. B42003004	0.931	6.49
641736199	637000231	Ralstonia solanacearum GMI1000	Burkholderia mallei PRL-20	0.8613	9.78
641736233	637000265	Shigella flexneri 5 str. 8401	Salmonella enterica subsp. enterica serovar Saintpaul str. SARA23	0.8438	3.01
641736233	638341085	Escherichia coli B7A	Salmonella enterica subsp. enterica serovar Saintpaul str. SARA23	0.8438	108.23
641736233	640427142	Shigella dysenteriae Sd197	Salmonella enterica subsp. enterica serovar Saintpaul str. SARA23	0.8166	2.94
641736233	640427143	Shigella sonnei Ss046	Salmonella enterica subsp. enterica serovar Saintpaul str. SARA23	0.827	2.26
641736230	637000105	Escherichia coli CFT073	Salmonella enterica subsp. enterica serovar Saintpaul str. SARA29	0.9371	2.33
641736230	637000109	Escherichia coli UTI89	Salmonella enterica subsp. enterica serovar Saintpaul str. SARA29	0.9371	3.01
641736230	638341082	Escherichia coli 101-1	Salmonella enterica subsp. enterica serovar Saintpaul str. SARA29	0.8058	2.34
641736230	638341089	Escherichia coli F11	Salmonella enterica subsp. enterica serovar Saintpaul str. SARA29	0.9371	2.81
641736230	640753015	Citrobacter koseri ATCC BAA-895	Salmonella enterica subsp. enterica serovar Saintpaul str. SARA29	0.9371	6
641736230	640427143	Shigella sonnei Ss046	Salmonella enterica subsp. enterica serovar Saintpaul str. SARA29	0.8953	2.26
641736230	638341085	Escherichia coli B7A	Salmonella enterica subsp. enterica serovar Saintpaul str. SARA29	0.8576	108.23
641736231	637000264	Shigella flexneri 2a str. 301	Salmonella enterica subsp. enterica serovar 4,[5],12:i:- str. CVM23701	0.8817	2.74
641736231	640753024	Escherichia coli E24377A	Salmonella enterica subsp. enterica serovar 4,[5],12:i:- str. CVM23701	0.8817	2.8
641736229	638341087	Escherichia coli E22	Salmonella enterica subsp. enterica serovar Dublin str. CT_02021853	0.9057	2.26
641736124	637000342	Xanthomonas axonopodis pv. citri str. 306	Burkholderia thailandensis TXDOH	0.8155	19.62
641736124	640196203	Ralstonia pickettii 12J	Burkholderia thailandensis TXDOH	0.839	9.91
641736124	640963017	Ralstonia pickettii 12D	Burkholderia thailandensis TXDOH	0.839	10.06
641736139	640753006	Bacillus cereus subsp. cytotoxis NVH 391-98	Bacillus cereus B4264	0.8271	1.96
641736103	637000261	Shigella boydii Sb227	Salmonella enterica subsp. enterica serovar Kentucky str. CDC 191	0.8629	3.01
641736103	638341083	Escherichia coli 53638	Salmonella enterica subsp. enterica serovar Kentucky str. CDC 191	0.8494	2.74
641736103	637000251	Salmonella enterica subsp. enterica serovar Choleraesuis str. SC-B67	Salmonella enterica subsp. enterica serovar Kentucky str. CDC 191	0.9751	.99
641736103	638341082	Escherichia coli 101-1	Salmonella enterica subsp. enterica serovar Kentucky str. CDC 191	0.8155	2.34
641736101	640427113	Enterobacter sp. 638	Salmonella enterica subsp. enterica serovar Agona str. SL483	0.8252	3.4
641736101	637000255	Salmonella typhimurium LT2	Salmonella enterica subsp. enterica serovar Agona str. SL483	0.941	.41
641736105	641228505	Salmonella enterica subsp. arizonae serovar 62:z4,z23:--	Salmonella enterica subsp. enterica serovar Heidelberg str. SL486	0.9167	0
641736106	637000263	Shigella flexneri 2a str. 2457T	Salmonella enterica subsp. enterica serovar Heidelberg str. SL476	0.9965	2.67
641736106	637000264	Shigella flexneri 2a str. 301	Salmonella enterica subsp. enterica serovar Heidelberg str. SL476	0.9965	2.44
641736104	637000110	Escherichia coli W3110	Salmonella enterica subsp. enterica serovar Newport str. SL254	0.8403	2.94
641736104	637000265	Shigella flexneri 5 str. 8401	Salmonella enterica subsp. enterica serovar Newport str. SL254	0.8403	3.01
641736111	640753022	Enterobacter sakazakii ATCC BAA-894	Salmonella enterica subsp. enterica serovar Newport str. SL317	0.9061	3.15
641736111	640753025	Escherichia coli HS	Salmonella enterica subsp. enterica serovar Newport str. SL317	0.9262	2.67
641736111	637000106	Escherichia coli K12	Salmonella enterica subsp. enterica serovar Newport str. SL317	0.8378	2.94
641736111	638341087	Escherichia coli E22	Salmonella enterica subsp. enterica serovar Newport str. SL317	0.8378	2.26
641736111	638341196	Shigella dysenteriae 1012	Salmonella enterica subsp. enterica serovar Newport str. SL317	0.8561	2.94
641736111	640753024	Escherichia coli E24377A	Salmonella enterica subsp. enterica serovar Newport str. SL317	0.8378	2.8
641736209	638341196	Shigella dysenteriae 1012	Salmonella enterica subsp. enterica serovar Weltevreden str. HI_N05-537	0.9137	2.94
641736208	637000105	Escherichia coli CFT073	Salmonella enterica subsp. enterica serovar Hadar str. RI_05P066	0.9303	2.72
641736208	640753022	Enterobacter sakazakii ATCC BAA-894	Salmonella enterica subsp. enterica serovar Hadar str. RI_05P066	0.9061	3.63
641736273	637000290	Streptococcus pneumoniae TIGR4	Streptococcus pneumoniae CDC0288-04	0.9495	0
641736171	640069315	Lactococcus lactis subsp. cremoris MG1363	Streptococcus infantarius subsp. infantarius ATCC BAA-102	0.9928	9.91
641736174	638341009	Aurantimonas sp. SI85-9A1	Rhizobium leguminosarum bv. trifolii WSM1325	0.8582	7.62
641736154	638341028	Burkholderia mallei 2002721280	Burkholderia ambifaria IOP40-10	0.9836	2.92
641736154	638341030	Burkholderia mallei GB8 horse 4	Burkholderia ambifaria IOP40-10	0.9836	2.92
641736151	638341035	Burkholderia pseudomallei 1106b	Burkholderia graminis C4D1M	0.849	0
641736168	637000149	Leifsonia xyli subsp. xyli str. CTCB07	Micrococcus luteus NCTC 2665	0.8406	9.82
641522608	641228479	Bordetella petrii	Burkholderia ambifaria MC40-6	0.8296	10.33
637000231	637000050	Burkholderia pseudomallei K96243	Ralstonia solanacearum GMI1000	0.865	9.31
637000080	637000078	Clostridium perfringens SM101	Clostridium tetani E88	0.8011	9.22
637000225	637000222	Pseudomonas putida KT2440	Pseudomonas syringae pv. tomato str. DC3000	0.8513	3.36
637000223	637000221	Pseudomonas fluorescens PfO-1	Pseudomonas syringae pv. phaseolicola 1448A	0.8361	2.61
637000238	637000192	Nitrobacter hamburgensis X14	Rhodopseudomonas palustris BisB5	0.9098	2.14
638341117	637000153	Listeria monocytogenes EGD-e	Listeria monocytogenes str. 1/2a F6854	0.9871	.26
638341207	638341202	Streptococcus agalactiae 18RS21	Streptococcus pneumoniae TIGR4 454	0.8444	5.73
638341207	637000285	Streptococcus agalactiae 2603V/R	Streptococcus pneumoniae TIGR4 454	0.8444	5.59
638341207	637000289	Streptococcus pneumoniae R6	Streptococcus pneumoniae TIGR4 454	0.9341	.8
638341207	637000292	Streptococcus pyogenes MGAS10270	Streptococcus pneumoniae TIGR4 454	0.8111	5.95
638341036	637000231	Ralstonia solanacearum GMI1000	Burkholderia pseudomallei 1655	0.8986	9.41
638341036	637000229	Ralstonia eutropha JMP134	Burkholderia pseudomallei 1655	0.8214	9.29
638341203	637000292	Streptococcus pyogenes MGAS10270	Streptococcus agalactiae 515	0.9365	3.57
638341206	637000300	Streptococcus pyogenes MGAS9429	Streptococcus agalactiae H36B	0.9355	4.3
638341206	637000298	Streptococcus pyogenes MGAS6180	Streptococcus agalactiae H36B	0.9355	4.3
638341084	637000255	Salmonella typhimurium LT2	Escherichia coli B171	0.8438	2.86
638341159	637000052	Burkholderia thailandensis E264	Pseudomonas aeruginosa C3719	0.8544	19.68
638341158	637000052	Burkholderia thailandensis E264	Pseudomonas aeruginosa 2192	0.8544	19.68
638341139	638341009	Aurantimonas sp. SI85-9A1	Oceanicola batsensis HTCC2597	0.8788	13.16
638341134	637000238	Rhodopseudomonas palustris BisB5	Nitrobacter sp. Nb-311A	0.918	2.35
638341134	638341009	Aurantimonas sp. SI85-9A1	Nitrobacter sp. Nb-311A	0.8376	12.02
638341134	637000103	Erythrobacter litoralis HTCC2594	Nitrobacter sp. Nb-311A	0.8405	15.32
638341028	637000231	Ralstonia solanacearum GMI1000	Burkholderia mallei 2002721280	0.8566	9.41
638341009	637000238	Rhodopseudomonas palustris BisB5	Aurantimonas sp. SI85-9A1	0.8477	11.94
638341009	637000135	Hyphomonas neptunium ATCC 15444	Aurantimonas sp. SI85-9A1	0.8214	11.54
639633056	638341184	Roseovarius sp. 217	Roseobacter denitrificans OCh 114	0.8931	7.51
639633014	638341037	Burkholderia pseudomallei 1710a	Burkholderia cenocepacia HI2424	0.9429	2.85
639633020	637000205	Pelodictyon luteolum DSM 273	Chlorobium phaeobacteroides DSM 266	0.8257	4.86
639857012	637000074	Chromobacterium violaceum ATCC 12472	Comamonas testosteroni KF-1	0.8062	14.43
640069328	640069327	Rhodobacter sphaeroides 2.4.1	Rhodobacter sphaeroides ATCC 17029	0.993	.14
640069320	637000171	Mycobacterium sp. MCS	Mycobacterium sp. JLS	1.0	0
640069320	637000172	Mycobacterium tuberculosis CDC1551	Mycobacterium sp. JLS	0.8655	4.34
640069307	638341029	Burkholderia mallei FMH	Burkholderia vietnamiensis G4	0.9881	2.92
640069307	638341027	Burkholderia mallei 10399	Burkholderia vietnamiensis G4	0.9881	2.92
640069307	638341031	Burkholderia mallei JHU	Burkholderia vietnamiensis G4	0.9881	2.92
640427110	639279307	Corynebacterium glutamicum ATCC 13032 (Kitasato)	Corynebacterium glutamicum R	0.8054	.73
640427113	638341082	Escherichia coli 101-1	Enterobacter sp. 638	0.9167	4.12
640427113	640069335	Yersinia enterocolitica subsp. enterocolitica 8081	Enterobacter sp. 638	0.9242	4.91
640427138	638341212	Sulfitobacter sp. NAS-14.1	Rhodobacter sphaeroides ATCC 17025	0.8214	8.84
640427133	637000052	Burkholderia thailandensis E264	Pseudomonas stutzeri A1501	0.835	20.05
640427111	637000090	Dehalococcoides sp. CBDB1	Dehalococcoides sp. BAV1	0.8114	.07
640427144	637000123	Granulobacter bethesdensis CGDNIH1	Sphingomonas wittichii RW1	0.9545	18.96
640612203	639857019	Stappia aggregata IAM 12614	Rhodobacterales bacterium HTCC2150	0.8321	13.72
640612219	639633055	Rhizobium leguminosarum bv. viciae 3841	Sagittula stellata E-37	0.8167	12.91
640612219	639633056	Roseobacter denitrificans OCh 114	Sagittula stellata E-37	0.8649	6.38
640753051	639633055	Rhizobium leguminosarum bv. viciae 3841	Sinorhizobium medicae WSM419	0.8142	4.25
640753038	637000269	Sinorhizobium meliloti 1021	Ochrobactrum anthropi ATCC 49188	0.8974	4.44
640753055	637000288	Streptococcus mutans UA159	Streptococcus gordonii str. Challis substr. CH1	0.8166	6.08
640753016	637000078	Clostridium perfringens SM101	Clostridium beijerinckii NCIMB 8052	0.8043	6.07
640753052	637000280	Staphylococcus aureus subsp. aureus USA300	Staphylococcus aureus subsp. aureus JH1	0.9301	0
640753051	639279301	Agrobacterium tumefaciens str. C58 (Cereon)	Sinorhizobium medicae WSM419	0.9029	4.94
640753051	639279302	Agrobacterium tumefaciens str. C58 (Dupont)	Sinorhizobium medicae WSM419	0.9029	4.94
640753042	637000052	Burkholderia thailandensis E264	Pseudomonas aeruginosa PA7	0.8544	19.68
640753038	638341212	Sulfitobacter sp. NAS-14.1	Ochrobactrum anthropi ATCC 49188	0.8156	13.02
640753019	640753018	Clostridium botulinum A str. Hall	Clostridium botulinum F str. Langeland	0.97	.2
640753022	637000263	Shigella flexneri 2a str. 2457T	Enterobacter sakazakii ATCC BAA-894	0.9221	4.46
640753053	637000280	Staphylococcus aureus subsp. aureus USA300	Staphylococcus aureus subsp. aureus Mu3	0.9141	.06
640753053	637000281	Staphylococcus epidermidis ATCC 12228	Staphylococcus aureus subsp. aureus Mu3	0.952	1.38
640753015	637000109	Escherichia coli UTI89	Citrobacter koseri ATCC BAA-895	1.0	5.71
640753048	637000251	Salmonella enterica subsp. enterica serovar Choleraesuis str. SC-B67	Serratia proteamaculans 568	0.8942	6.74
640753048	637000350	Yersinia pestis Antiqua	Serratia proteamaculans 568	0.9646	4.55
640963021	638341224	Vibrio cholerae MO10	Vibrio cholerae MZO-3	0.9792	0
640963042	639633062	Streptococcus thermophilus LMD-9	Streptococcus pneumoniae SP3-BS71	0.8118	5
640963054	637000303	Streptococcus thermophilus LMG 18311	Streptococcus pneumoniae SP9-BS68	0.8482	5
640963035	638341212	Sulfitobacter sp. NAS-14.1	Roseovarius sp. TM1035	0.8252	6.11
641228507	637000259	Shewanella sp. MR-4	Shewanella baltica OS195	0.9963	2.33
641228480	640753051	Sinorhizobium medicae WSM419	Brucella canis ATCC 23365	0.8414	4.21
641228479	637000166	Methylococcus capsulatus str. Bath	Bordetella petrii	0.8025	15.79
641228479	640196203	Ralstonia pickettii 12J	Bordetella petrii	0.9684	9.96
641380435	641380423	Roseobacter litoralis Och 149	Hoeflea phototrophica DFL-43	0.8454	11.51
641380435	638341211	Sulfitobacter sp. EE-36	Hoeflea phototrophica DFL-43	0.841	11.58
641380432	639857019	Stappia aggregata IAM 12614	Phaeobacter gallaeciensis BS107	0.855	20.05
641380423	640963035	Roseovarius sp. TM1035	Roseobacter litoralis Och 149	0.8454	25.73
641380423	637000268	Silicibacter sp. TM1040	Roseobacter litoralis Och 149	0.8402	5.41
641522652	640753055	Streptococcus gordonii str. Challis substr. CH1	Streptococcus pneumoniae Hungary19A-6	0.859	3.79
641522638	637000238	Rhodopseudomonas palustris BisB5	Methylobacterium radiotolerans JCM 2831	0.8238	11.13
641522617	640753019	Clostridium botulinum F str. Langeland	Clostridium botulinum A3 str. Loch Maree	0.9683	.33
641522608	638341029	Burkholderia mallei FMH	Burkholderia ambifaria MC40-6	0.9903	2.92
641522651	640753055	Streptococcus gordonii str. Challis substr. CH1	Streptococcus pneumoniae CGSP14	0.8547	3.65
641522633	639633049	Pediococcus pentosaceus ATCC 25745	Lactobacillus fermentum IFO 3956	0.9588	10.02
641522642	637000171	Mycobacterium sp. MCS	Mycobacterium marinum M	0.9118	4.33
641736188	637000343	Xanthomonas campestris pv. campestris str. 8004	Xanthomonas oryzae pv. oryzicola BLS256	0.9495	.14
641736240	640069320	Mycobacterium sp. JLS	Mycobacterium tuberculosis H37Ra	0.8655	4.72
641736234	637000263	Shigella flexneri 2a str. 2457T	Salmonella enterica subsp. enterica serovar Kentucky str. CVM29188	0.8533	2.94
641736234	637000265	Shigella flexneri 5 str. 8401	Salmonella enterica subsp. enterica serovar Kentucky str. CVM29188	0.8533	3.01
641736234	640427113	Enterobacter sp. 638	Salmonella enterica subsp. enterica serovar Kentucky str. CVM29188	0.8301	3.15
641736233	637000106	Escherichia coli K12	Salmonella enterica subsp. enterica serovar Saintpaul str. SARA23	0.8403	2.94
641736233	637000261	Shigella boydii Sb227	Salmonella enterica subsp. enterica serovar Saintpaul str. SARA23	0.84	3.01
641736233	637000264	Shigella flexneri 2a str. 301	Salmonella enterica subsp. enterica serovar Saintpaul str. SARA23	0.8438	2.74
641736233	638341082	Escherichia coli 101-1	Salmonella enterica subsp. enterica serovar Saintpaul str. SARA23	0.8438	2.34
641736233	640753024	Escherichia coli E24377A	Salmonella enterica subsp. enterica serovar Saintpaul str. SARA23	0.8403	2.8
641736230	637000106	Escherichia coli K12	Salmonella enterica subsp. enterica serovar Saintpaul str. SARA29	0.8857	2.94
641736230	637000264	Shigella flexneri 2a str. 301	Salmonella enterica subsp. enterica serovar Saintpaul str. SARA29	0.9012	2.74
641736230	637000265	Shigella flexneri 5 str. 8401	Salmonella enterica subsp. enterica serovar Saintpaul str. SARA29	0.8953	3.01
641736230	638341239	Yersinia frederiksenii ATCC 33641	Salmonella enterica subsp. enterica serovar Saintpaul str. SARA29	0.8429	4.39
641736228	640753048	Serratia proteamaculans 568	Yersinia pestis biovar Orientalis str. F1991016	0.9697	4.81
641736124	639633003	Acidovorax sp. JS42	Burkholderia thailandensis TXDOH	0.8252	13.21
641736124	639857012	Comamonas testosteroni KF-1	Burkholderia thailandensis TXDOH	0.85	13.87
641736124	641228479	Bordetella petrii	Burkholderia thailandensis TXDOH	0.8439	9.74
641736124	637000231	Ralstonia solanacearum GMI1000	Burkholderia thailandensis TXDOH	0.8466	9.78
641736122	639857012	Comamonas testosteroni KF-1	Burkholderia oklahomensis EO147	0.825	12.51
641736122	640963017	Ralstonia pickettii 12D	Burkholderia oklahomensis EO147	0.8053	8.75
641736129	637000231	Ralstonia solanacearum GMI1000	Burkholderia pseudomallei 91	0.8895	9.41
641736103	638341084	Escherichia coli B171	Salmonella enterica subsp. enterica serovar Kentucky str. CDC 191	0.8533	2.4
641736103	640069335	Yersinia enterocolitica subsp. enterocolitica 8081	Salmonella enterica subsp. enterica serovar Kentucky str. CDC 191	0.8398	6
641736100	640069335	Yersinia enterocolitica subsp. enterocolitica 8081	Salmonella enterica subsp. enterica serovar Schwarzengrund str. SL480	0.8514	6
641736101	638341087	Escherichia coli E22	Salmonella enterica subsp. enterica serovar Agona str. SL483	0.9151	2.81
641736101	638341089	Escherichia coli F11	Salmonella enterica subsp. enterica serovar Agona str. SL483	0.9371	3.32
641736101	637000261	Shigella boydii Sb227	Salmonella enterica subsp. enterica serovar Agona str. SL483	0.8629	3.24
641736101	637000265	Shigella flexneri 5 str. 8401	Salmonella enterica subsp. enterica serovar Agona str. SL483	0.8229	3.39
641736101	640427143	Shigella sonnei Ss046	Salmonella enterica subsp. enterica serovar Agona str. SL483	0.8062	2.81
641736101	640753024	Escherichia coli E24377A	Salmonella enterica subsp. enterica serovar Agona str. SL483	0.8194	3.03
641736105	637000106	Escherichia coli K12	Salmonella enterica subsp. enterica serovar Heidelberg str. SL486	0.8403	2.94
641736105	637000263	Shigella flexneri 2a str. 2457T	Salmonella enterica subsp. enterica serovar Heidelberg str. SL486	0.8438	2.94
641736105	637000264	Shigella flexneri 2a str. 301	Salmonella enterica subsp. enterica serovar Heidelberg str. SL486	0.8438	2.74
641736106	637000265	Shigella flexneri 5 str. 8401	Salmonella enterica subsp. enterica serovar Heidelberg str. SL476	0.9965	2.75
641736106	640753024	Escherichia coli E24377A	Salmonella enterica subsp. enterica serovar Heidelberg str. SL476	1.0	2.36
641736104	637000261	Shigella boydii Sb227	Salmonella enterica subsp. enterica serovar Newport str. SL254	0.8571	3.01
641736104	637000263	Shigella flexneri 2a str. 2457T	Salmonella enterica subsp. enterica serovar Newport str. SL254	0.8403	2.94
641736104	638341082	Escherichia coli 101-1	Salmonella enterica subsp. enterica serovar Newport str. SL254	0.8403	2.34
641736104	638341084	Escherichia coli B171	Salmonella enterica subsp. enterica serovar Newport str. SL254	0.8403	2.4
641736104	641228506	Salmonella enterica subsp. enterica serovar Paratyphi B str. SPB7	Salmonella enterica subsp. enterica serovar Newport str. SL254	0.9946	0
641736111	637000263	Shigella flexneri 2a str. 2457T	Salmonella enterica subsp. enterica serovar Newport str. SL317	0.9262	2.94
641736111	638341082	Escherichia coli 101-1	Salmonella enterica subsp. enterica serovar Newport str. SL317	0.8417	2.34
641736111	638341086	Escherichia coli E110019	Salmonella enterica subsp. enterica serovar Newport str. SL317	0.8378	2.88
641736111	640427142	Shigella dysenteriae Sd197	Salmonella enterica subsp. enterica serovar Newport str. SL317	0.8115	2.94
641736209	640753032	Klebsiella pneumoniae subsp. pneumoniae MGH 78578	Salmonella enterica subsp. enterica serovar Weltevreden str. HI_N05-537	0.8924	2.73
641736208	640427113	Enterobacter sp. 638	Salmonella enterica subsp. enterica serovar Hadar str. RI_05P066	0.9303	3.63
641736204	638341207	Streptococcus pneumoniae TIGR4 454	Streptococcus pneumoniae CDC1087-00	0.978	.07
641736272	640069334	Streptococcus sanguinis SK36	Streptococcus pneumoniae SP195	0.9107	2.38
641736272	640963042	Streptococcus pneumoniae SP3-BS71	Streptococcus pneumoniae SP195	1.0	.2
641736273	637000288	Streptococcus mutans UA159	Streptococcus pneumoniae CDC0288-04	0.8406	7.24
641736274	640753055	Streptococcus gordonii str. Challis substr. CH1	Streptococcus pneumoniae CDC3059-06	0.8547	3.58
641736264	640963056	Streptococcus pneumoniae SP6-BS73	Streptococcus pneumoniae MLV-016	0.9675	.08
641736172	638341228	Vibrio cholerae V52	Providencia stuartii ATCC 25827	0.8333	9.53
641736171	637000300	Streptococcus pyogenes MGAS9429	Streptococcus infantarius subsp. infantarius ATCC BAA-102	0.8037	4.5
641736175	640427103	Bradyrhizobium sp. BTAi1	Rhodopseudomonas palustris TIE-1	0.8615	2.4
641736157	638341009	Aurantimonas sp. SI85-9A1	Rhizobium leguminosarum bv. trifolii WSM2304	0.8731	7.62
641736154	637000231	Ralstonia solanacearum GMI1000	Burkholderia ambifaria IOP40-10	0.8729	8.79
641736149	638341036	Burkholderia pseudomallei 1655	Burkholderia ambifaria MEX-5	0.8258	2.92
641522623	638341196	Shigella dysenteriae 1012	Escherichia coli ATCC 8739	0.9412	.98
641522609	638341037	Burkholderia pseudomallei 1710a	Burkholderia cenocepacia MC0-3	0.9771	2.92
641522609	638341038	Burkholderia pseudomallei 406e	Burkholderia cenocepacia MC0-3	0.9714	3.13
641522609	638341040	Burkholderia pseudomallei Pasteur	Burkholderia cenocepacia MC0-3	0.9771	3.13
637000218	637000052	Burkholderia thailandensis E264	Pseudomonas aeruginosa PAO1	0.8544	19.68
637000222	637000221	Pseudomonas fluorescens PfO-1	Pseudomonas putida KT2440	0.8443	2
637000255	637000106	Escherichia coli K12	Salmonella typhimurium LT2	0.8403	3.13
637000301	637000286	Streptococcus agalactiae A909	Streptococcus pyogenes SSI-1	0.8165	3.55
637000263	637000255	Salmonella typhimurium LT2	Shigella flexneri 2a str. 2457T	0.8438	3.12
637000230	637000208	Polaromonas sp. JS666	Ralstonia metallidurans CH34	0.8139	11.61
637000271	637000103	Erythrobacter litoralis HTCC2594	Sphingopyxis alaskensis RB2256	0.963	6.57
637000260	637000259	Shewanella sp. MR-4	Shewanella sp. MR-7	1.0	2.06
638341207	638341205	Streptococcus agalactiae COH1	Streptococcus pneumoniae TIGR4 454	0.8444	5.59
638341207	637000302	Streptococcus thermophilus CNRZ1066	Streptococcus pneumoniae TIGR4 454	0.8778	5.01
638341041	638341025	Burkholderia dolosa AUO158	Burkholderia pseudomallei S13	0.9604	.14
638341029	637000231	Ralstonia solanacearum GMI1000	Burkholderia mallei FMH	0.8566	9.41
638341228	638341151	Photobacterium sp. SKA34	Vibrio cholerae V52	0.9561	8.81
638341168	637000053	Burkholderia xenovorans LB400	Ralstonia solanacearum UW551	0.8682	10.3
638341212	638341140	Oceanicola granulosus HTCC2516	Sulfitobacter sp. NAS-14.1	0.8014	7.39
638341038	638341024	Burkholderia cenocepacia PC184	Burkholderia pseudomallei 406e	0.9676	3.07
638341139	637000155	Magnetospirillum magneticum AMB-1	Oceanicola batsensis HTCC2597	0.8209	15.27
638341231	637000335	Vibrio parahaemolyticus RIMD 2210633	Vibrio splendidus 12B01	0.8869	7.84
638341009	637000193	Nitrobacter winogradskyi Nb-255	Aurantimonas sp. SI85-9A1	0.8223	12.02
639279301	638341009	Aurantimonas sp. SI85-9A1	Agrobacterium tumefaciens str. C58 (Cereon)	0.8507	8.14
639633057	637000258	Shewanella oneidensis MR-1	Shewanella amazonensis SB2B	0.9319	6.26
639633059	637000256	Shewanella denitrificans OS217	Shewanella sp. W3-18-1	0.8559	4.68
639633015	637000231	Ralstonia solanacearum GMI1000	Burkholderia mallei SAVP1	0.8613	8.74
640069305	637000231	Ralstonia solanacearum GMI1000	Burkholderia pseudomallei 1106a	0.8613	8.67
640069307	637000231	Ralstonia solanacearum GMI1000	Burkholderia vietnamiensis G4	0.868	8.64
640069333	638341207	Streptococcus pneumoniae TIGR4 454	Streptococcus pyogenes str. Manfredo	0.8111	6.04
640069333	638341203	Streptococcus agalactiae 515	Streptococcus pyogenes str. Manfredo	0.9471	3.62
640427143	637000255	Salmonella typhimurium LT2	Shigella sonnei Ss046	0.827	2.73
640427130	638341061	Chlorobium limicola DSM 245	Prosthecochloris vibrioformis DSM 265	0.8086	3.28
640427138	638341121	Magnetospirillum magnetotacticum MS-1	Rhodobacter sphaeroides ATCC 17025	0.8036	13.66
640427133	640427132	Pseudomonas putida F1	Pseudomonas stutzeri A1501	0.8918	2.32
640427144	638341134	Nitrobacter sp. Nb-311A	Sphingomonas wittichii RW1	0.8642	16.58
640427132	637000223	Pseudomonas syringae pv. phaseolicola 1448A	Pseudomonas putida F1	0.8009	2.54
640612203	638341182	Roseobacter sp. MED193	Rhodobacterales bacterium HTCC2150	0.9315	6.77
640612219	638341212	Sulfitobacter sp. NAS-14.1	Sagittula stellata E-37	0.938	5.56
640612219	640427137	Rhizobium etli CFN 42	Sagittula stellata E-37	0.8277	12.24
640612219	637000268	Silicibacter sp. TM1040	Sagittula stellata E-37	0.827	5.41
640753038	637000160	Mesorhizobium sp. BNC1	Ochrobactrum anthropi ATCC 49188	0.9808	5.93
640753038	640427137	Rhizobium etli CFN 42	Ochrobactrum anthropi ATCC 49188	0.9095	4.37
640753058	637000335	Vibrio parahaemolyticus RIMD 2210633	Vibrio harveyi ATCC BAA-1116	0.9258	.48
640963009	638341231	Vibrio splendidus 12B01	Vibrio parahaemolyticus AQ3810	0.8905	7.76
640963042	640069334	Streptococcus sanguinis SK36	Streptococcus pneumoniae SP3-BS71	0.8955	2.3
640963051	639633062	Streptococcus thermophilus LMD-9	Streptococcus pneumoniae SP19-BS75	0.8758	4.94
640963052	637000303	Streptococcus thermophilus LMG 18311	Streptococcus pneumoniae SP23-BS72	0.8758	5
640963008	640069328	Rhodobacter sphaeroides ATCC 17029	Methylobacterium chloromethanicum CM4	0.8025	13.76
641228491	640963029	Roseobacter sp. AzwK-3b	Dinoroseobacter shibae DFL 12	0.9416	8.03
641228491	638341119	Loktanella vestfoldensis SKA53	Dinoroseobacter shibae DFL 12	0.8904	8.03
641228491	640612203	Rhodobacterales bacterium HTCC2150	Dinoroseobacter shibae DFL 12	0.8526	6.05
641228507	639633059	Shewanella sp. W3-18-1	Shewanella baltica OS195	0.8194	1.52
641228505	637000252	Salmonella enterica subsp. enterica serovar Paratyphi A str. ATCC 9150	Salmonella enterica subsp. arizonae serovar 62:z4,z23:--	0.9756	.85
641228505	637000105	Escherichia coli CFT073	Salmonella enterica subsp. arizonae serovar 62:z4,z23:--	0.9455	2.33
641228510	640753052	Staphylococcus aureus subsp. aureus JH1	Staphylococcus aureus subsp. aureus USA300_TCH1516	0.9301	.06
641228506	638341087	Escherichia coli E22	Salmonella enterica subsp. enterica serovar Paratyphi B str. SPB7	0.8841	2.26
641228506	640753024	Escherichia coli E24377A	Salmonella enterica subsp. enterica serovar Paratyphi B str. SPB7	0.8889	2.8
641228481	640753038	Ochrobactrum anthropi ATCC 49188	Brucella suis ATCC 23445	0.841	1.37
641228479	640963017	Ralstonia pickettii 12D	Bordetella petrii	0.9684	10.11
641380424	641380423	Roseobacter litoralis Och 149	Oceanibulbus indolifex HEL-45	0.8339	0
641380433	641380423	Roseobacter litoralis Och 149	Phaeobacter gallaeciensis 2.10	0.8515	0
641380433	641228491	Dinoroseobacter shibae DFL 12	Phaeobacter gallaeciensis 2.10	0.8515	8.03
641522652	638341207	Streptococcus pneumoniae TIGR4 454	Streptococcus pneumoniae Hungary19A-6	1.0	.13
641522623	638341089	Escherichia coli F11	Escherichia coli ATCC 8739	0.8611	.52
641522609	639633003	Acidovorax sp. JS42	Burkholderia cenocepacia MC0-3	0.8066	11.06
641522608	640963017	Ralstonia pickettii 12D	Burkholderia ambifaria MC40-6	0.8485	8.75
641522633	639857018	Oenococcus oeni ATCC BAA-1163	Lactobacillus fermentum IFO 3956	0.9893	21.7
641522650	641228505	Salmonella enterica subsp. arizonae serovar 62:z4,z23:--	Shigella boydii CDC 3083-94	0.8934	2.73
641736234	640753032	Klebsiella pneumoniae subsp. pneumoniae MGH 78578	Salmonella enterica subsp. enterica serovar Kentucky str. CVM29188	0.8987	2.73
641736233	637000263	Shigella flexneri 2a str. 2457T	Salmonella enterica subsp. enterica serovar Saintpaul str. SARA23	0.8438	2.94
641736233	638341084	Escherichia coli B171	Salmonella enterica subsp. enterica serovar Saintpaul str. SARA23	0.8438	2.4
641736233	638341196	Shigella dysenteriae 1012	Salmonella enterica subsp. enterica serovar Saintpaul str. SARA23	0.8417	2.94
641736230	637000110	Escherichia coli W3110	Salmonella enterica subsp. enterica serovar Saintpaul str. SARA29	0.8542	2.94
641736231	637000261	Shigella boydii Sb227	Salmonella enterica subsp. enterica serovar 4,[5],12:i:- str. CVM23701	0.8506	3.01
641736231	637000265	Shigella flexneri 5 str. 8401	Salmonella enterica subsp. enterica serovar 4,[5],12:i:- str. CVM23701	0.8817	3.01
641736231	641228505	Salmonella enterica subsp. arizonae serovar 62:z4,z23:--	Salmonella enterica subsp. enterica serovar 4,[5],12:i:- str. CVM23701	0.9409	0
641736124	637000166	Methylococcus capsulatus str. Bath	Burkholderia thailandensis TXDOH	0.8301	15.69
641736130	637000231	Ralstonia solanacearum GMI1000	Burkholderia pseudomallei 14	0.8613	9.71
641736103	640753024	Escherichia coli E24377A	Salmonella enterica subsp. enterica serovar Kentucky str. CDC 191	0.8494	2.8
641736103	640753015	Citrobacter koseri ATCC BAA-895	Salmonella enterica subsp. enterica serovar Kentucky str. CDC 191	0.9057	6
641736101	640069335	Yersinia enterocolitica subsp. enterocolitica 8081	Salmonella enterica subsp. enterica serovar Agona str. SL483	0.8398	6.11
641736105	637000261	Shigella boydii Sb227	Salmonella enterica subsp. enterica serovar Heidelberg str. SL486	0.84	3.01
[truncated: 3,161 more rows]
